# Supplementary material for: Kea (Nestor notabilis) show flexibility and individuality in within-session reversal learning tasks
Source: Anim Cogn. 2021 Jun 10;24(6):1339–51. doi: 10.1007/s10071-021-01524-1 (PMC8492579; doi:10.1007/s10071-021-01524-1)
Supplement: Supplementary file 2 — Supplementary file2 (zip 209 kb) [file 10071_2021_1524_MOESM2_ESM.zip]

Archive with 5 entries (5 files):
- Data and Code for Models/functions.r
- Data and Code for Models/modelling.r
- Data and Code for Models/read_me.txt
- Data and Code for Models/test_data.txt
- Authors Information.txt
