# Supplementary material for: Kea (Nestor notabilis) show flexibility and individuality in within-session reversal learning tasks
Source: Anim Cogn. 2021 Jun 10;24(6):1339–51. doi: 10.1007/s10071-021-01524-1 (PMC8492579; doi:10.1007/s10071-021-01524-1)
Supplement: Supplementary file 2 — Supplementary file2 (zip 209 kb) [file 10071_2021_1524_MOESM2_ESM.zip › Data and Code for Models/functions.r]

##functions used in the process of this project.
##all writen by Roger Mundry
boot.glmm.pred<-function(model.res, excl.warnings=F, nboots=1000, para=F, resol=1000, level=0.95, use=NULL, circ.var.name=NULL, circ.var=NULL, use.u=F, 
	n.cores=c("all-1", "all"), save.path=NULL, load.lib=T, lib.loc=.libPaths(), set.all.effects.2.zero=F){
	if(load.lib){library(lme4, lib.loc=lib.loc)}
	n.cores=n.cores[1]
	keepWarnings<-function(expr){
		localWarnings <- list()
		value <- withCallingHandlers(expr,
			warning = function(w) {
				localWarnings[[length(localWarnings)+1]] <<- w
				invokeRestart("muffleWarning")
			}
		)
		list(value=value, warnings=localWarnings)
	}
	##define function extracting all estimated coefficients (fixed and random effects) and also the model summary wrt random effects:
	extract.all<-function(mres){
		##extract random effects model summary:
		vc.mat=as.data.frame(summary(mres)$varcor)##... and prepare/extract variance covariance matrix from the model handed over
		xx=lapply(summary(mres)$varcor, function(x){attr(x, "stddev")})##append residual variance
		##create vector with names of the terms in the model
		xnames=c(names(fixef(mres)), paste(rep(names(xx), unlist(lapply(xx, length))), unlist(lapply(xx, names)), sep="@"))
		if(class(mres)[1]=="lmerMod"){xnames=c(xnames, "Residual")}##append "Residual" to xnames in case of Gaussian model
		if(class(mres)[1]=="lmerMod"){res.sd=vc.mat[vc.mat$grp=="Residual", "sdcor"]}##extract residual sd i case of Gaussian model
		#if(vc.mat$grp[nrow(vc.mat)]=="Residual"){vc.mat=vc.mat[-nrow(vc.mat), ]}##and drop residuals-row from vc.mat in case of Gaussisn model
		##deal with names in vc.mat which aren't exactly the name of the resp. random effect
		r.icpt.names=names(ranef(mres))##extract names of random intercepts...
		not.r.icpt.names=setdiff(vc.mat$grp, r.icpt.names)##... and names of the random effects having random slopes
		not.r.icpt.names=unlist(lapply(strsplit(not.r.icpt.names, split=".", fixed=T), function(x){paste(x[1:(length(x)-1)], collapse=".")}))
		vc.mat$grp[!vc.mat$grp%in%r.icpt.names]=not.r.icpt.names
		if(vc.mat$grp[nrow(vc.mat)]=="Residual"){vc.mat$var1[nrow(vc.mat)]=""}
		xnames=paste(vc.mat$grp, vc.mat$var1, sep="@")
		re.summary=unlist(vc.mat$sdcor)
		names(re.summary)=xnames
		ranef(mres)
		##extract random effects model summary: done
		##extract random effects details:
		re.detail=ranef(mres)
		xnames=paste(
			rep(x=names(re.detail), times=unlist(lapply(re.detail, function(x){nrow(x)*ncol(x)}))),
				unlist(lapply(re.detail, function(x){rep(colnames(x), each=nrow(x))})), 
				unlist(lapply(re.detail, function(x){rep(rownames(x), times=ncol(x))})),
				sep="@")
		re.detail=unlist(lapply(re.detail, function(x){
			return(unlist(c(x)))
		}))
		#browser()
		#deal with negative binomial model to extract theta:
		xx=as.character(summary(mres)$call)
		if(any(grepl(x=xx, pattern="negative.binomial"))){
			xx=xx[grepl(x=xx, pattern="negative.binomial")]
			xx=gsub(x=xx, pattern="negative.binomial(theta = ", replacement="", fixed=T)
			xx=gsub(x=xx, pattern=")", replacement="", fixed=T)
			re.detail=c(re.detail, as.numeric(xx))
			xnames=c(xnames, "theta")
		}
		names(re.detail)=xnames
		ns=c(length(fixef(mres)), length(re.summary), length(re.detail))
		names(ns)=c("n.fixef", "n.re.summary", "n.re.detail")
		return(c(fixef(mres), re.summary, re.detail, ns))
	}	
	if(excl.warnings){
		boot.fun<-function(x, model.res., keepWarnings., use.u., save.path.){
			xdone=F
			while(!xdone){
				i.res=keepWarnings(bootMer(x=model.res., FUN=extract.all, nsim=1, use.u=use.u.)$t)
				if(length(unlist(i.res$warnings)$message)==0){
					xdone=T
				}
			}
			est.effects=i.res$value
			i.warnings=NULL
			if(length(save.path.)>0){save(file=paste(c(save.path., "/b_", x, ".RData"), collapse=""), list=c("est.effects", "i.warnings"))}
			return(i.res$value)
		}
	}else{
		boot.fun<-function(y, model.res., keepWarnings., use.u., save.path.){
			#keepWarnings.(bootMer(x=model.res., FUN=fixef, nsim=1)$t)
			i.res=keepWarnings(bootMer(x=model.res., FUN=extract.all, nsim=1, use.u=use.u.))
			if(length(save.path.)>0){
				est.effects=i.res$value$t
				i.warnings=i.res$warnings
				save(file=paste(c(save.path., "/b_", y, ".RData"), collapse=""), list=c("est.effects", "i.warnings"))
			}
			return(list(ests=i.res$value$t, warns=unlist(i.res$warnings)))
		}
	}
	if(para){
		on.exit(expr = parLapply(cl=cl, X=1:length(cl), fun=function(x){rm(list=ls())}), add = FALSE)
		on.exit(expr = stopCluster(cl), add = T)
		library(parallel)
		cl <- makeCluster(getOption("cl.cores", detectCores()))
		if(n.cores!="all"){
			if(n.cores=="all-1"){n.cores=length(cl)-1}
			if(n.cores<length(cl)){
				cl=cl[1:n.cores]
			}
		}
		parLapply(cl=cl, 1:length(cl), fun=function(x, .lib.loc=lib.loc){
		  library(lme4, lib.loc=.lib.loc)
		  return(invisible(""))
		})
		all.res=parLapply(cl=cl, X=1:nboots, fun=boot.fun, model.res.=model.res, keepWarnings.=keepWarnings, use.u.=use.u, save.path.=save.path)
	}else{
    all.res=lapply(X=1:nboots, FUN=boot.fun, model.res.=model.res, use.u.=use.u, save.path.=save.path)#, keepWarnings=excl.warnings)
	}
	if(!excl.warnings){
		all.warns=lapply(all.res, function(x){
			xxx=unlist(x$warns)
			if(length(xxx)==0){xxx=""}
			return(xxx)
		})
		all.res=lapply(all.res, function(x){x$ests})
	}else{
		all.warns=NULL
	}
	if(length(use)>0){
		#extract fixed effects terms from the model:
		xcall=as.character(model.res@call)[2]
		model.terms=attr(terms(as.formula(xcall)), "term.labels")
		REs=names(ranef(model.res))
		#for(i in 1:length(REs)){
			model.terms=model.terms[!grepl(x=model.terms, pattern="|", fixed=T)]
		#}
		model=paste(model.terms, collapse="+")
		#build model wrt to the fixed effects:
		model.terms=unique(unlist(strsplit(x=model.terms, split=":", fixed=T)))
		model.terms=model.terms[!grepl(x=model.terms, pattern="I(", fixed=T)]
		model.terms=model.terms[!grepl(x=model.terms, pattern="^2)", fixed=T)]
		#exclude interactions and squared terms from model.terms:
		#create new data to be used to determine fitted values:
		ii.data=model.res@frame
		
		if(length(circ.var.name)==1){
			set.circ.var.to.zero=sum(circ.var.name%in%use)==0
		}else{
			set.circ.var.to.zero=F
		}
		
		if(length(use)==0){use=model.terms}
		new.data=vector("list", length(model.terms))
		usel=model.terms%in%use
		#if(length(use)>0)
		for(i in 1:length(model.terms)){
			if(is.factor(ii.data[, model.terms[i]])){
				new.data[[i]]=levels(ii.data[, model.terms[i]])
			}else if(!is.factor(ii.data[, model.terms[i]]) & usel[i] & ifelse(length(circ.var.name)==0, T, !grepl(x=model.terms[i], pattern=circ.var.name))){
				new.data[[i]]=seq(from=min(ii.data[, model.terms[i]]), to=max(ii.data[, model.terms[i]]), length.out=resol)
			}else  if(!is.factor(ii.data[, model.terms[i]]) & ifelse(length(circ.var.name)==0, T, !grepl(x=model.terms[i], pattern=circ.var.name))){
				new.data[[i]]=mean(ii.data[, model.terms[i]])
			}
		}
		names(new.data)=model.terms
		if(length(circ.var.name)==1){
			new.data=new.data[!(model.terms%in%paste(c("sin(", "cos("), circ.var.name, ")", sep=""))]
			if(sum(grepl(pattern=circ.var.name, x=use))>0){
				new.data=c(new.data, list(seq(min(circ.var, na.rm=T), max(circ.var, na.rm=T), length.out=resol)))
				names(new.data)[length(new.data)]=circ.var.name
			}else{
				new.data=c(new.data, list(0))
			}
			model.terms=model.terms[!(model.terms%in%paste(c("sin(", "cos("), circ.var.name, ")", sep=""))]
		}
		xnames=names(new.data)
		#browser()
		new.data=data.frame(expand.grid(new.data))
		names(new.data)=xnames
		#names(new.data)[1:length(model.terms)]=model.terms
		#browser()
		if(length(circ.var.name)==1){
			names(new.data)[ncol(new.data)]=circ.var.name
		}
		#create predictors matrix:
# 		if(length(circ.var.name)>0 & length(intersect(circ.var.name, names(new.data)))>0){
# 			new.data=cbind(new.data, sin(new.data[, circ.var.name]), cos(new.data[, circ.var.name]))
# 			names(new.data)[(ncol(new.data)-1):ncol(new.data)]=paste(c("sin(", "cos("), circ.var.name, ")", sep="")
# 			new.data=new.data[, !names(new.data)==circ.var.name]
# 		}
# 		browser()
		r=runif(nrow(new.data))
		if(set.all.effects.2.zero){
			for(iterm in setdiff(colnames(new.data), c("(Intercept)", use))){
				new.data[, iterm]=0
			}
		}
		m.mat=model.matrix(object=as.formula(paste(c("r", model), collapse="~")), data=new.data)
		if(set.circ.var.to.zero){
			m.mat[,paste(c("sin(", circ.var.name, ")"), collapse="")]=0
			m.mat[,paste(c("cos(", circ.var.name, ")"), collapse="")]=0
		}
		#m.mat=t(m.mat)
		#get the CIs for the fitted values:
		ci=lapply(all.res, function(x){
			#return(apply(m.mat[names(fixef(model.res)), , drop=F]*as.vector(x[, names(fixef(model.res))]), 2, sum))
			return(m.mat[, names(fixef(model.res)), drop=F]%*%as.vector(x[, names(fixef(model.res))]))
		})
		ci=matrix(unlist(ci), ncol=nboots, byrow=F)
		ci=t(apply(ci, 1, quantile, prob=c((1-level)/2, 1-(1-level)/2), na.rm=T))
		colnames(ci)=c("lower.cl", "upper.cl")
		fv=m.mat[, names(fixef(model.res))]%*%fixef(model.res)
		if(class(model.res)[[1]]!="lmerMod"){
			if(model.res@resp$family$family=="binomial"){
				ci=exp(ci)/(1+exp(ci))
				fv=exp(fv)/(1+exp(fv))
			}else if(model.res@resp$family$family=="poisson" | (model.res@resp$family$family=="Gamma" & model.res@resp$family$link=="log") | substr(x=model.res@resp$family$family, start=1, stop=17)=="Negative Binomial"){
				ci=exp(ci)
				fv=exp(fv)
			}
		}
		result=data.frame(new.data, fitted=fv, ci)
	}else{
		result=NULL
	}
	all.boots=matrix(unlist(all.res), nrow=nboots, byrow=T)
	colnames(all.boots)=colnames(all.res[[1]])
	ci.est=apply(all.boots, 2, quantile, prob=c((1-level)/2, 1-(1-level)/2), na.rm=T)
	if(length(fixef(model.res))>1){
		ci.est=data.frame(orig=fixef(model.res), t(ci.est)[1:length(fixef(model.res)), ])
	}else{
		ci.est=data.frame(orig=fixef(model.res), t(t(ci.est)[1:length(fixef(model.res)), ]))
	}
	return(list(ci.predicted=result, ci.estimates=ci.est, all.warns=all.warns, all.boots=all.boots))
}
###########################################################################################################
###########################################################################################################
boot.lmer<-function(model.res, excl.warnings=F, nboots=1000, para=F, resol=1000, level=0.95, 
	use=NULL, circ.var.name=NULL, circ.var=NULL, use.u=F, 
	n.cores=c("all-1", "all"), save.path=NULL, load.lib=T, lib.loc=.libPaths(), set.all.effects.2.zero=F){
	if(load.lib){library(lme4, lib.loc=lib.loc)}
	n.cores=n.cores[1]
	if(is.list(use)){use.list=use}else{use.list=list(use)}
	keepWarnings<-function(expr){
		localWarnings <- list()
		value <- withCallingHandlers(expr,
			warning = function(w) {
				localWarnings[[length(localWarnings)+1]] <<- w
				invokeRestart("muffleWarning")
			}
		)
		list(value=value, warnings=localWarnings)
	}
	##define function extracting all estimated coefficients (fixed and random effects) and also the model summary wrt random effects:
	extract.all<-function(mres){
		##extract random effects model summary:
		vc.mat=as.data.frame(summary(mres)$varcor)##... and prepare/extract variance covariance matrix from the model handed over
		xx=lapply(summary(mres)$varcor, function(x){attr(x, "stddev")})##append residual variance
		##create vector with names of the terms in the model
		xnames=c(names(fixef(mres)), paste(rep(names(xx), unlist(lapply(xx, length))), unlist(lapply(xx, names)), sep="@"))
		if(class(mres)[1]=="lmerMod"){xnames=c(xnames, "Residual")}##append "Residual" to xnames in case of Gaussian model
		if(class(mres)[1]=="lmerMod"){res.sd=vc.mat[vc.mat$grp=="Residual", "sdcor"]}##extract residual sd i case of Gaussian model
		#if(vc.mat$grp[nrow(vc.mat)]=="Residual"){vc.mat=vc.mat[-nrow(vc.mat), ]}##and drop residuals-row from vc.mat in case of Gaussisn model
		##deal with names in vc.mat which aren't exactly the name of the resp. random effect
		r.icpt.names=names(ranef(mres))##extract names of random intercepts...
		not.r.icpt.names=setdiff(vc.mat$grp, r.icpt.names)##... and names of the random effects having random slopes
		not.r.icpt.names=unlist(lapply(strsplit(not.r.icpt.names, split=".", fixed=T), function(x){paste(x[1:(length(x)-1)], collapse=".")}))
		vc.mat$grp[!vc.mat$grp%in%r.icpt.names]=not.r.icpt.names
		if(vc.mat$grp[nrow(vc.mat)]=="Residual"){vc.mat$var1[nrow(vc.mat)]=""}
		xnames=paste(vc.mat$grp, vc.mat$var1, sep="@")
		re.summary=unlist(vc.mat$sdcor)
		names(re.summary)=xnames
		ranef(mres)
		##extract random effects model summary: done
		##extract random effects details:
		re.detail=ranef(mres)
		xnames=paste(
			rep(x=names(re.detail), times=unlist(lapply(re.detail, function(x){nrow(x)*ncol(x)}))),
				unlist(lapply(re.detail, function(x){rep(colnames(x), each=nrow(x))})), 
				unlist(lapply(re.detail, function(x){rep(rownames(x), times=ncol(x))})),
				sep="@")
		re.detail=unlist(lapply(re.detail, function(x){
			return(unlist(c(x)))
		}))
		#deal with negative binomial model to extract theta:
		xx=as.character(summary(mres)$call)
		if(any(grepl(x=xx, pattern="negative.binomial"))){
			xx=xx[grepl(x=xx, pattern="negative.binomial")]
			xx=gsub(x=xx, pattern="negative.binomial(theta = ", replacement="", fixed=T)
			xx=gsub(x=xx, pattern=")", replacement="", fixed=T)
			re.detail=c(re.detail, as.numeric(xx))
			xnames=c(xnames, "theta")
		}
		names(re.detail)=xnames
		ns=c(length(fixef(mres)), length(re.summary), length(re.detail))
		names(ns)=c("n.fixef", "n.re.summary", "n.re.detail")
		return(c(fixef(mres), re.summary, re.detail, ns))
	}	
	if(excl.warnings){
		boot.fun<-function(x, model.res., keepWarnings., use.u., save.path.){
			xdone=F
			while(!xdone){
				i.res=keepWarnings(bootMer(x=model.res., FUN=extract.all, nsim=1, use.u=use.u.)$t)
				if(length(unlist(i.res$warnings)$message)==0){
					xdone=T
				}
			}
			est.effects=i.res$value
			i.warnings=NULL
			if(length(save.path.)>0){save(file=paste(c(save.path., "/b_", x, ".RData"), collapse=""), list=c("est.effects", "i.warnings"))}
			return(i.res$value)
		}
	}else{
		boot.fun<-function(y, model.res., keepWarnings., use.u., save.path.){
			#keepWarnings.(bootMer(x=model.res., FUN=fixef, nsim=1)$t)
			i.res=keepWarnings(bootMer(x=model.res., FUN=extract.all, nsim=1, use.u=use.u.))
			if(length(save.path.)>0){
				est.effects=i.res$value$t
				i.warnings=i.res$warnings
				save(file=paste(c(save.path., "/b_", y, ".RData"), collapse=""), list=c("est.effects", "i.warnings"))
			}
			return(list(ests=i.res$value$t, warns=unlist(i.res$warnings)))
		}
	}
	if(para){
		on.exit(expr = parLapply(cl=cl, X=1:length(cl), fun=function(x){rm(list=ls())}), add = FALSE)
		on.exit(expr = stopCluster(cl), add = T)
		library(parallel)
		cl <- makeCluster(getOption("cl.cores", detectCores()))
		if(n.cores!="all"){
			if(n.cores!="all-1"){n.cores=length(cl)-1}
			if(n.cores<length(cl)){
				cl=cl[1:n.cores]
			}
		}
		parLapply(cl=cl, 1:length(cl), fun=function(x, .lib.loc=lib.loc){
		  library(lme4, lib.loc=.lib.loc)
		  return(invisible(""))
		})
		all.res=parLapply(cl=cl, X=1:nboots, fun=boot.fun, model.res.=model.res, keepWarnings.=keepWarnings, use.u.=use.u, save.path.=save.path)
	}else{
    all.res=lapply(X=1:nboots, FUN=boot.fun, model.res.=model.res, use.u.=use.u, save.path.=save.path)#, keepWarnings=excl.warnings)
	}
	if(!excl.warnings){
		all.warns=lapply(all.res, function(x){
			xxx=unlist(x$warns)
			if(length(xxx)==0){xxx=""}
			return(xxx)
		})
		all.res=lapply(all.res, function(x){x$ests})
	}else{
		all.warns=NULL
	}
	if(length(use.list)>0){
		#extract fixed effects terms from the model:
		xcall=as.character(model.res@call)[2]
		model.terms=attr(terms(as.formula(xcall)), "term.labels")
		REs=names(ranef(model.res))
		model.terms=model.terms[!grepl(x=model.terms, pattern="|", fixed=T)]
		model=paste(model.terms, collapse="+")
		#build model wrt to the fixed effects:
		model.terms=unique(unlist(strsplit(x=model.terms, split=":", fixed=T)))
		model.terms=model.terms[!grepl(x=model.terms, pattern="I(", fixed=T)]
		model.terms=model.terms[!grepl(x=model.terms, pattern="^2)", fixed=T)]
		#exclude interactions and squared terms from model.terms:
		#create new data to be used to determine fitted values:
		ii.data=model.res@frame
		all.fitted=lapply(use.list, function(use){
			if(length(circ.var.name)==1){
				set.circ.var.to.zero=sum(circ.var.name%in%use)==0
			}else{
				set.circ.var.to.zero=F
			}
			
			if(length(use)==0){use=model.terms}
			new.data=vector("list", length(model.terms))
			usel=model.terms%in%use
			#if(length(use)>0)
			for(i in 1:length(model.terms)){
				if(is.factor(ii.data[, model.terms[i]])){
					new.data[[i]]=levels(ii.data[, model.terms[i]])
				}else if(!is.factor(ii.data[, model.terms[i]]) & usel[i] & ifelse(length(circ.var.name)==0, T, !grepl(x=model.terms[i], pattern=circ.var.name))){
					new.data[[i]]=seq(from=min(ii.data[, model.terms[i]]), to=max(ii.data[, model.terms[i]]), length.out=resol)
				}else  if(!is.factor(ii.data[, model.terms[i]]) & ifelse(length(circ.var.name)==0, T, !grepl(x=model.terms[i], pattern=circ.var.name))){
					new.data[[i]]=mean(ii.data[, model.terms[i]])
				}
			}
			names(new.data)=model.terms
			if(length(circ.var.name)==1){
				new.data=new.data[!(model.terms%in%paste(c("sin(", "cos("), circ.var.name, ")", sep=""))]
				if(sum(grepl(pattern=circ.var.name, x=use))>0){
					new.data=c(new.data, list(seq(min(circ.var, na.rm=T), max(circ.var, na.rm=T), length.out=resol)))
					names(new.data)[length(new.data)]=circ.var.name
				}else{
					new.data=c(new.data, list(0))
				}
				model.terms=model.terms[!(model.terms%in%paste(c("sin(", "cos("), circ.var.name, ")", sep=""))]
			}
			xnames=names(new.data)
			#browser()
			new.data=data.frame(expand.grid(new.data))
			names(new.data)=xnames
			if(length(circ.var.name)==1){
				names(new.data)[ncol(new.data)]=circ.var.name
			}
			if(set.all.effects.2.zero){
				for(iterm in setdiff(colnames(new.data), c("(Intercept)", use))){
					new.data[, iterm]=0
				}
			}
			m.mat=model.matrix(object=as.formula(paste(c("~", model), collapse="")), data=new.data)
			if(set.circ.var.to.zero){
				m.mat[,paste(c("sin(", circ.var.name, ")"), collapse="")]=0
				m.mat[,paste(c("cos(", circ.var.name, ")"), collapse="")]=0
			}
			#get CIs for fitted values:
			ci=lapply(all.res, function(x){
				#return(apply(m.mat[names(fixef(model.res)), , drop=F]*as.vector(x[, names(fixef(model.res))]), 2, sum))
				return(m.mat[, names(fixef(model.res)), drop=F]%*%as.vector(x[, names(fixef(model.res))]))
			})
			ci=matrix(unlist(ci), ncol=nboots, byrow=F)
			ci=t(apply(ci, 1, quantile, prob=c((1-level)/2, 1-(1-level)/2), na.rm=T))
			colnames(ci)=c("lower.cl", "upper.cl")
			fv=m.mat[, names(fixef(model.res))]%*%fixef(model.res)
			if(class(model.res)[[1]]!="lmerMod"){
				if(model.res@resp$family$family=="binomial"){
					ci=exp(ci)/(1+exp(ci))
					fv=exp(fv)/(1+exp(fv))
				}else if(model.res@resp$family$family=="poisson" | substr(x=model.res@resp$family$family, start=1, stop=17)=="Negative Binomial"){
					ci=exp(ci)
					fv=exp(fv)
				}
			}
			return(data.frame(new.data, fitted=fv, ci))
		})
		result=all.fitted
		names(result)=unlist(lapply(use.list, paste, collapse="@"))
	}else{
		result=NULL
	}
	if(!is.list(use)){result=as.data.frame(result[[1]])}
	all.boots=matrix(unlist(all.res), nrow=nboots, byrow=T)
	colnames(all.boots)=colnames(all.res[[1]])
	ci.est=apply(all.boots, 2, quantile, prob=c((1-level)/2, 1-(1-level)/2), na.rm=T)
	if(length(fixef(model.res))>1){
		ci.est=data.frame(orig=fixef(model.res), t(ci.est)[1:length(fixef(model.res)), ])
	}else{
		ci.est=data.frame(orig=fixef(model.res), t(t(ci.est)[1:length(fixef(model.res)), ]))
	}
	return(list(ci.estimates=ci.est, ci.fitted=result, warnings=all.warns, ind.boots=all.boots))
}


###########################################################################################################
###########################################################################################################
boot.glmm<-function(model.res, excl.warnings=F, nboots=1000, para=F, use.u=F, n.cores=c("all-1", "all"), save.path=NULL){
	n.cores=n.cores[1]
	keepWarnings<-function(expr) {
		localWarnings <- list()
		value <- withCallingHandlers(expr,
			warning = function(w) {
				localWarnings[[length(localWarnings)+1]] <<- w
				invokeRestart("muffleWarning")
			}
		)
		list(value=value, warnings=localWarnings)
	}
	if(excl.warnings){
		boot.fun<-function(x, model.res., keepWarnings., use.u., save.path.){
			xdone=F
			while(!xdone){
				i.res=keepWarnings.(bootMer(x=model.res., FUN=fixef, nsim=1, use.u=use.u.)$t)
				if(length(unlist(i.res$warnings)$message)==0){
					xdone=T
				}
			}
			if(length(save.path.)>0){
				i.res=i.res$value
				save(file=paste(c(save.path., "/b_", x, ".RData"), collapse=""), list="i.res")
			}
			return(i.res$value)
		}
	}else{
		boot.fun<-function(x, model.res., keepWarnings., use.u., save.path.){
			i.res=bootMer(x=model.res, FUN=fixef, nsim=1, use.u=use.u.)$t
			if(length(save.path.)>0){
				save(file=paste(c(save.path., "/b_", x, ".RData"), collapse=""), list="i.res")
			}
			return(i.res)
		}
	}
	if(para){
		require(parallel)
    cl <- makeCluster(getOption("cl.cores", detectCores()))
		if(n.cores!="all"){
			if(n.cores!="all-1"){n.cores=length(cl)-1}
			if(n.cores<length(cl)){
				cl=cl[1:n.cores]
			}
		}
    parLapply(cl=cl, 1:length(cl), fun=function(x){
      library(lme4)
      return(invisible(""))
    })
    all.coeffs=parLapply(cl=cl, X=1:nboots, fun=boot.fun, model.res.=model.res, keepWarnings.=keepWarnings, use.u=use.u, save.path.=save.path)
    parLapply(cl=cl, X=1:length(cl), fun=function(x){rm(list=ls())})
    stopCluster(cl)
	}else{
    all.coeffs=lapply(X=1:nboots, FUN=boot.fun, model.res.=model.res, keepWarnings.=keepWarnings, use.u=use.u, save.path.=save.path)
	}
	ci=matrix(unlist(all.coeffs), nrow=length(all.coeffs), byrow=T)
	colnames(ci)=names(fixef(model.res))
	ci=apply(ci, 2, quantile, prob=c(0.025, 0.975), na.rm=T)
	ci=data.frame(orig=fixef(model.res), t(ci))
	return(ci)
}


drop1p<-function(model.res, para=F, data=NULL, contr=NULL, n.cores=c("all-1", "all"), to.del=NULL, return.model.results=F, load.lib=T, lib.loc=.libPaths()){
	#last changed July 6 2017 (minor fix re number cores used)
	##determine terms that can be dropped:
	xcall=as.character(model.res@call)[2]
	#xcall=gsub(x=xcall, pattern="\n", replacement=T)
	model.terms=attr(terms(as.formula(xcall)), "term.labels")
	model.terms=model.terms[!grepl(x=model.terms, pattern="|", fixed=T)]
	model.terms=strsplit(model.terms, split=":", fixed=T)
	if(length(to.del)==0){
		to.del=unlist(lapply(1:length(model.terms), function(m1){
			xx=unlist(lapply((1:length(model.terms))[-m1], function(m2){
				length(intersect(model.terms[[m1]], model.terms[[m2]]))==length(model.terms[[m1]])
			}))
			sum(xx)>0
		}))
		model.terms=model.terms[!to.del]
		model.terms=unlist(lapply(model.terms, paste, collapse=":"))
	}else{
		model.terms=to.del
	}
	#if data are handed over
	if(length(data)>0){
		#check whether all columns needed are in them
		#figure out names of the variables involved:
		model.terms2=attr(terms(as.formula(xcall)), "term.labels")
		model.terms2=model.terms2[!grepl(x=model.terms2, pattern="|", fixed=T)]
		#model.terms2=gsub(x=model.terms2, pattern="||", replacement="|", fixed=T)
		#model.terms2=gsub(x=model.terms2, pattern="|", replacement="+", fixed=T)
		model.terms2=gsub(x=model.terms2, pattern=":", replacement="+", fixed=T)
		model.terms2=gsub(x=model.terms2, pattern="*", replacement="+", fixed=T)
		model.terms2=gsub(x=model.terms2, pattern=" ", replacement="", fixed=T)
		model.terms2=gsub(x=model.terms2, pattern="I(", replacement="", fixed=T)
		model.terms2=gsub(x=model.terms2, pattern="^2)", replacement="", fixed=T)
		model.terms2=gsub(x=model.terms2, pattern="^3)", replacement="", fixed=T)
		model.terms2=unique(unlist(strsplit(model.terms2, split="+",fixed=T)))
		model.terms2=model.terms2[!model.terms2%in%c("0", "1")]
		#deal with cbind response:
		if(substr(x=as.character(xcall), start=1, stop=6)=="cbind("){
			xx=unlist(strsplit(as.character(xcall), split="~", fixed=T))[1]
			xx=gsub(xx, pattern="cbind(", replacement="", fixed=T)
			xx=gsub(xx, pattern=")", replacement="", fixed=T)
			xx=gsub(xx, pattern=" ", replacement="", fixed=T)
			model.terms2=c(model.terms2, unlist(strsplit(xx, split=",", fixed=T)))
		}
		#deal with sine/cosine included into model:
		model.terms2=model.terms2[!substr(model.terms2, start=1, stop=4)=="sin("]
		model.terms2=model.terms2[!substr(model.terms2, start=1, stop=4)=="cos("]
		
		#still missing: offset term and weights, squared terms...
		if(any(!model.terms2%in%names(data))){
			xx=model.terms2[!model.terms2%in%names(data)]
			stop(paste(c(paste(xx, collapse=", "), ifelse(length(xx)==1, "is ", "are "), "missing in data"), collape=""))
		}
	}
	model.terms2=model.terms[!grepl(x=model.terms, pattern="|", fixed=T)]
	if(class(model.res)[[1]]=="lmerMod"){
		xfam=NULL##determine family
		if(length(contr)==0){contr=lmerControl()}##create control object if there isn't any
		if(as.character(model.res@call)[3]=="T"){stop("model wasn't fitted with REML=F; you should do that first")}
	}else{
		#browser()
		xfam=paste(c(family(model.res)$family, "(link=\"", family(model.res)$link, "\")"), collapse="") 
		xfam=family(model.res)
		#xfam=model.res@resp$family$family##determine family
		#if(grepl(xfam$family, pattern="Negative Binomial")){xfam="neg.bin"}
		if(length(contr)==0){contr=glmerControl()}##create control object if there isn't any
	}
	##prepare data:
	#model=paste(model.terms, collapse="+")##get model wrt fixed effects
	if(length(data)==0){##prepare data frame when it is not handed over to data
		ii.data=model.res@frame
		if(any(grepl(x=colnames(ii.data), pattern="offset(", fixed=T))){
			colnames(ii.data)=gsub(x=colnames(ii.data), pattern=")", replacement="", fixed=T)
			colnames(ii.data)=gsub(x=colnames(ii.data), pattern="offset(", replacement="", fixed=T)
		}
	}else{##and if data were handed over to data... (need to check how the model looks like when there were weights handed over (also for the model stability function))
		ii.data=data
	}
	##prepare the data, weights (only supported for LMMs):
	if(length(xfam)==0){
		ii.data$xweights=model.res@resp$weights##weights
	}else{
		ii.data$xweights=1
	}
	#all.models=c(xcall, paste(xcall, model.terms, sep="-"))
	all.models=paste(xcall, model.terms, sep="-")
	##define function doing the model comparison:
	model.fun<-function(i.model, idata, contr., xfamily, xweights){
		i.model=as.formula(i.model)
		if(is.null(xfamily)){
			i.res=try(lmer(i.model, data=idata, weights=xweights, control=contr, REML=F), silent=T)
		}else if(grepl(x=xfamily$family, pattern="Negative Binomial")){
			i.res=try(glmer.nb(i.model, data=idata, control=contr), silent=T)
		}else{
			i.res=try(glmer(i.model, family=xfamily, data=idata, control=contr), silent=T)
		}
		return(i.res)
	}
	##run all models:
  if(para){
    require(parallel)
    n.cores=n.cores[1]
    cl <- makeCluster(getOption("cl.cores", detectCores()))
		if(n.cores=="all"){
			n.cores=length(cl)
		}else if(n.cores=="all-1"){
			if(n.cores=="all-1"){n.cores=length(cl)-1}#else{n.cores=length(cl)}
		}
		n.cores=min(c(n.cores, length(all.models)))
		cl=cl[1:n.cores]
    parLapply(cl=cl, 1:length(cl), fun=function(x){
      return(invisible(library(lme4, lib.loc=lib.loc)))
    })
    x.all.res=parLapply(cl=cl, X=all.models, fun=model.fun, idata=ii.data, contr.=contr, xfamily=xfam, xweights="xweights")
    parLapply(cl=cl, X=1:length(cl), fun=function(x){invisible(rm(list=ls()))})
    stopCluster(cl)
  }else{
		if(load.lib){library(lme4, lib.loc=lib.loc)}
		x.all.res=lapply(X=all.models, FUN=model.fun, idata=ii.data, contr.=contr, xfamily=xfam, xweights="weights")
  }
  xclass=unlist(lapply(x.all.res, function(x){class(x)[[1]]}))
  failed.models=model.terms[xclass=="try-error"]
  x.all.res=x.all.res[xclass!="try-error"]
	if(length(x.all.res)>0){
		all.tests=lapply(1:length(x.all.res), function(x){
			#xx=as.data.frame(anova(x.all.res[[x]]$value, x.all.res[[1]]$value))
			ires=c(Chisq=-2*(as.vector(logLik(x.all.res[[x]]))-as.vector(logLik(model.res))), "Chi Df"=length(fixef(model.res))-length(fixef(x.all.res[[x]])))#xx[2, c("AIC", "Chisq", "Chi Df", "Pr(>Chisq)")]
			ires=c(ires, "Pr(>Chisq)"=as.vector(pchisq(q=ires["Chisq"], df=ires["Chi Df"], lower.tail=F)))
			#ires$AIC=xx[1, "AIC"]
			return(list(logLik=as.vector(logLik(x.all.res[[x]])), AIC=extractAIC(x.all.res[[x]])[2], Chisq=as.vector(ires["Chisq"]), "Chi Df"=as.vector(ires["Chi Df"]), 
				"Pr(>Chisq)"=ires["Pr(>Chisq)"], n=length(residuals(x.all.res[[x]])),
				n.opt.warnings=paste(unlist(x.all.res[[x]]@optinfo$conv$lme4), collapse=""), n.fun.warnings=paste(unlist(x.all.res[[x]]@optinfo$warnings), collapse=""),
				conv.code=x.all.res[[x]]@optinfo$conv$opt))
		})
		aic=ifelse(class(model.res)[[1]]=="lmerMod", extractAIC(model.res)[2], summary(model.res)$AICtab["AIC"])
		####
		all.tests=data.frame(logLik=c(as.vector(logLik(model.res)), unlist(lapply(all.tests, function(x){x["logLik"]}))),
			AIC=c(aic, unlist(lapply(all.tests, function(x){x["AIC"]}))),
			Chisq=c(NA, unlist(lapply(all.tests, function(x){x["Chisq"]}))),
			"Chi Df"=c(NA, unlist(lapply(all.tests, function(x){x["Chi Df"]}))),
			"Pr(>Chisq)"=c(NA, unlist(lapply(all.tests, function(x){x["Pr(>Chisq)"]}))),
			n=c(length(residuals(x.all.res[[1]])), unlist(lapply(all.tests, function(x){x["n"]}))),
			n.opt.warnings=c(NA, unlist(lapply(all.tests, function(x){x["n.opt.warnings"]}))), 
			n.fun.warnings=c(NA, unlist(lapply(all.tests, function(x){x["n.fun.warnings"]}))),
			conv.code=c(NA, unlist(lapply(all.tests, function(x){x["conv.code"]}))))
		rownames(all.tests)=c("none", model.terms[xclass!="try-error"])
		if(length(failed.models)>0){
			xx=matrix(NA, ncol=ncol(all.tests), nrow=length(failed.models))
			colnames(xx)=names(all.tests)
			rownames(xx)=failed.models
			all.tests=rbind(all.tests, xx)
		}
		all.tests[, "n.opt.warnings"]=as.character(all.tests[, "n.opt.warnings"])
		all.tests[, "n.fun.warnings"]=as.character(all.tests[, "n.fun.warnings"])
		all.tests[is.na(all.tests[, "n.opt.warnings"]), "n.opt.warnings"]=""
		all.tests[is.na(all.tests[, "n.fun.warnings"]), "n.fun.warnings"]=""
		#all.tests[ncol(all.tests)]=as.character(all.tests[, ncol(all.tests)])
		if(return.model.results){
			to.return=list(drop1.res=all.tests, model.results=x.all.res)
		}else{
			to.return=list(drop1.res=all.tests, model.results=NULL)
		}
	}else{
		to.return=list(drop1.res=NULL, model.results=NULL)
	}
  return(to.return)
}

ranef.diagn.plot<-function(model.res, QQ=F, col=grey(0.5, alpha=0.75)){
  old.par = par(no.readonly = TRUE)
	if(class(model.res)[[1]]!="glmmTMB"){
		n.plots=sum(unlist(lapply(ranef(model.res), length)))
	}else{
		n.plots=sum(unlist(lapply(ranef(model.res)[["cond"]], ncol)))+sum(unlist(lapply(ranef(model.res)[["zi"]], ncol)))
	}
	x=ifelse(n.plots%%2==1,n.plots+1,n.plots)
	xmat=outer(1:x, 1:(1+x/2), "*")-n.plots
	colnames(xmat)=1:(1+x/2)
	rownames(xmat)=1:x
	xmat=as.data.frame(as.table(xmat))
	xmat=subset(xmat, as.numeric(as.character(xmat$Var1))>=as.numeric(as.character(xmat$Var2)) & xmat$Freq>=0)
	sum.diff=as.numeric(as.character(xmat$Var1))-as.numeric(as.character(xmat$Var2))+xmat$Freq
	xmat=xmat[sum.diff==min(sum.diff),]
	xmat=xmat[which.min(xmat$Freq),]
	par(mfrow=c(xmat$Var2, xmat$Var1))
	par(mar=c(rep(2, 3), 1))
	par(mgp=c(1, 0.5, 0))
	xnames=lapply(ranef(model.res), names)
	xnames=lapply(xnames, gsub, pattern="(Intercept)", replacement="icpt", fixed=T)
	if(class(model.res)[[1]]!="glmmTMB"){
		for(i in 1:length(ranef(model.res))){
			to.plot=ranef(model.res)[[i]]
			for(k in 1:ncol(to.plot)){
				if(QQ){
					qqnorm(to.plot[,k], main="", tcl=-0.25, xlab="", ylab="", pch=19, col=col)
					qqline(to.plot[,k])
				}else{
					hist(to.plot[,k], main="", tcl=-0.25, xlab="", ylab="", col=NA)
				}
				mtext(text=paste(c(names(ranef(model.res)[i]), xnames[[i]][k]), collapse="_"), side=3)
			}
		}
	}else{
		for(i in c("cond", "zi")){
			if(length(ranef(model.res)[[i]])>0){
				for(j in 1:length(ranef(model.res)[[i]])){
					to.plot=ranef(model.res)[[i]][[j]]
					for(k in 1:ncol(to.plot)){
						if(QQ){
							qqnorm(to.plot[,k], main="", tcl=-0.25, xlab="", ylab="", pch=19, col=col)
							qqline(to.plot[,k])
						}else{
							hist(to.plot[,k], main="", tcl=-0.25, xlab="", ylab="", col=NA)
						}
						mtext(text=paste(c(names(ranef(model.res)[i]), names(ranef(model.res)[[i]][j]), colnames(to.plot)[k]), collapse=", "), side=3)
					}
				}
			}
		}
	}
	par(old.par)
}

m.stab.plot<-function(est, lower=NULL, upper=NULL, xnames=NULL, col="black", center.at.null=F, reset.par=T, pch=18, xlim=NULL){
	#version from Aug 12 2018
	#function to plot model stability or CIs (not really supposed to be nice, but to give a quick overview/rapid diagnostic)
	#input:
		#either a three columns data frame or matrix (with rownames) handed over to argument est (first column needs to comprise the original estimate)
		#or several vectors handed over as follows:
			#est: numeric; estimated coefficients of the model
			#lower: numeric; lower limits of the estimates (either from model stability of from bootstrap)
			#upper: numeric; upper limits of the estimates (either from model stability of from bootstrap)
			#xnames: character; names to be depicted besides the error bars
		#col: character; name of the color with which data should be depicted
	if(ncol(est)==3){
		lower=est[, 2]
		upper=est[, 3]
		xnames=rownames(est)
		est=est[, 1]
		x.at=est
	}
	if(is.null(xlim)){
		xlim=range(c(0, lower, upper))
	}
  old.par = par(no.readonly = TRUE)
	par(mar=c(3, 0.5, 0.5, 0.5), mgp=c(1, 0.4, 0), tcl=-0.2)
	plot(x=est, y=1:length(est), pch=pch, xlab="estimate", ylab="", yaxt="n", xlim=xlim, type="n", ylim=c(1, length(est)+1))
	abline(v=0, lty=3)
	if(center.at.null){
		x.at=rep(0, length(est))
		text(labels=xnames, x=x.at, y=(1:length(est))+0.3, cex=0.8)
	}else{
		xx=range(est)#c(lower, upper))
		for(i in 1:length(est)){
			text(labels=xnames[i], x=x.at[i], y=i+0.3, cex=0.8, adj=c((est[i]-min(xx))/diff(xx), 0))#pos=c(2, 4)[1+as.numeric(est<0)])
		}
	}
	points(x=est, y=1:length(est), pch=pch, col=col)
	segments(x0=lower, x1=upper, y0=1:length(est), y1=1:length(est), col=col)
	if(reset.par){par(old.par)}
}

#draws 'boxplots' with median and quartiles and potentially precentiles, min and max
#written by Roger Mundry
#version from Oct. 29, 2011
#arguments are
#fac: a vector with levels of a factor (can also be a character or number vector)
#xvar: numerical variable to be boxplotted
#which.q: quantiles defining the box (usually quartiles), the mean line (usually median),
#and the percentiles line (usually 0.025 and 0.975)
#indicate which.q=c(0.025, 0.25, 0.5, 0.75, 0.975) to get median, quartiles and quantiles
#or which.q=c(0, 0.025, 0.25, 0.5, 0.75, 0.975, 1) to get median, quartiles, quantiles, min and max
#main=; ylab=; y.lim: same meaning as in standard plot
#qpch: point character to be used of min and max (in case they are requested)
boxplotteR<-function(fac, xvar, which.q, main="", ylab="", y.lim=NULL, qpch=4, quiet=T, add.x.labels=T, add.n=F, reset.par=T,
	add.y.axis=T, x.at=NULL, edge.width=0.5, cex.axis=0.8, cex=1, add.points=T, col = NA, pt.col="black", border = NULL, box.lwd=1, level.seq=NULL, level.labels=NULL,
	cex.lab=1, my.par=NULL){
  old.par = par(no.readonly = TRUE)
  #browser()
  if(is.null(my.par)){
		par(mar=c(3, 4.5, 0.2, 0.2), mgp=c(3, 0.5, 0), tcl=-0.25)
	}else{
		par(my.par)
	}
	to.plot=tapply(xvar,fac,quantile,which.q, na.rm=T)
  to.plot=matrix(unlist(to.plot),ncol=length(which.q),byrow=T)
  colnames(to.plot)=which.q
  rownames(to.plot)=levels(as.factor(fac))
	if(length(level.seq)>0){
		to.plot=to.plot[match(rownames(to.plot), level.seq),]
	}else{
		level.seq=rownames(to.plot)
	}
	if(length(level.labels)==0){level.labels=level.seq}
  if(length(y.lim)==0){
    if(add.points){
			y.lim=range(c(to.plot, xvar))
		}else{
			y.lim=range(to.plot)
		}
  }
  
	if(length(x.at)==0){
		xx=sort(unique(as.numeric(as.factor(fac))))
		x.at=xx
	}else{
		xx=sort(x.at)
	}
  #par(mar=c(2, 4.5, 0.5, 0.5))
  if(add.y.axis){
		plot(mean(xx),mean(xvar),xaxt="n", xlab="", xlim=c(min(xx)-edge.width, max(xx)+edge.width), bty="n",
			type="n",ylim=y.lim,las=1, main="", ylab=ylab, cex.axis=cex.axis, cex.lab=cex.lab, xaxs="i")
	}else{
		plot(mean(xx),mean(xvar),xaxt="n", xlab="", xlim=c(min(xx)-edge.width, max(xx)+edge.width), bty="n",
			type="n",ylim=y.lim,las=1, main="", ylab=ylab, cex.axis=cex.axis, yaxt="n", cex.lab=cex.lab)
	}
	if(nchar(main)>0){mtext(text=main, side=3, line=0)}
	hll=(as.vector(xx)[2]-as.vector(xx)[1])/3
  mid.col=(ncol(to.plot)+1)/2
  if(add.points){points(x.at[match(fac, levels(fac))], xvar, pch=19, col=pt.col, cex=cex)}
  if(ncol(to.plot)>=5){segments(x0=xx,x1=xx,y0=to.plot[,mid.col-2],y1=to.plot[,mid.col+2])}
  rect(xleft=xx-hll, xright=xx+hll, ybottom=to.plot[,mid.col-1],ytop=to.plot[,mid.col+1], border=border, col=col, lwd=box.lwd)
  segments(x0=xx-hll,x1=xx+hll,y0=to.plot[,mid.col],y1=to.plot[,mid.col],lwd=2*box.lwd)
  if (ncol(to.plot)==7){
    points(c(xx,xx),c(to.plot[,1],to.plot[,7]),pch=qpch, col=pt.col)
  }
  if(add.x.labels){mtext(text=level.labels, side=1, line=0, at=xx, cex=cex.lab, las=1)}
  if(add.n){
    n=table(fac[!is.na(xvar)])
    #mtext(text="N:", at=0.6, side=1, line=-1, cex=0.75)
    mtext(text=n, at=xx, side=1, line=-1, cex=0.75)
  }
  #mtext(text=sort(unique(fac)), side=1, line=0, at=xx, cex=0.8, las=1)
  if(!quiet){return(to.plot)}
  if(reset.par){par(old.par)}
}

glmm.model.stab<-function(model.res, contr=NULL, ind.cases=F, para=F, data=NULL, use=NULL, n.cores=c("all-1", "all"), save.path=NULL, load.lib=T, lib.loc=.libPaths()){
	print("please carefully evaluate whether the result makes sense, and if not, please contact me")
	#function determining stability of GLMMs (run using lmer or glmer) by excluding levels of random effects, one at a time;
	#supports
		#weights, offset terms and random slopes;
	#does not support
		#correlations between random intercepts and random slopes
		#any terms calculated in the model formula (e.g., log, function I, etc.); but interactions do work
	#latest additions/modifications:
		#copes also with data sets where a level of a (fixed effects) factor is entirely dropped from the data
		#new way of catching warnings (are contained in the detailed output table)
		#includes sample size in the detailed output table
		#catches errors
		#use: an argument taking the names of the random effects for which model stability should be evaluated
			#(useful for models with a random effect having a unique case for each level of the data)
	#written by Roger Mundry
	#modified April 2016 (added dealing with glmer.nb; fixed a bug in the output of the random effects of tthe original model)
	#last modified Mar 2017 (added dealing with fixed effects factor levels dropped when dropping levels of random effects)
	#last modified June 14 2017 (fixed dealing with random effects comprising correlation parameters)
	#last modified July 06 2017 (fixed small bug happening when model revealed an error)
	if(load.lib){library(lme4, lib.loc=lib.loc)}
	n.cores=n.cores[1]
  model.eq=as.formula(as.character(model.res@call)[2])
	if(class(model.res)[1]=="lmerMod"){
    REML=model.res@resp$REML==1
    xfam="gaussian"
  }else{
		xfam=model.res@resp$family$family
		if(model.res@resp$family$family=="Gamma"){
			xfam=model.res@resp$family
		}
  }
  if(grepl(x=xfam[[1]], pattern="Negative Binomial", fixed=T)){
		xfam="neg.bin"
	}
  weights=model.res@resp$weights
  if(length(data)==0){
		ii.data=model.res@frame
		offs.col=grep(x=names(ii.data), pattern="offset(", fixed=T)
		if(length(offs.col)>0){
			for(i in offs.col){
				#ii.data[,i]=exp(ii.data[,i])
				names(ii.data)[i]=substr(x=names(ii.data)[i], start=8, stop=nchar(names(ii.data)[i]) -1)
			}
		}
		wght.col=grep(x=names(ii.data), pattern="(weights)", fixed=T)
		if(length(wght.col)>0){
			names(ii.data)[wght.col]=gsub(x=names(ii.data)[wght.col], pattern="(", replacement="", fixed=T)
			names(ii.data)[wght.col]=gsub(x=names(ii.data)[wght.col], pattern=")", replacement="", fixed=T)
		}else{
			ii.data$weights=weights
		}
	}else{
		ii.data=data.frame(data, weights)
	}
	if(substr(as.character(model.eq)[2], start=1, stop=6)=="cbind("){
		ii.data$weights=1
	}
  #if(xfam=="binomial"){
  #   response=as.character(model.eq)[2]
  #   if(sum(names(ii.data)==response)==0)
  #}
  ranefs=names(ranef(model.res))
	if(length(use)==0){use=ranefs}
	ranefs=ranefs[ranefs%in%use]
  xlevels=lapply(ranefs, function(x){return(as.vector(unique(ii.data[ ,x])))})
  ranefs=rep(ranefs, unlist(lapply(xlevels, length)))
  to.do=cbind(ranefs, unlist(xlevels))
  if(ind.cases){
    ii.data=data.frame(ii.data, ic=as.factor(1:nrow(ii.data)))
    to.do=rbind(to.do, cbind("ic", levels(ii.data$ic)))
  }
	keepWarnings <- function(expr) {
		localWarnings <- list()
		value <- withCallingHandlers(expr,
			warning = function(w) {
				localWarnings[[length(localWarnings)+1]] <<- w
				invokeRestart("muffleWarning")
			}
		)
		list(value=value, warnings=localWarnings)
	}
	get.ranef<-function(x){#function returning sd associated with random effect in a nicely named vector
		x=as.data.frame(x)
		y=lapply(strsplit(as.character(x$grp), split=""), function(y){
			yy=unlist(lapply(strsplit(names(ranef(model.res)), split=""), function(z){
				if(length(z)<=length(y)){
					y=y[1:length(z)]
					return(paste(y[y==z], collapse=""))
				}else{
					return("")
				}
			}))
			yy=intersect(yy, names(ranef(model.res)))
			if(length(yy)==0){yy=paste(y, collapse="")}
			return(yy)
		})
		x$grp=y
		ires=x$sdcor
		#x$var2[is.na(x$var2)]=""
		names(ires)=apply(x[, 1:3], 1, paste, collapse="@")
		names(ires)[x$grp=="Residual"]="Residual"
		return(ires)
	}
	if(length(contr)==0){
		if(class(model.res)[1]=="lmerMod"){
			contr=lmerControl()
		}else{	
			contr=glmerControl()
		}
	}
  ifun=function(x, model.res, to.do, ii.data, contr, get.ranef){
    #sel.ii.data=subset(ii.data, ii.data[,to.do[x, 1]]!=to.do[x, 2])
    sel.ii.data=ii.data[ii.data[,to.do[x, 1]]!=to.do[x, 2], ]
		if(class(model.res)[1]=="lmerMod"){
      sel.ii.res=try(lmer(model.eq, data=sel.ii.data, weights=weights, REML=REML, control=contr), silent=T)
    }else if(xfam[[1]]!="neg.bin"){#(xfam=="binomial" | xfam=="poisson"){
      sel.ii.res=try(glmer(model.eq, data=sel.ii.data, family=xfam, control=contr), silent=T)
    }else{
			sel.ii.res=try(glmer.nb(model.eq, data=sel.ii.data, control=contr), silent=T)
		}
		if(length(save.path)>0){
			est.fixed.effects=fixef(sel.ii.res)
			est.random.effects=as.data.frame(summary(sel.ii.res)$varcor)
			model.warnings=sel.ii.res$warnings
			n=length(residuals(sel.ii.res))
			what=to.do[x, ]
			save(file=paste(c(paste(c(paste(c(save.path, "m"), collapse="/"), x), collapse="_"), ".RData"), collapse=""), list=c("what", "est.fixed.effects", "est.random.effects", "model.warnings", "n"))
		}
    if(class(sel.ii.res)!="try-error"){
			#xx=try(list(fere=c(fixef(sel.ii.res$value), get.ranef(summary(sel.ii.res$value)$varcor)), N=length(residuals(sel.ii.res$value)), warnings=paste(unlist(sel.ii.res$warnings)$message, collapse="/")), silent=T)
			#if(class(xx)=="try-error"){browser()}
      return(list(fere=c(fixef(sel.ii.res), get.ranef(summary(sel.ii.res)$varcor)), N=nrow(sel.ii.res@frame), 
				warnings=
					list(
						lme4=summary(sel.ii.res)$optinfo$conv$lme4$messages,
						opt=summary(sel.ii.res)$optinfo$warnings,
						conv.code=summary(sel.ii.res)$optinfo$conv$opt
					)))
    }else{
      return(list(fere=rep(NA, length(fixef(model.res))+nrow(as.data.frame(summary(model.res)$varcor))), N=nrow(sel.ii.data), 
				warnings=list(lme4=NA, opt=NA, conv.code=NA)))
    }
  }
  if(para){
		#on.exit(expr = parLapply(cl=cl, X=1:length(cl), fun=function(x){rm(list=ls())}), add = FALSE)
		#on.exit(expr = stopCluster(cl), add = T)
    require(parallel)
    cl <- makeCluster(getOption("cl.cores", detectCores()))
		if(n.cores!="all"){
			if(n.cores=="all-1"){n.cores=length(cl)-1}
			if(n.cores<length(cl)){
				cl=cl[1:n.cores]
			}
		}
    parLapply(cl=cl, 1:length(cl), fun=function(x){
      library(lme4, lib.loc=lib.loc)
      return(invisible(""))
    })
    all.coeffs=parLapply(cl=cl, X=1:nrow(to.do), fun=ifun, model.res=model.res, to.do=to.do, ii.data=ii.data, contr=contr, get.ranef=get.ranef)
    parLapply(cl=cl, 1:length(cl), fun=function(x){
      return(rm(list=ls()))
    })
    stopCluster(cl=cl)
  }else{
		#browser()
    all.coeffs=lapply(1:nrow(to.do), ifun, model.res=model.res, to.do=to.do, ii.data=ii.data, contr=contr, get.ranef=get.ranef)
  }
  all.n=unlist(lapply(all.coeffs, function(x){x$N}))
  all.warnings=lapply(all.coeffs, function(x){
		x=sapply(x$warnings, paste, collapse="")
	})
  all.warnings=as.data.frame(matrix(unlist(all.warnings), ncol=3, byrow=T))
  colnames(all.warnings)=c("lme4.w", "opt.w", "conv.code")
	############################################################################################################################
	############################################################################################################################
	############################################################################################################################
	############################################################################################################################
	xnames=unique(unlist(lapply(all.coeffs, function(x){names(x$fere)})))
	all.coeff.mat=matrix(NA, ncol=length(xnames), nrow=length(all.coeffs))
	colnames(all.coeff.mat)=xnames
	for(i in 1:length(all.coeffs)){
		all.coeff.mat[i, names(all.coeffs[[i]]$fere)]=all.coeffs[[i]]$fere
	}
	#extract results for original model:
	orig=c(fixef(model.res), get.ranef(summary(model.res)$varcor))
	xsum=apply(all.coeff.mat, 2, range, na.rm=T)
  xsum=data.frame(what=colnames(all.coeff.mat), orig=orig[colnames(all.coeff.mat)], t(xsum))
	rownames(xsum)=as.character(xsum$what)
  colnames(to.do)=c("ranef", "level")
  xx=apply(is.na(all.coeff.mat), 1, sum)
  if(sum(xx>0 & xx<ncol(all.coeff.mat))>0){
		warning(paste(c("for", sum(xx>0 & xx<ncol(all.coeff.mat)), "subset(s) the full model could not be fitted because of fixed effects factor levels dropped from the data"), collapse=" "))
	}
	colnames(all.warnings)[1:2]=c("lme4.warnings", "opt.warnings")
  all.coeff.mat=data.frame(to.do, N=all.n, all.coeff.mat, all.warnings)
  names(xsum)[3:4]=c("min", "max")
  return(list(detailed=all.coeff.mat, summary=xsum))
}

int.plot.2cov.1fac<-function(
  plot.data, covariates, factor, coefs, response, link=c("identity", "logit", "log"),
  grid.resol=11, theta, phi=10, expand=0.6, d=50, margin.extend=1.5,
	var.names=NULL, zlab, show.axes=c("ticks", "arrows", "n"), x.at=NULL, x.labels=NULL, y.at=NULL, y.labels=NULL, 
	z.at=NULL, z.labels=NULL, 
	fac.level.seq=NULL, fac.level.labels=NULL, 
	zlim=NULL, cex.lab=1, cex.axis=1, cex.main=1.5, axis.lab.shift.fac=0.075, size.fac=NA, col="black", background=NA, 
	border.col="black", 
  print.NA.cells=T, quiet=T, bottom.grid=T, prep.for.anim=F, connect.lines.to=c("bottom", "surface"), besides=T, letters2add=NULL, 
  letters2add.cex=1,
  edge.cols=NULL, edge.lwd=2, reset.par=T){
  #version dec 30, 2013
  old.par = par(no.readonly = TRUE)

  if(!is.factor(plot.data[,factor])){
    stop(paste(c(factor, "is not a factor"), collapse=" "))
  }
  if(min(table(plot.data[,factor]))==0){
    stop(paste(c(factor, "has levels not present in the data frame"), collapse=" "))
  }
  link=link[1]
  connect.lines.to=connect.lines.to[1]
	if(length(var.names)==0){
		var.names=covariates
	}
	show.axes=show.axes[1]
  #plots also when there is no interaction and also squared terms (potentially involved in interactions)
	if(length(grid.resol)==1){grid.resol=rep(grid.resol, 2)}
	if(!is.factor(plot.data[, factor])){
		plot.data[, factor]=as.factor(plot.data[, factor])
	}
	plot.data[, factor]=droplevels(plot.data[, factor])
	if(is.null(fac.level.seq)){
		fac.level.seq=levels(plot.data[, factor])
	}
	if(is.null(fac.level.labels)){
		fac.level.labels=levels(plot.data[, factor])
	}
	#extract coefficients needed:
	#tk=unlist(lapply(strsplit(names(coefs), split=":", fixed=T), function(cf){
	#	length(cf)==sum(unlist(lapply(c(covariates, factor), function(v){
	#		grepl(x=cf, pattern=v)
	#	})))
	#}))
	#if(names(coefs)[1]=="(Intercept)"){tk[1]=T}
	#coefs=coefs[tk]
	z.to.return=vector("list", length(levels(plot.data[, factor])))
	names(z.to.return)=fac.level.seq

  #create data frame storing the observed mean values per combination of the values
  #of the grided covariates and factor levels in the data
  #create vectors denoting the grid cell center values for the two covariates:
  xvar1=seq(min(plot.data[,covariates[1]]), max(plot.data[,covariates[1]]), length.out=grid.resol[1])
  yvar2=seq(min(plot.data[,covariates[2]]), max(plot.data[,covariates[2]]), length.out=grid.resol[2])
	bin.x=cut(x=plot.data[,covariates[1]], breaks=xvar1, labels=F, include.lowest=T)
	bin.x=min(xvar1)+diff(xvar1)[1]/2+((bin.x-1)*diff(xvar1)[1])
	bin.y=cut(x=plot.data[,covariates[2]], breaks=yvar2, labels=F, include.lowest=T)
	bin.y=min(yvar2)+diff(yvar2)[1]/2+((bin.y-1)*diff(yvar2)[1])
  #derive the average response per cell of the grid:
  obs.mean=tapply(response, list(bin.x, bin.y, plot.data[, factor]), mean, na.rm=T)
  #... and turn the result into a data frame:
  obs.mean=as.data.frame(as.table(obs.mean))
  names(obs.mean)[1:3]=c(covariates, factor)
  obs.mean[,covariates[1]]=as.numeric(as.character(obs.mean[,covariates[1]]))
  obs.mean[,covariates[2]]=as.numeric(as.character(obs.mean[,covariates[2]]))
  obs.mean=data.frame(na.omit(obs.mean))
  #add columns for the squared terms:
  obs.mean=cbind(obs.mean, obs.mean[, covariates[1]]^2, obs.mean[, covariates[2]]^2)
  colnames(obs.mean)[(ncol(obs.mean)-1):ncol(obs.mean)]=paste("I(", covariates, "^2)", sep="")
	#determine complete observation:
	complete.obs=apply(is.na(data.frame(plot.data[, c(covariates, factor)], response)), 1, sum)==0
  #get the sample size per combination of the factor levels and binned covariates
  if(!is.na(size.fac)){
    N=table(bin.x[complete.obs], bin.y[complete.obs], plot.data[complete.obs, factor])
    N=as.data.frame(N)
    N=as.vector(subset(N, Freq>0)$Freq)
  }else{
    N=rep(1, nrow(obs.mean))
    size.fac=1
  }

  #... and columns for the factor levels
  xlev=levels(plot.data[, factor])
  for(jj in 2:length(xlev)){
    obs.mean=cbind(obs.mean, as.numeric(obs.mean[, factor]==xlev[jj]))
    colnames(obs.mean)[ncol(obs.mean)]=paste(c(factor, xlev[jj]), collapse="")
  }
  #and finally a column for the intercept:
  obs.mean=cbind(obs.mean, 1)
  colnames(obs.mean)[ncol(obs.mean)]="(Intercept)"
  #determine fitted values per row in obs.mean:
  m.mat=model.matrix(object=as.formula(paste(c("~", paste(c(covariates, factor), collapse="*")), collapse="")), data=obs.mean)
  #pred.mean=lapply((1:length(coefs)), function(i.coef){
  #  names.i.coef=unlist(strsplit(names(coefs[i.coef]), split=":", fixed=T))
  #  apply(obs.mean[, names.i.coef, drop=F], 1, prod)*coefs[i.coef]
  #})
  x.coefs=coefs
  names(x.coefs)[grepl(names(x.coefs), pattern=":", fixed=T)]=
		sapply(X=strsplit(names(x.coefs)[grepl(names(x.coefs), pattern=":", fixed=T)], split=":", fixed=T), function(x){
			paste(sort(x), collapse=":")
		})
	colnames(m.mat)[grepl(colnames(m.mat), pattern=":", fixed=T)]=
		sapply(X=strsplit(colnames(m.mat)[grepl(colnames(m.mat), pattern=":", fixed=T)], split=":", fixed=T), function(x){
			paste(sort(x), collapse=":")
		})
	x.coefs=x.coefs[intersect(names(x.coefs), colnames(m.mat))]
  pred.mean=as.vector(m.mat[, names(x.coefs)]%*%x.coefs)
  if(link=="log"){pred.mean=exp(pred.mean)}
  if(link=="logit"){pred.mean=exp(pred.mean)/(1+exp(pred.mean))}
  #define z-axis limits if they were not indicated by the user:
	if(length(zlim)==0){
    zlim=range(c(pred.mean, obs.mean$Freq, response, na.rm=T))
  }

  #determine symbol for plotting the points:
  symbol=rep(1, nrow(obs.mean))
  symbol[obs.mean$Freq>pred.mean]=19
  #define design matrix for plot:
	if(besides!="arrange"){
		layout.mat=matrix(1:(length(levels(plot.data[, factor]))), nrow=1)
		layout.mat=rbind((max(layout.mat)+1):(max(layout.mat)+length(levels(plot.data[, factor]))), layout.mat)
		#layout.mat=rbind(c(max(layout.mat)+length(levels(plot.data[, factors[2]]))+1, (max(layout.mat)+1):(max(layout.mat)+length(levels(plot.data[, factors[2]])))), layout.mat)
		if(besides){
			layout(layout.mat, heights=c(1, 8), widths=rep(4, length(levels(plot.data[, factor]))))
		}else{
			layout.mat=t(layout.mat)
			layout(layout.mat, widths=c(1, 6), heights=rep(4, length(levels(plot.data[, factor]))))
		}
	}else{
		n.plots=length(levels(plot.data[, factor]))
		x=ifelse(n.plots%%2==1,n.plots+1,n.plots)
		xmat=outer(1:x, 1:(1+x/2), "*")-n.plots
		colnames(xmat)=1:(1+x/2)
		rownames(xmat)=1:x
		xmat=as.data.frame(as.table(xmat))
		xmat=subset(xmat, as.numeric(as.character(xmat$Var1))>=as.numeric(as.character(xmat$Var2)) & xmat$Freq>=0)
		sum.diff=as.numeric(as.character(xmat$Var1))-as.numeric(as.character(xmat$Var2))+xmat$Freq
		xmat=xmat[sum.diff==min(sum.diff),]
		xmat=xmat[which.min(xmat$Freq),]
		layout.mat=matrix(1:(as.numeric(as.character(xmat$Var1))*as.numeric(as.character(xmat$Var2))), ncol=as.numeric(as.character(xmat$Var2)), byrow=T)
		xx=cbind(rep(1:nrow(layout.mat), 2), rep(c(1, 2), each=nrow(layout.mat)))
		layout.mat=rbind(layout.mat+max(layout.mat), layout.mat)
		layout.mat=layout.mat[order(xx[, 1], xx[, 2]), ]
		layout(layout.mat, heights=rep(c(1, 6), nrow(layout.mat)/2))
	}
	#browser()
  #layout.show(max(layout.mat))
  #plot the stuff:
  #par(mar=c(0.5, 1.5, 0.5, 0.5))
  #browser()
  obs.mean$fitted=pred.mean
	par(mar=rep(0.2, 4))
  #loop through combinations of levels of factors:
  for (ii in 1:length(fac.level.seq)){#levels(plot.data[, factor])
		#construct data.frame comprising the intercept (just 1) and the factor terms (dummy vars)
		#with the appropriate values for the particular combination of levels:
		x.pred.data=data.frame(1, t(as.numeric(levels(plot.data[, factor])[-1]==fac.level.seq[ii])))
		#x.pred.data=cbind(x.pred.data, data.frame(t(as.numeric(levels(plot.data[, factors[2]])[-1]==levels(plot.data[, factors[2]])[jj]))))
		names(x.pred.data)=c("(Intercept)", paste(factor, levels(plot.data[, factor])[-1], sep=""))
		#get the predicted values considering also the covariates:
		z=outer(xvar1, yvar2, Vectorize(function(x,y){
			#add values of the covariates
			data.to.add=data.frame(x, y, x^2, y^2)
			names(data.to.add)=c(covariates, paste("I(", covariates, "^2)", sep=""))
			data.to.add=cbind(data.to.add, x.pred.data)
			#(data.to.add is a matrix with a single row)
			return(sum(unlist(lapply((1:length(x.coefs)), function(i.coef){
				names.i.coef=unlist(strsplit(names(x.coefs[i.coef]), split=":", fixed=T))
				apply(data.to.add[, names.i.coef, drop=F], 1, prod)*coefs[i.coef]
			}))))
		}))
		rownames(z)=xvar1
		colnames(z)=yvar2
		#transform according to link function:
		if(link=="log"){z=exp(z)}
		if(link=="logit"){z=exp(z)/(1+exp(z))}
		z.to.return[[ii]]=z
		#extract data to plot:
		i.plot.data=subset(data.frame(obs.mean, N), obs.mean[, factor]==fac.level.seq[ii])
		if(!print.NA.cells){#still needs to be done
			obs.mat=tapply(i.plot.data$Freq, list(i.plot.data[, covariates[1]], i.plot.data[, covariates[2]]), mean, na.rm=T)
			rownames(z)=xvar1
			colnames(z)=yvar2
			use=use.mat(obs.mat=obs.mat, z.mat=z)
			z[!use]=NA
		}
		#plot the surface:
		xplot=persp.2(x=xvar1, y=yvar2, z=t(z), zlim=zlim, d=d, theta=theta, phi=phi,
			margin.extend=margin.extend, show.box=T, expand=expand, xlab=var.names[1], ylab=var.names[2], zlab=zlab, axis.lab.shift.fac=axis.lab.shift.fac,
			bottom.grid=bottom.grid, prep.for.anim=prep.for.anim, background=background, cex.lab=cex.lab, border.col=border.col)
		if(!is.null(edge.cols)){
			edge.coords=cbind(x=xvar1, y=min(yvar2), z=z[, 1])
			edge.coords=trans2(xlim=xplot$params$xlim, ylim=xplot$params$ylim, zlim=xplot$params$zlim, 
				d=xplot$params$d, theta=xplot$params$theta, phi=xplot$params$phi, expand=xplot$params$expand,
				x=edge.coords[, "x"], y=edge.coords[, "y"], z=edge.coords[, "z"])
			lines(x=edge.coords[["x"]], y=edge.coords[["y"]], col=edge.cols[1], lwd=edge.lwd)
			
			edge.coords=cbind(x=min(xvar1), y=yvar2, z=z[1, ])
			edge.coords=trans2(xlim=xplot$params$xlim, ylim=xplot$params$ylim, zlim=xplot$params$zlim, 
				d=xplot$params$d, theta=xplot$params$theta, phi=xplot$params$phi, expand=xplot$params$expand,
				x=edge.coords[, "x"], y=edge.coords[, "y"], z=edge.coords[, "z"])
			lines(x=edge.coords[["x"]], y=edge.coords[["y"]], col=edge.cols[2], lwd=edge.lwd)

			edge.coords=cbind(x=xvar1, y=max(yvar2), z=z[, ncol(z)])
			edge.coords=trans2(xlim=xplot$params$xlim, ylim=xplot$params$ylim, zlim=xplot$params$zlim, 
				d=xplot$params$d, theta=xplot$params$theta, phi=xplot$params$phi, expand=xplot$params$expand,
				x=edge.coords[, "x"], y=edge.coords[, "y"], z=edge.coords[, "z"])
			lines(x=edge.coords[["x"]], y=edge.coords[["y"]], col=edge.cols[3], lwd=edge.lwd)

			edge.coords=cbind(x=max(xvar1), y=yvar2, z=z[nrow(z), ])
			edge.coords=trans2(xlim=xplot$params$xlim, ylim=xplot$params$ylim, zlim=xplot$params$zlim, 
				d=xplot$params$d, theta=xplot$params$theta, phi=xplot$params$phi, expand=xplot$params$expand,
				x=edge.coords[, "x"], y=edge.coords[, "y"], z=edge.coords[, "z"])
			lines(x=edge.coords[["x"]], y=edge.coords[["y"]], col=edge.cols[4], lwd=edge.lwd)
		}
		#xplot=persp(x=xvar1, y=yvar2, z=z, theta=theta, phi=phi, expand=expand, r=r, xlab=var.names[1], ylab=var.names[2], zlab=zlab, zlim=zlim)
		#extract fitted values to plot:
		plot.pred=pred.mean[obs.mean[, factor]==fac.level.seq[ii]]
		plot.symbol=symbol[obs.mean[, factor]==fac.level.seq[ii]]
		xcol=rep("black", nrow(obs.mean))
		xcol[plot.symbol==19]=col
		#draw the points:
		point.locs=trans2(xlim=xplot$params$xlim, ylim=xplot$params$ylim, zlim=xplot$params$zlim, 
			d=xplot$params$d, theta=xplot$params$theta, phi=xplot$params$phi, expand=xplot$params$expand,
			x=i.plot.data[, covariates[1]], y=i.plot.data[, covariates[2]], z=i.plot.data$Freq)
		#points(trans3d(x=i.plot.data[, covariates[1]], y=i.plot.data[, covariates[2]], z=i.plot.data$Freq, pmat=xplot), 
			#pch=plot.symbol, cex=size.fac*i.plot.data$N^(1/3))
		if(!is.na(background)){points(point.locs, pch=19, cex=size.fac*i.plot.data$N^(1/3), col="white")}
		points(point.locs, pch=plot.symbol, cex=size.fac*i.plot.data$N^(1/3), col=xcol)
		#and the lines:
		#obs.>pred:
		isel.data=subset(data.frame(i.plot.data, plot.pred), Freq>plot.pred)
		l.starts=trans2(xlim=xplot$params$xlim, ylim=xplot$params$ylim, zlim=xplot$params$zlim, 
			d=xplot$params$d, theta=xplot$params$theta, phi=xplot$params$phi, expand=xplot$params$expand,
			x=isel.data[, covariates[1]], y=isel.data[, covariates[2]], z=isel.data$plot.pred)
		l.ends=trans2(xlim=xplot$params$xlim, ylim=xplot$params$ylim, zlim=xplot$params$zlim, 
			d=xplot$params$d, theta=xplot$params$theta, phi=xplot$params$phi, expand=xplot$params$expand,
			x=isel.data[, covariates[1]], y=isel.data[, covariates[2]], z=isel.data$Freq)
		segments(x0=l.starts$x, x1=l.ends$x, y0=l.starts$y, y1=l.ends$y, lty=1)
		if(connect.lines.to=="bottom"){
			l.starts=trans2(xlim=xplot$params$xlim, ylim=xplot$params$ylim, zlim=xplot$params$zlim, 
				d=xplot$params$d, theta=xplot$params$theta, phi=xplot$params$phi, expand=xplot$params$expand,
				x=isel.data[, covariates[1]], y=isel.data[, covariates[2]], z=isel.data$plot.pred)
			l.ends=trans2(xlim=xplot$params$xlim, ylim=xplot$params$ylim, zlim=xplot$params$zlim, 
				d=xplot$params$d, theta=xplot$params$theta, phi=xplot$params$phi, expand=xplot$params$expand,
				x=isel.data[, covariates[1]], y=isel.data[, covariates[2]], z=min(zlim))
			segments(x0=l.starts$x, x1=l.ends$x, y0=l.starts$y, y1=l.ends$y, lty=3)
		}
		#obs.<=pred:
		isel.data=subset(data.frame(i.plot.data, plot.pred), Freq<=plot.pred)
		l.starts=trans2(xlim=xplot$params$xlim, ylim=xplot$params$ylim, zlim=xplot$params$zlim, 
			d=xplot$params$d, theta=xplot$params$theta, phi=xplot$params$phi, expand=xplot$params$expand,
			x=isel.data[, covariates[1]], y=isel.data[, covariates[2]], z=isel.data$Freq)
		if(connect.lines.to=="bottom" & nrow(isel.data)>0){
			l.ends=trans2(xlim=xplot$params$xlim, ylim=xplot$params$ylim, zlim=xplot$params$zlim, 
				d=xplot$params$d, theta=xplot$params$theta, phi=xplot$params$phi, expand=xplot$params$expand,
				x=isel.data[, covariates[1]], y=isel.data[, covariates[2]], z=min(zlim))
		}else{
			l.ends=trans2(xlim=xplot$params$xlim, ylim=xplot$params$ylim, zlim=xplot$params$zlim, 
				d=xplot$params$d, theta=xplot$params$theta, phi=xplot$params$phi, expand=xplot$params$expand,
				x=isel.data[, covariates[1]], y=isel.data[, covariates[2]], z=isel.data$plot.pred)
		}
		segments(x0=l.starts$x, x1=l.ends$x, y0=l.starts$y, y1=l.ends$y, lty=3)
		#add axes:
		if(show.axes=="ticks"){#x:
			if(length(x.at)==0){x.at=pretty(xvar1); x.at=x.at[-c(1, length(x.at))]}
			if(length(x.labels)==0){x.labels=x.at}
			add.axis(at=x.at, labels=x.labels, params=xplot$params, axis="x", cex.axis=cex.axis)
			#y:
			if(length(y.at)==0){y.at=pretty(yvar2); y.at=y.at[-c(1, length(y.at))]}
			if(length(y.labels)==0){y.labels=y.at}
			add.axis(at=y.at, labels=y.labels, params=xplot$params, axis="y", cex.axis=cex.axis)
			#z:
			if(length(z.at)==0){z.at=pretty(zlim); z.at=z.at[-c(1, length(z.at))]}
			if(length(z.labels)==0){z.labels=z.at}
			add.axis(at=z.at, labels=z.labels, params=xplot$params, axis="z", cex.axis=cex.axis)
		}else if(show.axes=="arrows"){
			#x:
			xx=trans2(xlim=xplot$params$xlim, ylim=xplot$params$ylim, zlim=xplot$params$zlim, 
				d=xplot$params$d, theta=xplot$params$theta, phi=xplot$params$phi, expand=xplot$params$expand,
				x=xplot$params$xlim+c(1, -1)*diff(range(xplot$params$xlim))/10, y=xplot$params$xax.at, z=min(zlim))
			xx$x=xx$x+cos(atan(diff(xplot$y[xplot$axis.pts$x.pts])/diff(xplot$x[xplot$axis.pts$x.pts]))-pi/2)*xplot$params$axis.lab.shift.fac[1]/2
			xx$y=xx$y+sin(atan(diff(xplot$y[xplot$axis.pts$x.pts])/diff(xplot$x[xplot$axis.pts$x.pts]))-pi/2)*xplot$params$axis.lab.shift.fac[1]/2
			arrows(x0=xx$x[1], x1=xx$x[2], y0=xx$y[1], y1=xx$y[2], len=0.1)
			#y:
			xx=trans2(xlim=xplot$params$xlim, ylim=xplot$params$ylim, zlim=xplot$params$zlim, 
				d=xplot$params$d, theta=xplot$params$theta, phi=xplot$params$phi, expand=xplot$params$expand,
				x=xplot$params$yax.at, y=xplot$params$ylim+c(1, -1)*diff(range(xplot$params$ylim))/10, z=min(zlim))
			xx$x=xx$x+cos(atan(diff(xplot$y[xplot$axis.pts$x.pts])/diff(xplot$x[xplot$axis.pts$x.pts]))-pi/2)*xplot$params$axis.lab.shift.fac[2]/2
			xx$y=xx$y+sin(atan(diff(xplot$y[xplot$axis.pts$x.pts])/diff(xplot$x[xplot$axis.pts$x.pts]))-pi/2)*xplot$params$axis.lab.shift.fac[2]/2
			arrows(x0=xx$x[1], x1=xx$x[2], y0=xx$y[1], y1=xx$y[2], len=0.1)
			#z:
			#browser()
			xx=trans2(xlim=xplot$params$xlim, ylim=xplot$params$ylim, zlim=xplot$params$zlim, 
				d=xplot$params$d, theta=xplot$params$theta, phi=xplot$params$phi, expand=xplot$params$expand,
				x=xplot$params$zax.at[1], y=xplot$params$zax.at[2], z=xplot$params$zlim+c(1, -1)*diff(range(xplot$params$zlim))/10)
			xx$x=xx$x+sign(xplot$params$phi)*cos(atan(diff(xplot$y[xplot$axis.pts$z.pts])/diff(xplot$x[xplot$axis.pts$z.pts]))-pi/2)*xplot$params$axis.lab.shift.fac[3]/2
			xx$y=xx$y+sin(atan(diff(xplot$y[xplot$axis.pts$z.pts])/diff(xplot$x[xplot$axis.pts$z.pts]))-pi/2)*xplot$params$axis.lab.shift.fac[3]/2
			arrows(x0=xx$x[1], x1=xx$x[2], y0=xx$y[1], y1=xx$y[2], len=0.1)
		}
  }
	if(besides=="arrange" & length(levels(plot.data[, factor]))<max(layout.mat)/2){
		for(i in (length(levels(plot.data[, factor]))+1):(max(layout.mat)/2)){
			plot(1, 1, type="n", axes=F, ann=F)
		}
	}
	#add factor levels:
	if(besides!="arrange"){
		if(besides){par(mar=c(0.2,0.5, 0.2, 0.5))}else{par(mar=c(0.5,0.2, 0.5, 0.2))}
		for(ii in 1:length(fac.level.labels)){
			plot(1,1, type="n", axes=F, xlab="", ylab="")
			text(labels=fac.level.labels[ii], x=1, y=1, srt=90*(1-besides), cex=cex.main)
			if(!is.null(letters2add)){
				text(bquote(bold(.(letters2add[ii]))), x=par()$usr[1], y=1, adj=c(0), cex=letters2add.cex)
			}
		}
	}else{
		for(ii in 1:length(fac.level.labels)){
			plot(1,1, type="n", axes=F, xlab="", ylab="")
			text(labels=fac.level.labels[ii], x=1, y=1, cex=cex.main)
			if(!is.null(letters2add)){
				text(letters2add[ii], x=par()$usr[1], y=par()$usr[4], adj=c(1, 0))
			}
		}
	}
  if(reset.par){par(old.par)}
  if(!quiet){
		names(obs.mean)[4]="mean.response"
		obs.mean=obs.mean[, c(covariates, factor, "mean.response", "fitted")]
		obs.mean=data.frame(obs.mean, N=N)
		return(list(zlim=zlim, plotted.data=obs.mean, plot.pars=xplot, fitted=z.to.return))
	}
}

use.mat<-function(obs.mat, z.mat){
  #version Mar. 13, 2012
  #create matrix with fake NAs such that each entry in z has four observations around it:
  xobs=cbind(NA, rbind(NA,obs.mat, NA),NA)
  zr.vals=as.numeric(rownames(z.mat))
  zc.vals=as.numeric(colnames(z.mat))
  rownames(xobs)[1]=min(zr.vals)-mean(diff(zr.vals))/2
  rownames(xobs)[nrow(xobs)]=max(zr.vals)+mean(diff(zr.vals))/2
  colnames(xobs)[1]=min(zc.vals)-mean(diff(zc.vals))/2
  colnames(xobs)[ncol(xobs)]=max(zc.vals)+mean(diff(zc.vals))/2
  #potentially include missing rows and columns:
  if(ncol(xobs)<ncol(z.mat)+1){
    cnames=round(seq(min(as.numeric(colnames(xobs))), max(as.numeric(colnames(xobs))), length.out=ncol(z.mat)+1),digits=4)
    xx=cnames%in%round(as.numeric(colnames(xobs)), digits=4)
    new.xobs=matrix(NA, ncol=ncol(z.mat)+1, nrow=nrow(xobs))
    new.xobs[,xx]=xobs
    colnames(new.xobs)=cnames
    rownames(new.xobs)=rownames(xobs)
    xobs=new.xobs
  }
  if(nrow(xobs)<nrow(z.mat)+1){
    cnames=round(seq(min(as.numeric(rownames(xobs))), max(as.numeric(rownames(xobs))), length.out=nrow(z.mat)+1),digits=4)
    xx=cnames%in%round(as.numeric(rownames(xobs)), digits=4)
    new.xobs=matrix(NA, nrow=nrow(z.mat)+1, ncol=ncol(xobs))
    new.xobs[xx,]=xobs
    rownames(new.xobs)=cnames
    colnames(new.xobs)=colnames(xobs)
    xobs=new.xobs
  }
  x.use=matrix(NA, ncol=ncol(z.mat), nrow=nrow(z.mat))
  for(rz in 1:nrow(x.use)){
    for(cz in 1:ncol(x.use)){
      x.use[rz, cz]=sum(!is.na(xobs[rz:(rz+1), cz:(cz+1)]))>0
    }
  }
  return(x.use)
}


persp.2<-function(x, y, z, zlim=NULL, d=10, theta=0, phi=0, show.box=F, margin.extend=1.1, expand=1, 
	xlab="", ylab="", zlab="", axis.lab.shift.fac=0.075, cex.lab=1, arrow.dist=1, bottom.grid=T, prep.for.anim=F, background=NA,
	area.col="white", border.col=NA, add.plane=T){
	if(length(axis.lab.shift.fac)==1){axis.lab.shift.fac=rep(axis.lab.shift.fac, 3)}
	xlim=range(x)
	ylim=range(y)
	if(length(zlim)==0){zlim=range(z)}
	params=list(xlim=xlim, ylim=ylim, zlim=zlim, d=d, theta=theta, phi=phi, expand=expand, margin.extend=margin.extend, axis.lab.shift.fac=axis.lab.shift.fac)
	coords=cbind(x=rep(xlim, 4), y=rep(rep(ylim, each=2), 2), z=rep(zlim, each=4))#define coordinates of bounding box
	#... and transform then:
	new.coords=trans2(xlim=xlim, ylim=ylim, zlim=zlim, d=d, theta=theta, phi=phi, expand=expand, x=coords[, "x"], y=coords[, "y"], z=coords[, "z"])
	newx=new.coords$x; newy=new.coords$y
	#adjust axis axis.lab.shift.fac according to the actual data to be plotted:
	axis.lab.shift.fac=max(c(diff(range(newx)*margin.extend), diff(range(newy)*margin.extend)))*axis.lab.shift.fac
	arrow.dist=max(c(diff(range(newx)*margin.extend), diff(range(newy)*margin.extend)))*arrow.dist
	#store parameters for output:
	params=list(xlim=xlim, ylim=ylim, zlim=zlim, d=d, theta=theta, phi=phi, expand=expand, 
		margin.extend=margin.extend, axis.lab.shift.fac=axis.lab.shift.fac, arrow.dist=arrow.dist)
	#figure out the sides at which axes are to be added:
	xxx=which.min(new.coords$y)
	if(xxx==1){
		x.pts=c(1, 2); xax.at=min(ylim)
		y.pts=c(1, 3); yax.at=min(xlim)
		x.bg.at.y=max(ylim); y.bg.at.x=max(xlim)
	}else if(xxx==2){
		x.pts=c(1, 2); xax.at=min(ylim)
		y.pts=c(2, 4); yax.at=max(xlim)
		x.bg.at.y=max(ylim); y.bg.at.x=min(xlim)
	}else if(xxx==3){
		x.pts=c(3, 4); xax.at=max(ylim)
		y.pts=c(1, 3); yax.at=min(xlim)
		x.bg.at.y=min(ylim); y.bg.at.x=max(xlim)
	}else{
		x.pts=c(3, 4); xax.at=max(ylim)
		y.pts=c(2, 4); yax.at=max(xlim)
		x.bg.at.y=min(ylim); y.bg.at.x=min(xlim)
	}
	par(mar=rep(0, 4))#begin with the plot
	if(prep.for.anim){
		xxx=trans2(xlim=xlim, ylim=ylim, zlim=zlim, d=d, theta=45, phi=phi, expand=expand, x=coords[, "x"], y=coords[, "y"], z=coords[, "z"])
		plot(0, 0, type="n", axes=F, ann=F, xlim=range(xxx$x)*margin.extend, ylim=range(xxx$y)*margin.extend, xaxs="i", yaxs="i", asp=1)
	}else{
		#browser()
		plot(0, 0, type="n", axes=F, ann=F, xlim=range(newx)*c(margin.extend, margin.extend*0.9), ylim=range(newy)*c(margin.extend, margin.extend*0.9), xaxs="i", yaxs="i", asp=1)
	}
	if(!is.na(background)){
		#opposite to x-axis:
		res=trans2(xlim=xlim, ylim=ylim, zlim=zlim, d=d, theta=theta, phi=phi, expand=expand, x=rep(xlim, each=2), y=rep(x.bg.at.y, 4), z=c(zlim, rev(zlim)))
		polygon(x=res$x, y=res$y, col=background, border=NA)
		#opposite to y-axis:
		res=trans2(xlim=xlim, ylim=ylim, zlim=zlim, d=d, theta=theta, phi=phi, expand=expand, x=rep(y.bg.at.x, 4), y=rep(ylim, each=2), z=c(zlim, rev(zlim)))
		polygon(x=res$x, y=res$y, col=background, border=NA)
		#z-axis:
		res=trans2(xlim=xlim, ylim=ylim, zlim=zlim, d=d, theta=theta, phi=phi, expand=expand, x=rep(xlim, each=2), y=c(ylim, rev(ylim)), z=rep(min(zlim), 4))
		polygon(x=res$x, y=res$y, col=background, border=NA)
	}
	#add plane:
	if(add.plane){
		if(is.na(background)){poly.col=NA}else{poly.col="white"}
		for(i in 1:(nrow(z)-1)){
			for(j in 1:(ncol(z)-1)){
				coords=cbind(x=x[rep(c(j, j+1), each=2)], y=y[c(i, i+1, i+1, i)], z=c(z[cbind(c(i, i+1, i+1, i), rep(c(j, j+1), each=2))]))
				res=trans2(xlim=xlim, ylim=ylim, zlim=zlim, d=d, theta=theta, phi=phi, expand=expand, 
					x=coords[, "x"], y=coords[, "y"], z=coords[, "z"])
				polygon(res, col=area.col, border=border.col)
			}
		}
	}
	if(show.box){
		#draw bounding box:
		segments(x0=newx[c(1, 3, 5, 7, 1, 2, 3, 4, 1, 2, 5, 6)], x1=newx[c(2, 4, 6, 8, 5, 6, 7, 8, 3, 4, 7, 8)],
			y0=newy[c(1, 3, 5, 7, 1, 2, 3, 4, 1, 2, 5, 6)], y1=newy[c(2, 4, 6, 8, 5, 6, 7, 8, 3, 4, 7, 8)])
	}
	z.pts=unlist(list(c(1, 5), c(2, 6), c(3, 7), c(4, 8))[which.min(apply(cbind(newx[1:4], newx[5:8]), 1, mean))])
	zax.at=unlist(list(c(min(xlim), min(ylim)), c(max(xlim), min(ylim)), c(min(xlim), max(ylim)), c(max(xlim), max(ylim)))[which.min(apply(cbind(newx[1:4], newx[5:8]), 1, mean))])
	#add axis labels
	if(length(xlab)>0){
		text(x=mean(newx[x.pts])+cos(atan(diff(newy[x.pts])/diff(newx[x.pts]))-pi/2)*axis.lab.shift.fac[1], 
			y=mean(newy[x.pts])+sin(atan(diff(newy[x.pts])/diff(newx[x.pts]))-pi/2)*axis.lab.shift.fac[1], 
			labels=xlab, 
			srt=360*atan(diff(newy[x.pts])/diff(newx[x.pts]))/(2*pi), cex=cex.lab)
	}
	if(length(ylab)>0){
		text(x=mean(newx[y.pts])+cos(atan(diff(newy[y.pts])/diff(newx[y.pts]))-pi/2)*axis.lab.shift.fac[2], 
			y=mean(newy[y.pts])+sin(atan(diff(newy[y.pts])/diff(newx[y.pts]))-pi/2)*axis.lab.shift.fac[2], 
			labels=ylab, 
			srt=360*atan(diff(newy[y.pts])/diff(newx[y.pts]))/(2*pi), cex=cex.lab)
	}
	if(length(zlab)>0){
		text(x=mean(newx[z.pts])+sign(phi)*cos(atan(diff(newy[z.pts])/diff(newx[z.pts]))-pi/2)*axis.lab.shift.fac[3], 
			y=mean(newy[z.pts])+sin(atan(diff(newy[z.pts])/diff(newx[z.pts]))-pi/2)*axis.lab.shift.fac[3], 
			labels=zlab,
			srt=180+sign(phi)*360*atan(diff(newy[z.pts])/diff(newx[z.pts]))/(2*pi), cex=cex.lab)
	}
	#add bottom grid:
	if(bottom.grid){
		for(i in 2:(length(x)-1)){
			res=trans2(xlim=xlim, ylim=ylim, zlim=zlim, d=d, theta=theta, phi=phi, expand=expand, x=x[i], y=range(y), z=min(zlim))
			segments(x0=res$x[1], x1=res$x[2], y0=res$y[1], y1=res$y[2], col="grey", lty=3)
		}
		for(i in 2:(length(y)-1)){
			res=trans2(xlim=xlim, ylim=ylim, zlim=zlim, d=d, theta=theta, phi=phi, expand=expand, x=range(x), y=y[i], z=min(zlim))
			segments(x0=res$x[1], x1=res$x[2], y0=res$y[1], y1=res$y[2], col="grey", lty=3)
		}
	}
	params=c(params, xax.at=xax.at, yax.at=yax.at, zax.at=list(zax.at), newx=list(newx), newy=list(newy))
	return(list(x=newx, y=newy, axis.pts=list(x.pts=x.pts, y.pts=y.pts, z.pts=z.pts), params=params))
}

trans2<-function(xlim, ylim, zlim, d, theta, phi, expand, x, y, z){
	theta=2*pi*theta/360
	phi=2*pi*phi/360
	coords=cbind(x, y, z)
	coords[,"x"]=(coords[,"x"]-min(xlim))/diff(range(xlim))-0.5
	coords[,"y"]=(coords[,"y"]-min(ylim))/diff(range(ylim))-0.5
	coords[,"z"]=(coords[,"z"]-min(zlim))/diff(range(zlim))-0.5
	coords[, "z"]=coords[, "z"]*expand
	coords[, c("x", "y")]=rotate(obj=coords[, c("x", "y"), drop=F], angle=theta)
	coords[, c("y", "z")]=rotate(obj=coords[, c("y", "z"), drop=F], angle=phi)
	newx=as.vector(coords[,"x"]*1/(d+coords[,"y"]))
	newy=as.vector(coords[,"z"]*1/(d+coords[,"y"]))
	return(list(x=newx, y=newy))
}

rotate<-function(obj, angle){
	return(cbind(obj[,1]*cos(angle)-obj[,2]*sin(angle), obj[,1]*sin(angle)+obj[,2]*cos(angle)))
}

add.axis<-function(at, labels=at, params, axis, tcl=-0.25, cex.axis=1){
	xlim=params$xlim; ylim=params$ylim; zlim=params$zlim; d=params$d; theta=params$theta; phi=params$phi; expand=params$expand
	if(length(labels)==0){labels=at}
	#browser()
	coords=matrix(0, ncol=3, nrow=length(at))
	colnames(coords)=c("x", "y", "z")
	coords[, axis]=at
	if(axis=="x"){
		coords[, "y"]=params$xax.at
		coords[, "z"]=min(zlim)
	}else if(axis=="y"){
		coords[, "x"]=params$yax.at
		coords[, "z"]=min(zlim)
	}else if(axis=="z"){
		coords[, "x"]=params$zax.at[1]
		coords[, "y"]=params$zax.at[2]
	}
	iires=trans2(xlim=xlim, ylim=ylim, zlim=zlim, d=d, theta=theta, phi=phi, expand=expand, x=coords[, "x"], y=coords[, "y"], z=coords[, "z"])
	ext=max(diff(range(params$newx)), diff(range(params$newy)))*params$margin.extend
	ext=ext/30
	if(axis!="z"){
		segments(x0=iires$x, x1=iires$x, y0=iires$y, y1=iires$y+tcl*ext)
		text(labels=labels, x=iires$x, y=iires$y, pos=1, cex=cex.axis)
	}else{
		if(mean(iires$x)<=0){pos=2}else{pos=4}
		segments(x0=iires$x, x1=iires$x+tcl*ext, y0=iires$y, y1=iires$y)
		text(labels=labels, x=iires$x, y=iires$y, pos=pos, cex=cex.axis)
	}	
	#return(res)
}
