# Supplementary material for: Kea (Nestor notabilis) show flexibility and individuality in within-session reversal learning tasks
Source: Anim Cogn. 2021 Jun 10;24(6):1339–51. doi: 10.1007/s10071-021-01524-1 (PMC8492579; doi:10.1007/s10071-021-01524-1)
Supplement: Supplementary file 2 — Supplementary file2 (zip 209 kb) [file 10071_2021_1524_MOESM2_ESM.zip › Data and Code for Models/modelling.r]

##load package needed:
library(lme4)
##load functions needed:
setwd("")##needs to be set to the appropriate folder
source("functions.r")

##load file with data:
test.data=read.table(file="test_data.txt", header=T, sep="\t", stringsAsFactors=T)

##split data into four, one for each combination of 
##before/after reversal in midsession (MSR) and shifted reversal (SR) experiment:
##conduct the analysis for each of these four data sets:
msr.pre.data=droplevels(subset(test.data, pre.post=="pre" & trial.nr<=20))##MSR, before
msr.post.data=droplevels(subset(test.data, pre.post=="pre" & trial.nr>=21))##MSR, after
sr.pre.data=droplevels(subset(test.data, pre.post=="post" & reversed=="no"))##SR, before
sr.post.data=droplevels(subset(test.data, pre.post=="post" & reversed=="yes"))##SR, after
##create numeric response:
msr.pre.data$error=as.numeric(msr.pre.data$resp==0)
msr.post.data$error=as.numeric(msr.post.data$resp==0)
sr.pre.data$error=as.numeric(sr.pre.data$resp==0)
sr.post.data$error=as.numeric(sr.post.data$resp==0)
##few checks:
table(test.data$Bird_name, test.data$Side_S1plus)
hist(test.data$Age)

##z-transformations:
msr.pre.data$z.trial.nr=as.vector(scale(msr.pre.data$trial.nr))
msr.pre.data$z.Session=as.vector(scale(msr.pre.data$Session))
msr.pre.data$z.Age=as.vector(scale(msr.pre.data$Age))
msr.post.data$z.trial.nr=as.vector(scale(msr.post.data$trial.nr.within))
msr.post.data$z.Session=as.vector(scale(msr.post.data$Session))
msr.post.data$z.Age=as.vector(scale(msr.post.data$Age))
sr.pre.data$trial.until.reversal=sr.pre.data$trial.nr.within-sr.pre.data$type
sr.pre.data$z.trial.nr=as.vector(scale(sr.pre.data$trial.until.reversal))
sr.pre.data$z.Session=as.vector(scale(sr.pre.data$Session))
sr.pre.data$z.Age=as.vector(scale(sr.pre.data$Age))
sr.post.data$z.trial.nr=as.vector(scale(sr.post.data$trial.nr.within))
sr.post.data$z.Session=as.vector(scale(sr.post.data$Session))
sr.post.data$z.Age=as.vector(scale(sr.post.data$Age))

###########################################################################
##modelling:
##MSR, before:
table(msr.pre.data$error)
##full model including correlation parameters:
contr=glmerControl(optimizer="bobyqa", optCtrl=list(maxfun=100000))
full.msr.pre.wc=glmer(error~z.trial.nr*(z.Session+I(z.Session^2))*Group+z.Age+Sex+
	(1+z.trial.nr*(z.Session+I(z.Session^2))|Bird_name)+(1+z.trial.nr|sessionID),
	family=binomial, data=msr.pre.data, control=contr)
summary(full.msr.pre.wc)$varcor##estimated random effects
##full model lacking one correlation parameter:
full.msr.pre.wsc=glmer(error~z.trial.nr*(z.Session+I(z.Session^2))*Group+z.Age+Sex+
	(1+z.trial.nr*(z.Session+I(z.Session^2))|Bird_name)+(1+z.trial.nr||sessionID),
	family=binomial, data=msr.pre.data, control=contr)
summary(full.msr.pre.wsc)$varcor##estimated random effects
##compare log-likelihoods:
logLik(full.msr.pre.wc)
logLik(full.msr.pre.wsc)
##inspect distribution of BLUPs:
ranef.diagn.plot(full.msr.pre.wsc)
##null model:
null=glmer(error~z.Age+Sex+
	(1+z.trial.nr*(z.Session+I(z.Session^2))|Bird_name)+(1+z.trial.nr||sessionID),
	family=binomial, data=msr.pre.data, control=contr)
as.data.frame(anova(null, full.msr.pre.wsc, test="Chisq"))
#                  Df       AIC       BIC    logLik  deviance  Chisq Chi Df Pr(>Chisq)
# null             26 10758.256 10955.206 -5353.128 10706.256     NA     NA         NA
# full.msr.pre.wsc 37 10751.207 11031.482 -5338.604 10677.207 29.049     11      0.002
##tests of idividual effects:
tests.full.msr.pre.wsc=drop1p(model.res=full.msr.pre.wsc, para=T, data=NULL, contr=contr)$drop1.res
tests.full.msr.pre.wsc
summary(full.msr.pre.wsc)$coefficients
as.data.frame(summary(full.msr.pre.wsc)$varcor)

##iteratively drop non-significant interactions (beginning with highest order):
red.msr.pre.wsc=glmer(error~z.trial.nr*(z.Session+I(z.Session^2))*Group-z.trial.nr:I(z.Session^2):Group+z.Age+Sex+
	(1+z.trial.nr*(z.Session+I(z.Session^2))|Bird_name)+(1+z.trial.nr||sessionID),
	family=binomial, data=msr.pre.data, control=contr)
tests.red.msr.pre.wsc=drop1p(model.res=red.msr.pre.wsc, para=T, data=NULL, contr=contr)$drop1.res
summary(red.msr.pre.wsc)$coefficients
as.data.frame(summary(red.msr.pre.wsc)$varcor)
red2.msr.pre.wsc=glmer(error~(z.trial.nr+z.Session+Group)^2+I(z.Session^2)+z.Age+Sex+
	(1+z.trial.nr*(z.Session+I(z.Session^2))|Bird_name)+(1+z.trial.nr||sessionID),
	family=binomial, data=msr.pre.data, control=contr)
tests.red2.msr.pre.wsc=drop1p(model.res=red2.msr.pre.wsc, para=T, data=NULL, contr=contr)$drop1.res
tests.red2.msr.pre.wsc
summary(red2.msr.pre.wsc)$coefficients
as.data.frame(summary(red2.msr.pre.wsc)$varcor)
red3.msr.pre.wsc=glmer(error~z.Session*(z.trial.nr+Group)+I(z.Session^2)+z.Age+Sex+
	(1+z.trial.nr*(z.Session+I(z.Session^2))|Bird_name)+(1+z.trial.nr||sessionID),
	family=binomial, data=msr.pre.data, control=contr)
tests.red3.msr.pre.wsc=drop1p(model.res=red3.msr.pre.wsc, para=T, data=NULL, contr=contr)$drop1.res
tests.red3.msr.pre.wsc
summary(red3.msr.pre.wsc)$coefficients
as.data.frame(summary(red2.msr.pre.wsc)$varcor)
##fit final model for plotting (with sex centered):
##manually dummy code and center sex:
msr.pre.data$Sex.M=as.numeric(msr.pre.data$Sex==levels(msr.pre.data$Sex)[2])
msr.pre.data$Sex.M=msr.pre.data$Sex.M-mean(msr.pre.data$Sex.M)
plot.red3.msr.pre.wsc=glmer(error~z.Session*(z.trial.nr+Group)+I(z.Session^2)+z.Age+Sex.M+
	(1+z.trial.nr*(z.Session+I(z.Session^2))|Bird_name)+(1+z.trial.nr||sessionID),
	family=binomial, data=msr.pre.data, control=contr)

##plotting (Fig. 4):
range(msr.pre.data$trial.nr)
x.labels=seq(5, 20, by=5)
x.at=(x.labels-mean(msr.pre.data$trial.nr))/sd(msr.pre.data$trial.nr)
x.labels=x.labels-21
range(msr.pre.data$Session)
y.labels=seq(1, 41, by=20)
y.at=(y.labels-mean(msr.pre.data$Session))/sd(msr.pre.data$Session)
z.at=seq(0, 0.6, by=0.2)
z.labels=as.character(z.at)
z.labels[nchar(z.labels)==1]=paste(z.labels[nchar(z.labels)==1], "0", sep=".")
dev.off()
X11(width=7, height=3)
xx=int.plot.2cov.1fac(
  plot.data=msr.pre.data, covariates=c("z.trial.nr", "z.Session"), factor="Group", coefs=fixef(plot.red3.msr.pre.wsc), 
  response=msr.pre.data$error, link="logit",
  grid.resol=11, theta=120, phi=10, expand=0.8, d=100, margin.extend=1.5,
	var.names=c("trial number", "session number"), zlab="error probability", show.axes=c("ticks", "arrows", "n"), 
	x.at=x.at, x.labels=x.labels, y.at=y.at, y.labels=y.labels, z.at=z.at, z.labels=z.labels, 
	fac.level.seq=NULL, fac.level.labels=c("visual", "visuo-spatial"), 
	zlim=c(0, 0.65), cex.lab=1, cex.axis=1, cex.main=1.5, axis.lab.shift.fac=0.075*c(1, 1, 1.3), size.fac=0.2, col="black", background=NA, 
	border.col="black", 
  print.NA.cells=T, quiet=F, bottom.grid=T, prep.for.anim=F, connect.lines.to=c("surface"), besides=T, 
  letters2add=NULL, letters2add.cex=1,
  edge.cols=NULL, edge.lwd=2)

######################################################################################################
##MSR, after:
##fit full model,
##with all correlation parameters:
full.msr.post.wc=glmer(error~z.trial.nr*z.Session*Group+z.Age+Sex+
	(1+z.trial.nr*z.Session|Bird_name)+(1+z.trial.nr|sessionID),
	family=binomial, data=msr.post.data, control=contr)
summary(full.msr.post.wc)$varcor
##with correlation parameter removed in sessionID:
full.msr.post.wsc=glmer(error~z.trial.nr*z.Session*Group+z.Age+Sex+
	(1+z.trial.nr*z.Session|Bird_name)+(1+z.trial.nr||sessionID),
	family=binomial, data=msr.post.data, control=contr)
summary(full.msr.post.wsc)$varcor
##with no correlation parameters:
full.msr.post.wnc=glmer(error~z.trial.nr*z.Session*Group+z.Age+Sex+
	(1+z.trial.nr*z.Session||Bird_name)+(1+z.trial.nr||sessionID),
	family=binomial, data=msr.post.data, control=contr)
summary(full.msr.post.wnc)$varcor
##compare log-likelihoods:
logLik(full.msr.post.wc)
logLik(full.msr.post.wsc)
logLik(full.msr.post.wnc)
##inspect distribution of BLUPs:
ranef.diagn.plot(full.msr.post.wsc)
##fit null model:
null.msr.post.wsc=glmer(error~z.Age+Sex+
	(1+z.trial.nr*z.Session|Bird_name)+(1+z.trial.nr||sessionID),
	family=binomial, data=msr.post.data, control=contr)
as.data.frame(anova(null.msr.post.wsc, full.msr.post.wsc, test="Chisq"))
#                   Df      AIC      BIC    logLik deviance  Chisq Chi Df Pr(>Chisq)
# null.msr.post.wsc 15 9406.868 9520.492 -4688.434 9376.868     NA     NA         NA
# full.msr.post.wsc 22 9391.733 9558.383 -4673.866 9347.733 29.135      7          0
summary(full.msr.post.wsc)$coefficients
##tests  of individual effects:
tests.full.msr.post.wsc=drop1p(model.res=full.msr.post.wsc, para=T, data=NULL, contr=contr)$drop1.res
tests.full.msr.post.wsc
##fit final model for plotting with sex manually dummy coded and then centered:
msr.post.data$Sex.M=as.numeric(msr.post.data$Sex==levels(msr.post.data$Sex)[2])
msr.post.data$Sex.M=msr.post.data$Sex.M-mean(msr.post.data$Sex.M)
plot.full.msr.post.wsc=glmer(error~z.trial.nr*z.Session*Group+z.Age+Sex.M+
	(1+z.trial.nr*z.Session|Bird_name)+(1+z.trial.nr||sessionID),
	family=binomial, data=msr.post.data, control=contr)

##plotting (Fig. 5):
range(msr.post.data$trial.nr)
x.labels=seq(21, 36, by=5)
x.at=(x.labels-mean(msr.post.data$trial.nr))/sd(msr.post.data$trial.nr)
x.labels=x.labels-20
range(msr.post.data$Session)
y.labels=seq(1, 41, by=20)
y.at=(y.labels-mean(msr.post.data$Session))/sd(msr.post.data$Session)
z.at=seq(0, 0.8, by=0.2)
z.labels=as.character(z.at)
z.labels[nchar(z.labels)==1]=paste(z.labels[nchar(z.labels)==1], "0", sep=".")
dev.off()
X11(width=7, height=3)
int.plot.2cov.1fac(
  plot.data=msr.post.data, covariates=c("z.trial.nr", "z.Session"), factor="Group", coefs=fixef(plot.full.msr.post.wsc), 
  response=msr.post.data$error, link="logit",
  grid.resol=11, theta=-150, phi=10, expand=0.8, d=100, margin.extend=1.5,
	var.names=c("trial number", "session number"), zlab="error probability", show.axes=c("ticks", "arrows", "n"), 
	x.at=x.at, x.labels=x.labels, y.at=y.at, y.labels=y.labels, z.at=z.at, z.labels=z.labels, 
	fac.level.seq=NULL, fac.level.labels=c("visual", "visuo-spatial"), 
	zlim=c(0, 0.8), cex.lab=1, cex.axis=1, cex.main=1.5, axis.lab.shift.fac=0.075*c(1, 1, 1.3), size.fac=0.2, col="black", background=NA, 
	border.col="black", 
  print.NA.cells=T, quiet=T, bottom.grid=T, prep.for.anim=F, connect.lines.to=c("surface"), besides=T, 
  letters2add=NULL, letters2add.cex=1,
  edge.cols=NULL, edge.lwd=2)

##plot of a random intercept effect (Fig. SI 3):
to.plot=aggregate(msr.post.data$error, msr.post.data[, c("Bird_name", "Group")], mean)
which.q=c(0.25, 0.5, 0.75)
dev.off()
X11(width=3, height=3)
boxplotteR(fac=to.plot$Group, xvar=to.plot$x, which.q=which.q, main="", ylab="error probability", y.lim=NULL, qpch=4, quiet=T, 
	add.x.labels=T, add.n=F, reset.par=F,
	add.y.axis=T, x.at=NULL, edge.width=0.5, cex.axis=0.8, cex=1.5, add.points=T, col = NA, pt.col=grey(level=0.4, alpha=0.6), 
	border = NULL, box.lwd=1, level.seq=NULL, level.labels=c("visual", "visuo-spatial"),
	cex.lab=1, my.par=list(mar=c(1.5, 3, 0.2, 0.2), mgp=c(1.7, 0.3, 0), tcl=-0.15, las=1))
box()

##plot of a random slope effect (not used):
to.plot=subset(msr.post.data, Session==30)
to.do=to.plot[, c("Bird_name", "Group")]
to.do=to.do[!duplicated(to.do), ]
to.do=to.do[order(to.do$Group), ]
l.mat=matrix(1:nrow(to.do), ncol=2, byrow=F)
l.mat=rbind((max(l.mat)+1):(max(l.mat)+2), l.mat, max(l.mat)+3)
l.mat=cbind(c(NA, rep(max(l.mat)+1, 6), NA), l.mat)
l.mat[is.na(l.mat)]=(max(l.mat, na.rm=T)+1):(max(l.mat, na.rm=T)+sum(is.na(l.mat)))

plot.xvals=min(msr.post.data$trial.nr):max(msr.post.data$trial.nr)
xvals=(plot.xvals-mean(msr.post.data$trial.nr))/sd(msr.post.data$trial.nr)

dev.off()
X11(width=5, height=7)
layout(l.mat, widths=c(1, rep(6, 2)), heights=c(1, rep(5, 6), 1.5))
layout.show(max(l.mat))
par(mar=c(1, 1, 0.2, 0.2), mgp=c(1.7, 0.3, 0), tcl=-0.15, las=1)
for(i in 1:nrow(to.do)){
	sel=to.plot$Bird_name==as.character(to.do$Bird_name[i])
	plot(x=to.plot$trial.nr[sel], to.plot$error[sel], pch=4, 
		xaxt="n", yaxt=ifelse(i%in%c(1:6), "s", "n"),
		xlab="", ylab="")
	if(i%in%c(6, 12)){axis(side=1, at=seq(21, 36, by=5), labels=seq(21, 36, by=5)-20)}
	yvals=fixef(full.msr.post.wsc)["(Intercept)"]+ifelse(i%in%c(7:12), fixef(full.msr.post.wsc)["Groupvis.spat"], 0)+
		ranef(full.msr.post.wsc)[["Bird_name"]][as.character(to.do$Bird_name[i]), "(Intercept)"]+
		xvals*(
			fixef(full.msr.post.wsc)["z.trial.nr"]+ifelse(i%in%c(7:12), fixef(full.msr.post.wsc)["z.trial.nr:Groupvis.spat"], 0)+
			ranef(full.msr.post.wsc)[["Bird_name"]][as.character(to.do$Bird_name[i]), "z.trial.nr"])
	yvals=plogis(yvals)
	lines(plot.xvals, yvals, lty=2)
	#mtext(text=as.character(to.do$Bird_name[i]), side=3, line=-1.2)
}
par(mar=c(0.2, 1, 0.2, 0.2), mgp=c(1.7, 0.3, 0), tcl=-0.15, las=1)
plot(1, 1, type="n", ann=F, axes=F)
text(x=1, y=1, labels="visual", cex=1.5)
plot(1, 1, type="n", ann=F, axes=F)
text(x=1, y=1, labels="visuo-spatial", cex=1.5)
par(mar=c(1, 0.2, 0.2, 0.2), mgp=c(1.7, 0.3, 0), tcl=-0.15, las=1)
plot(1, 1, type="n", ann=F, axes=F)
text(x=1, y=1, labels="trial number", cex=1.5)
par(mar=c(1, 0.2, 0.2, 0.2), mgp=c(1.7, 0.3, 0), tcl=-0.15, las=1)
plot(1, 1, type="n", ann=F, axes=F)
text(x=1, y=1, labels="probability and occurrence of errors", cex=1.5, srt=90)

###############################################################################################################
##SR, before:
##fit full model
##with all correlation parameters included:
full.sr.pre.wc=glmer(error~z.trial.nr*(z.Session+I(z.Session^2))*Group+z.Age+Sex+
	(1+z.trial.nr*(z.Session+I(z.Session^2))|Bird_name)+(1+z.trial.nr|sessionID),
	family=binomial, data=sr.pre.data, control=contr)
summary(full.sr.pre.wc)$varcor
##with all correlation parameters in sessionID excluded:
full.sr.pre.wsc=glmer(error~z.trial.nr*(z.Session+I(z.Session^2))*Group+z.Age+Sex+
	(1+z.trial.nr*(z.Session+I(z.Session^2))|Bird_name)+(1+z.trial.nr||sessionID),
	family=binomial, data=sr.pre.data, control=contr)
summary(full.sr.pre.wsc)$varcor
##compare log-likelihoods:
round(logLik(full.sr.pre.wc), 3)
round(logLik(full.sr.pre.wsc), 3)
##inspect distribution of BLUPs:
ranef.diagn.plot(full.sr.pre.wsc)
##fit null model:
null.sr.pre.wsc=glmer(error~z.Age+Sex+
	(1+z.trial.nr*(z.Session+I(z.Session^2))|Bird_name)+(1+z.trial.nr||sessionID),
	family=binomial, data=sr.pre.data, control=contr)
as.data.frame(anova(null.sr.pre.wsc, full.sr.pre.wsc, test="Chisq"))
#                 Df      AIC      BIC   logLik deviance  Chisq Chi Df Pr(>Chisq)
# null.sr.pre.wsc 26 1144.928 1289.490 -546.464 1092.928     NA     NA         NA
# full.sr.pre.wsc 37 1138.809 1344.532 -532.404 1064.809 28.119     11      0.003
##tests of individual effects:
tests.full.sr.pre.wsc=drop1p(model.res=full.sr.pre.wsc, para=T, data=NULL, contr=contr)$drop1.res
tests.full.sr.pre.wsc
summary(full.sr.pre.wsc)$coefficients
as.data.frame(summary(full.sr.pre.wsc)$varcor)

##iteratively remove non significant interactions (beginning with highest order):
red.sr.pre.wsc=glmer(error~z.trial.nr*(z.Session+I(z.Session^2))*Group-z.trial.nr:I(z.Session^2):Group+z.Age+Sex+
	(1+z.trial.nr*(z.Session+I(z.Session^2))|Bird_name)+(1+z.trial.nr||sessionID),
	family=binomial, data=sr.pre.data, control=contr)
tests.red.sr.pre.wsc=drop1p(model.res=red.sr.pre.wsc, para=T, data=NULL, contr=contr)$drop1.res
tests.red.sr.pre.wsc
summary(red.sr.pre.wsc)$coefficients
as.data.frame(summary(red.sr.pre.wsc)$varcor)
red2.sr.pre.wsc=glmer(error~(z.trial.nr+z.Session+Group)^2+I(z.Session^2)+z.Age+Sex+
	(1+z.trial.nr*(z.Session+I(z.Session^2))|Bird_name)+(1+z.trial.nr||sessionID),
	family=binomial, data=sr.pre.data, control=contr)
tests.red2.sr.pre.wsc=drop1p(model.res=red2.sr.pre.wsc, para=T, data=NULL, contr=contr)$drop1.res
tests.red2.sr.pre.wsc
summary(red2.sr.pre.wsc)$coefficients
as.data.frame(summary(red2.sr.pre.wsc)$varcor)
red3.sr.pre.wsc=glmer(error~z.trial.nr+Group+z.Session+I(z.Session^2)+z.Age+Sex+
	(1+z.trial.nr*(z.Session+I(z.Session^2))|Bird_name)+(1+z.trial.nr||sessionID),
	family=binomial, data=sr.pre.data, control=contr)
tests.red3.sr.pre.wsc=drop1p(model.res=red3.sr.pre.wsc, para=T, data=NULL, contr=contr)$drop1.res
tests.red3.sr.pre.wsc
summary(red3.sr.pre.wsc)$coefficients
as.data.frame(summary(red3.sr.pre.wsc)$varcor)
##fit final model for plotting (with sex manually dummy coded and then centered):
sr.pre.data$Sex.M=as.numeric(sr.pre.data$Sex==levels(sr.pre.data$Sex)[2])
sr.pre.data$Sex.M=sr.pre.data$Sex.M-mean(sr.pre.data$Sex.M)
plot.red3.sr.pre.wsc=glmer(error~z.trial.nr+Group+z.Session+I(z.Session^2)+z.Age+Sex.M+
	(1+z.trial.nr*(z.Session+I(z.Session^2))|Bird_name)+(1+z.trial.nr||sessionID),
	family=binomial, data=sr.pre.data, control=contr)

##plotting (Fig. 6):
range(sr.pre.data$trial.until.reversal)
x.labels=seq(-21, -1, by=10)
x.at=(x.labels-mean(sr.pre.data$trial.until.reversal))/sd(sr.pre.data$trial.until.reversal)
#x.labels=x.labels-31
range(sr.pre.data$Session)
y.labels=seq(1, 7, by=2)
y.at=(y.labels-mean(sr.pre.data$Session))/sd(sr.pre.data$Session)
z.at=seq(0, 0.6, by=0.2)
z.labels=as.character(z.at)
z.labels[nchar(z.labels)==1]=paste(z.labels[nchar(z.labels)==1], "0", sep=".")
dev.off()
X11(width=7, height=3)
xx=int.plot.2cov.1fac(
  plot.data=sr.pre.data, covariates=c("z.trial.nr", "z.Session"), factor="Group", coefs=fixef(plot.red3.sr.pre.wsc), 
  response=sr.pre.data$error, link="logit",
  grid.resol=11, theta=120, phi=10, expand=0.8, d=100, margin.extend=1.5,
	var.names=c("trial number", "session number"), zlab="error probability", show.axes=c("ticks", "arrows", "n"), 
	x.at=x.at, x.labels=x.labels, 
	y.at=y.at, y.labels=y.labels, z.at=z.at, z.labels=z.labels, 
	fac.level.seq=NULL, fac.level.labels=c("visual", "visuo-spatial"), 
	zlim=c(0, 0.65), cex.lab=1, cex.axis=1, cex.main=1.5, axis.lab.shift.fac=0.075*c(1, 1, 1.3), size.fac=0.4, col="black", background=NA, 
	border.col="black", 
  print.NA.cells=T, quiet=F, bottom.grid=T, prep.for.anim=F, connect.lines.to=c("surface"), besides=T, 
  letters2add=NULL, letters2add.cex=1,
  edge.cols=NULL, edge.lwd=2)
paste(range(xx$plotted.data$N), collapse=" to ")##9 to 18

#########################################################################################################
##SR, after:
##fit full model
##all correlation parameters included:
full.sr.post.wc=glmer(error~z.trial.nr*z.Session*Group+z.Age+Sex+
	(1+z.trial.nr*z.Session|Bird_name)+(1+z.trial.nr|sessionID),
	family=binomial, data=sr.post.data, control=contr)
summary(full.sr.post.wc)$varcor
##all correlations are 1
##no correlation parameters included:
full.sr.post.wnc=glmer(error~z.trial.nr*z.Session*Group+z.Age+Sex+
	(1+z.trial.nr*z.Session||Bird_name)+(1+z.trial.nr||sessionID),
	family=binomial, data=sr.post.data, control=contr)
##compare loog-likelihoods:
round(logLik(full.sr.post.wc), 3)##-344.608
round(logLik(full.sr.post.wnc), 3)##-366.268
##still take model with non correlation parameters for fuurther inference
##inspect distribution of BLUPs:
ranef.diagn.plot(full.sr.post.wnc)
##fit null model:
null.sr.post.wnc=glmer(error~z.Age+Sex+
	(1+z.trial.nr*z.Session||Bird_name)+(1+z.trial.nr||sessionID),
	family=binomial, data=sr.post.data, control=contr)
as.data.frame(anova(null.sr.post.wnc, full.sr.post.wnc, test="Chisq"))
#                  Df     AIC     BIC   logLik deviance  Chisq Chi Df Pr(>Chisq)
# null.sr.post.wnc  9 827.437 877.477 -404.718  809.437     NA     NA         NA
# full.sr.post.wnc 16 764.537 853.498 -366.268  732.537 76.900      7          0
as.data.frame(summary(full.sr.post.wnc)$varcor)
##tests of individual effects:
tests.full.sr.post.wnc=drop1p(model.res=full.sr.post.wnc, para=T, data=NULL, contr=contr)$drop1.res
tests.full.sr.post.wnc
summary(full.sr.post.wnc)$coefficients
##fit model for plotting with sex manually dummy coded and centered:
sr.post.data$Sex.M=as.numeric(sr.post.data$Sex==levels(sr.post.data$Sex)[2])
sr.post.data$Sex.M=sr.post.data$Sex.M-mean(sr.post.data$Sex.M)
plot.full.sr.post.wnc=glmer(error~z.trial.nr*z.Session*Group+z.Age+Sex.M+
	(1+z.trial.nr*z.Session||Bird_name)+(1+z.trial.nr||sessionID),
	family=binomial, data=sr.post.data, control=contr)
	
##plotting (Fig. 7):
range(sr.post.data$trial.nr.within)
x.labels=seq(1, 21, by=10)
x.at=(x.labels-mean(sr.post.data$trial.nr.within))/sd(sr.post.data$trial.nr.within)
range(sr.post.data$Session)
y.labels=seq(1, 7, by=2)
y.at=(y.labels-mean(sr.post.data$Session))/sd(sr.post.data$Session)
z.at=seq(0, 0.8, by=0.2)
z.labels=as.character(z.at)
z.labels[nchar(z.labels)==1]=paste(z.labels[nchar(z.labels)==1], "0", sep=".")
dev.off()
X11(width=7, height=3)
xx=int.plot.2cov.1fac(
  plot.data=sr.post.data, covariates=c("z.trial.nr", "z.Session"), factor="Group", coefs=fixef(plot.full.sr.post.wnc), 
  response=sr.post.data$error, link="logit",
  grid.resol=11, theta=-150, phi=10, expand=0.8, d=100, margin.extend=1.5,
	var.names=c("trial number", "session number"), zlab="error probability", show.axes=c("ticks", "arrows", "n"), 
	x.at=x.at, x.labels=x.labels, y.at=y.at, y.labels=y.labels, z.at=z.at, z.labels=z.labels, 
	fac.level.seq=NULL, fac.level.labels=c("visual", "visuo-spatial"), 
	zlim=c(0, 0.8), cex.lab=1, cex.axis=1, cex.main=1.5, axis.lab.shift.fac=0.075*c(1, 1, 1.3), size.fac=0.4, col="black", background=NA, 
	border.col="black", 
  print.NA.cells=T, quiet=F, bottom.grid=T, prep.for.anim=F, connect.lines.to=c("surface"), besides=T, 
  letters2add=NULL, letters2add.cex=1,
  edge.cols=NULL, edge.lwd=2)
paste(range(xx$plotted.data$N), collapse=" to ")##9 to 18

#########################################################################################
##model stabilities and bootstraps:
boot.full.msr.pre.wsc=boot.glmm.pred(model.res=full.msr.pre.wsc, excl.warnings=F, nboots=1000, para=T, resol=1000, level=0.95, use=NULL, circ.var.name=NULL, circ.var=NULL, use.u=F, 
	n.cores=c("all-1", "all"), save.path=NULL, load.lib=T, lib.loc=.libPaths(), set.all.effects.2.zero=F)
boot.red.msr.pre.wsc=boot.glmm.pred(model.res=red.msr.pre.wsc, excl.warnings=F, nboots=1000, para=T, resol=1000, level=0.95, use=NULL, circ.var.name=NULL, circ.var=NULL, use.u=F, 
	n.cores=c("all-1", "all"), save.path=NULL, load.lib=T, lib.loc=.libPaths(), set.all.effects.2.zero=F)
boot.red2.msr.pre.wsc=boot.glmm.pred(model.res=red2.msr.pre.wsc, excl.warnings=F, nboots=1000, para=T, resol=1000, level=0.95, use=NULL, circ.var.name=NULL, circ.var=NULL, use.u=F, 
	n.cores=c("all-1", "all"), save.path=NULL, load.lib=T, lib.loc=.libPaths(), set.all.effects.2.zero=F)
boot.red3.msr.pre.wsc=boot.glmm.pred(model.res=red3.msr.pre.wsc, excl.warnings=F, nboots=1000, para=T, resol=1000, level=0.95, 
  use=NULL, circ.var.name=NULL, circ.var=NULL, use.u=F, 
	n.cores=c("all-1", "all"), save.path=NULL, load.lib=T, lib.loc=.libPaths(), set.all.effects.2.zero=F)
boot.plot.red3.msr.pre.wsc=boot.glmm.pred(model.res=plot.red3.msr.pre.wsc, excl.warnings=F, nboots=1000, para=T, resol=1000, level=0.95, 
  use=c("z.Session", "Group"), circ.var.name=NULL, circ.var=NULL, use.u=F, 
	n.cores=c("all-1", "all"), save.path=NULL, load.lib=T, lib.loc=.libPaths(), set.all.effects.2.zero=F)
stab.full.msr.pre.wsc=glmm.model.stab(model.res=full.msr.pre.wsc, contr=contr, ind.cases=F, para=T, data=NULL, use=NULL, n.cores=c("all-1", "all"), save.path=NULL, load.lib=T, lib.loc=.libPaths())
m.stab.plot(boot.full.msr.pre.wsc$ci.estimates)##okay
boot.full.msr.pre.wsc$ci.estimates
m.stab.plot(boot.red.msr.pre.wsc$ci.estimates)
boot.red.msr.pre.wsc$ci.estimates
m.stab.plot(boot.red2.msr.pre.wsc$ci.estimates)
boot.red2.msr.pre.wsc$ci.estimates
m.stab.plot(boot.red3.msr.pre.wsc$ci.estimates)
boot.red3.msr.pre.wsc$ci.estimates
table(stab.full.msr.pre.wsc$detailed$warnings)
m.stab.plot(stab.full.msr.pre.wsc$summary[, -1])
stab.full.msr.pre.wsc$summary[, -1]

boot.full.sr.pre.wsc=boot.glmm.pred(model.res=full.sr.pre.wsc, excl.warnings=F, nboots=1000, para=T, resol=1000, level=0.95, use=NULL, circ.var.name=NULL, circ.var=NULL, use.u=F, 
	n.cores=c("all-1", "all"), save.path=NULL, load.lib=T, lib.loc=.libPaths(), set.all.effects.2.zero=F)
boot.red.sr.pre.wsc=boot.glmm.pred(model.res=red.sr.pre.wsc, excl.warnings=F, nboots=1000, para=T, resol=1000, level=0.95, use=NULL, circ.var.name=NULL, circ.var=NULL, use.u=F, 
	n.cores=c("all-1", "all"), save.path=NULL, load.lib=T, lib.loc=.libPaths(), set.all.effects.2.zero=F)
boot.red2.sr.pre.wsc=boot.glmm.pred(model.res=red2.sr.pre.wsc, excl.warnings=F, nboots=1000, para=T, resol=1000, level=0.95, use=NULL, circ.var.name=NULL, circ.var=NULL, use.u=F, 
	n.cores=c("all-1", "all"), save.path=NULL, load.lib=T, lib.loc=.libPaths(), set.all.effects.2.zero=F)
boot.red3.sr.pre.wsc=boot.glmm.pred(model.res=red3.sr.pre.wsc, excl.warnings=F, nboots=1000, para=T, resol=1000, level=0.95, use=NULL, circ.var.name=NULL, circ.var=NULL, use.u=F, 
	n.cores=c("all-1", "all"), save.path=NULL, load.lib=T, lib.loc=.libPaths(), set.all.effects.2.zero=F)
boot.plot.red3.sr.pre.wsc=boot.glmm.pred(model.res=plot.red3.sr.pre.wsc, excl.warnings=F, nboots=1000, para=T, resol=1000, level=0.95, 
  use="Group", circ.var.name=NULL, circ.var=NULL, use.u=F, 
	n.cores=c("all-1", "all"), save.path=NULL, load.lib=T, lib.loc=.libPaths(), set.all.effects.2.zero=F)
stab.full.sr.pre.wsc=glmm.model.stab(model.res=full.sr.pre.wsc, contr=contr, ind.cases=F, para=T, data=NULL, use=NULL, n.cores=c("all-1", "all"), save.path=NULL, load.lib=T, lib.loc=.libPaths())
m.stab.plot(boot.full.sr.pre.wsc$ci.estimates)
boot.full.sr.pre.wsc$ci.estimates
m.stab.plot(boot.red.sr.pre.wsc$ci.estimates)
boot.red.sr.pre.wsc$ci.estimates
m.stab.plot(boot.red2.sr.pre.wsc$ci.estimates)
boot.red2.sr.pre.wsc$ci.estimates
m.stab.plot(boot.red3.sr.pre.wsc$ci.estimates)
boot.red3.sr.pre.wsc$ci.estimates
table(stab.full.sr.pre.wsc$detailed$warnings)
m.stab.plot(stab.full.sr.pre.wsc$summary[, -1])
stab.full.sr.pre.wsc$summary[, -1]

boot.full.msr.post.wsc=boot.glmm.pred(model.res=full.msr.post.wsc, excl.warnings=F, nboots=1000, para=T, resol=1000, level=0.95, use=NULL, circ.var.name=NULL, circ.var=NULL, use.u=F, 
	n.cores=c("all-1", "all"), save.path=NULL, load.lib=T, lib.loc=.libPaths(), set.all.effects.2.zero=F)
boot.plot.full.msr.post.wsc=boot.glmm.pred(model.res=plot.full.msr.post.wsc, excl.warnings=F, nboots=1000, para=T, resol=1000, level=0.95, 
  use=c("z.Session", "Group", "z.trial.nr"), circ.var.name=NULL, circ.var=NULL, use.u=F, 
	n.cores=c("all-1", "all"), save.path=NULL, load.lib=T, lib.loc=.libPaths(), set.all.effects.2.zero=F)
stab.full.msr.post.wsc=glmm.model.stab(model.res=full.msr.post.wsc, contr=contr, ind.cases=F, para=T, data=NULL, use=NULL, n.cores=c("all-1", "all"), save.path=NULL, load.lib=T, lib.loc=.libPaths())
m.stab.plot(boot.full.msr.post.wsc$ci.estimates)
boot.full.msr.post.wsc$ci.estimates
table(stab.full.msr.post.wsc$detailed$warnings)
m.stab.plot(stab.full.msr.post.wsc$summary[, -1])
stab.full.msr.post.wsc$summary[, -1]

boot.full.sr.post.wnc=boot.glmm.pred(model.res=full.sr.post.wnc, excl.warnings=F, nboots=1000, para=T, resol=1000, level=0.95, use=NULL, circ.var.name=NULL, circ.var=NULL, use.u=F, 
	n.cores=c("all-1", "all"), save.path=NULL, load.lib=T, lib.loc=.libPaths(), set.all.effects.2.zero=F)
boot.plot.full.sr.post.wnc=boot.glmm.pred(model.res=plot.full.sr.post.wnc, excl.warnings=F, nboots=1000, para=T, resol=1000, level=0.95, 
  use=c("z.Session", "Group", "z.trial.nr"), circ.var.name=NULL, circ.var=NULL, use.u=F, 
	n.cores=c("all-1", "all"), save.path=NULL, load.lib=T, lib.loc=.libPaths(), set.all.effects.2.zero=F)
stab.full.sr.post.wnc=glmm.model.stab(model.res=full.sr.post.wnc, contr=contr, ind.cases=F, para=T, data=NULL, use=NULL, n.cores=c("all-1", "all"), save.path=NULL, load.lib=T, lib.loc=.libPaths())
m.stab.plot(boot.full.sr.post.wnc$ci.estimates)
boot.full.sr.post.wnc$ci.estimates
table(stab.full.sr.post.wnc$detailed$warnings)
m.stab.plot(stab.full.sr.post.wnc$summary[, -1])
stab.full.sr.post.wnc$summary[, -1]

########################################################################################################
##plots of individual variation:
	##MSR, before (Fig. SI 4):
	sessions=56:60
	trials=1:20
	l.mat=matrix(1:(length(levels(msr.pre.data$Bird_name))*length(sessions)), ncol=length(sessions), byrow=T)
	l.mat=rbind((max(l.mat)+1):(max(l.mat)+length(sessions)), l.mat, max(l.mat)+length(sessions)+1)
	l.mat=cbind(c(NA, rep(max(l.mat, na.rm=T)+1, length(levels(msr.pre.data$Bird_name))), NA), l.mat)
	l.mat=cbind(c(NA, rep(max(l.mat, na.rm=T)+(1:2), each=length(levels(msr.pre.data$Bird_name))/2), NA), l.mat)
	l.mat=cbind(l.mat, c(NA, (max(l.mat, na.rm=T)+1):(max(l.mat, na.rm=T)+length(levels(msr.post.data$Bird_name))), NA))
	l.mat[is.na(l.mat)]=(max(l.mat, na.rm=T)+1):(max(l.mat, na.rm=T)+sum(is.na(l.mat)))
	plot.data=msr.pre.data[, c("error", "trial.nr", "Session", "Group", "Age", "Sex", "Bird_name", "sessionID", "z.trial.nr", "z.Session", "z.Age")]
	plot.data=subset(plot.data, trial.nr%in%trials & Session%in%sessions)
	plot.data$trial.nr.sc=plot.data$trial.nr-21
	to.do=plot.data[, c("Group", "Bird_name", "Sex", "Session")]
	to.do=to.do[!duplicated(to.do), ]
	to.do=to.do[order(to.do$Group, to.do$Bird_name, to.do$Session), ]
	m.mat=model.matrix(object=~z.trial.nr*(z.Session+I(z.Session^2))*Group+z.Age+Sex, data=plot.data)
	xvals=sort(unique(plot.data$trial.nr))-21
	LP.fixed=as.vector(m.mat[, names(fixef(full.msr.pre.wsc))]%*%fixef(full.msr.pre.wsc))
	re.bird=ranef(full.msr.pre.wsc)[["Bird_name"]][as.character(plot.data$Bird_name), ]
	re.session=ranef(full.msr.pre.wsc)[["sessionID"]][as.character(plot.data$sessionID), ]
	LP.random=as.vector(apply(m.mat[, colnames(re.bird)]*re.bird, 1, sum)+apply(m.mat[, colnames(re.session)]*re.session, 1, sum))
	RV=plogis(LP.fixed+LP.random)
	
	dev.off()
	X11(height=7, width=12)
	layout(l.mat, widths=c(1, 1, rep(6, length(sessions)), 0.5), heights=c(1.75, rep(4, length(levels(msr.pre.data$Bird_name))), 1.75))
	layout.show(max(l.mat))
	par(mar=c(1, 1, 0.2, 0.2), mgp=c(1.7, 0.2, 0), tcl=-0.1, las=1)
	for(i in 1:nrow(to.do)){
		sel=which(plot.data$Bird_name==to.do$Bird_name[i] & plot.data$Session==to.do$Session[i])
		plot(x=plot.data$trial.nr.sc[sel], y=plot.data$error[sel], pch=1, lwd=1, ylim=c(-0.05, 1.05), xlim=range(plot.data$trial.nr.sc),
			yaxt=ifelse(i%%5==1, "n", "n"), xaxt=ifelse(i>=56, "n", "n"), xlab="", ylab="")
		if(i%%length(sessions)==1){axis(side=2, at=c(0, 0.5, 1), las=1)}
		if(i>=length(sessions)*(length(levels(to.do$Bird_name))-1)){axis(side=1, at=seq(-16, -1, by=5))}
		lines(xvals, RV[sel], lty=1, col="black", lwd=1)
	}
	par(mar=c(0.2, 1, 0.2, 0.2), mgp=c(1.7, 0.2, 0), tcl=-0.1, las=1)
	for(i in sessions){
		plot(1, 1, axes=F, ann=F, type="n")
		text(labels=paste(c("session", i), collapse=" "), x=1, y=1, cex=1.5)
	}
	plot(1, 1, axes=F, ann=F, type="n")
	text(labels="trials until reversal", x=1, y=1, cex=1.5)
	par(mar=c(1, 0.2, 0.2, 0.2), mgp=c(1.7, 0.2, 0), tcl=-0.1, las=1)
	plot(1, 1, axes=F, ann=F, type="n")
	text(labels="probability and occurrence of anticipatory errors", x=1, y=1, cex=1.5, srt=90)
	for(g in c("visual", "visuo-spatial")){
		plot(1, 1, axes=F, ann=F, type="n")
		x=par()$usr[2]-diff(par()$usr[1:2])/9
		segments(x0=x, x1=x, y0=par()$usr[3], y1=par()$usr[4])
		text(labels=g, x=1, y=1, cex=1.5, srt=90)
	}
	for(B in unique(as.character(to.do$Bird_name))){
		plot(1, 1, axes=F, ann=F, type="n")
		text(labels=B, x=1, y=1, cex=1, srt=90)
	}
	
##plot individual variation:
	##MSR, after (Fig. SI 5):
	range(msr.post.data$trial.nr)
	sessions=56:60
	trials=21:40
	l.mat=matrix(1:(length(levels(msr.post.data$Bird_name))*length(sessions)), ncol=length(sessions), byrow=T)
	l.mat=rbind((max(l.mat)+1):(max(l.mat)+length(sessions)), l.mat, max(l.mat)+length(sessions)+1)
	l.mat=cbind(c(NA, rep(max(l.mat, na.rm=T)+1, length(levels(msr.post.data$Bird_name))), NA), l.mat)
	l.mat=cbind(c(NA, rep(max(l.mat, na.rm=T)+(1:2), each=length(levels(msr.post.data$Bird_name))/2), NA), l.mat)
	l.mat=cbind(l.mat, c(NA, (max(l.mat, na.rm=T)+1):(max(l.mat, na.rm=T)+length(levels(msr.post.data$Bird_name))), NA))
	l.mat[is.na(l.mat)]=(max(l.mat, na.rm=T)+1):(max(l.mat, na.rm=T)+sum(is.na(l.mat)))
	plot.data=msr.post.data[, c("error", "trial.nr", "Session", "Group", "Age", "Sex", "Bird_name", "sessionID", "z.trial.nr", "z.Session", "z.Age")]
	plot.data=subset(plot.data, trial.nr%in%trials & Session%in%sessions)
	plot.data$trial.nr.sc=plot.data$trial.nr
	to.do=plot.data[, c("Group", "Bird_name", "Sex", "Session")]
	to.do=to.do[!duplicated(to.do), ]
	to.do=to.do[order(to.do$Group, to.do$Bird_name, to.do$Session), ]
	m.mat=model.matrix(object=~z.trial.nr*z.Session*Group+z.Age+Sex, data=plot.data)
	xvals=sort(unique(plot.data$trial.nr))
	LP.fixed=as.vector(m.mat[, names(fixef(full.msr.post.wsc))]%*%fixef(full.msr.post.wsc))
	re.bird=ranef(full.msr.post.wsc)[["Bird_name"]][as.character(plot.data$Bird_name), ]
	re.session=ranef(full.msr.post.wsc)[["sessionID"]][as.character(plot.data$sessionID), ]
	LP.random=as.vector(apply(m.mat[, colnames(re.bird)]*re.bird, 1, sum)+apply(m.mat[, colnames(re.session)]*re.session, 1, sum))
	RV=plogis(LP.fixed+LP.random)
	
	dev.off()
	X11(height=7, width=12)
	layout(l.mat, widths=c(1, 1, rep(6, length(sessions)), 0.5), heights=c(1.75, rep(4, length(levels(msr.pre.data$Bird_name))), 1.75))
	layout.show(max(l.mat))
	par(mar=c(1, 1, 0.2, 0.2), mgp=c(1.7, 0.2, 0), tcl=-0.1, las=1)
	for(i in 1:nrow(to.do)){
		sel=which(plot.data$Bird_name==to.do$Bird_name[i] & plot.data$Session==to.do$Session[i])
		plot(x=plot.data$trial.nr.sc[sel], y=plot.data$error[sel], pch=1, lwd=1, ylim=c(-0.05, 1.05), xlim=range(plot.data$trial.nr.sc),
			yaxt=ifelse(i%%5==1, "n", "n"), xaxt=ifelse(i>=56, "n", "n"), xlab="", ylab="")
		if(i%%length(sessions)==1){axis(side=2, at=c(0, 0.5, 1), las=1)}
		if(i>=length(sessions)*(length(levels(to.do$Bird_name))-1)){axis(side=1, at=seq(21, 36, by=5), labels=seq(1, 16, by=5))}
		lines(xvals, RV[sel], lty=1, col="black", lwd=1)
	}
	par(mar=c(0.2, 1, 0.2, 0.2), mgp=c(1.7, 0.2, 0), tcl=-0.1, las=1)
	for(i in sessions){
		plot(1, 1, axes=F, ann=F, type="n")
		text(labels=paste(c("session", i), collapse=" "), x=1, y=1, cex=1.5)
	}
	plot(1, 1, axes=F, ann=F, type="n")
	text(labels="trials after reversal", x=1, y=1, cex=1.5)
	par(mar=c(1, 0.2, 0.2, 0.2), mgp=c(1.7, 0.2, 0), tcl=-0.1, las=1)
	plot(1, 1, axes=F, ann=F, type="n")
	text(labels="probability and occurrence of perseverative errors", x=1, y=1, cex=1.5, srt=90)
	for(g in c("visual", "visuo-spatial")){
		plot(1, 1, axes=F, ann=F, type="n")
		x=par()$usr[2]-diff(par()$usr[1:2])/9
		segments(x0=x, x1=x, y0=par()$usr[3], y1=par()$usr[4])
		text(labels=g, x=1, y=1, cex=1.5, srt=90)
	}
	for(B in unique(as.character(to.do$Bird_name))){
		plot(1, 1, axes=F, ann=F, type="n")
		text(labels=B, x=1, y=1, cex=1, srt=90)
	}

	##SR, before (Fig. SI 6):
	range(sr.pre.data$trial.nr)
	sessions=1:8
	trials=-20:-1
	l.mat=matrix(1:(length(levels(sr.pre.data$Bird_name))*length(sessions)), ncol=length(sessions), byrow=T)
	l.mat=rbind((max(l.mat)+1):(max(l.mat)+length(sessions)), l.mat, max(l.mat)+length(sessions)+1)
	l.mat=cbind(c(NA, rep(max(l.mat, na.rm=T)+1, length(levels(sr.pre.data$Bird_name))), NA), l.mat)
	l.mat=cbind(c(NA, rep(max(l.mat, na.rm=T)+(1:2), each=length(levels(sr.pre.data$Bird_name))/2), NA), l.mat)
	l.mat=cbind(l.mat, c(NA, (max(l.mat, na.rm=T)+1):(max(l.mat, na.rm=T)+length(levels(msr.post.data$Bird_name))), NA))
	l.mat[is.na(l.mat)]=(max(l.mat, na.rm=T)+1):(max(l.mat, na.rm=T)+sum(is.na(l.mat)))
	sessions=1:8
	plot.data=sr.pre.data[, c("error", "trial.until.reversal", "Session", "Group", "Age", "Sex", "Bird_name", "sessionID", "z.trial.nr", "z.Session", "z.Age")]
	plot.data=subset(plot.data, trial.until.reversal%in%trials & Session%in%sessions)
	plot.data$trial.nr.sc=plot.data$trial.until.reversal-31
	plot.data$session.ren=NA
	for(b in levels(plot.data$Bird_name)){
		xx=plot.data$Session[plot.data$Bird_name==b]
		plot.data$session.ren[plot.data$Bird_name==b]=match(xx, sort(unique(xx)))
	}
	to.do=plot.data[, c("Group", "Bird_name", "Sex", "Session", "session.ren")]
	to.do=to.do[!duplicated(to.do), ]
	to.do=to.do[order(to.do$Group, to.do$Bird_name, to.do$Session), ]
	m.mat=model.matrix(object=~z.trial.nr*(z.Session+I(z.Session^2))*Group+z.Age+Sex, data=plot.data)
	#xvals=sort(unique(plot.data$trial.nr))-21
	LP.fixed=as.vector(m.mat[, names(fixef(full.sr.pre.wc))]%*%fixef(full.sr.pre.wc))
	re.bird=ranef(full.sr.pre.wc)[["Bird_name"]][as.character(plot.data$Bird_name), ]
	re.session=ranef(full.sr.pre.wc)[["sessionID"]][as.character(plot.data$sessionID), ]
	LP.random=as.vector(apply(m.mat[, colnames(re.bird)]*re.bird, 1, sum)+apply(m.mat[, colnames(re.session)]*re.session, 1, sum))
	RV=plogis(LP.fixed+LP.random)
	sessions=1:8
	
	dev.off()
	X11(height=7, width=12)
	layout(l.mat, widths=c(1, 1, rep(5, length(sessions)), 0.5), heights=c(1.75, rep(4, length(levels(sr.pre.data$Bird_name))), 1.75))
	layout.show(max(l.mat))
	par(mar=c(1, 1, 0.2, 0.2), mgp=c(1.7, 0.2, 0), tcl=-0.1, las=1)
	for(i in 1:nrow(to.do)){
		sel=which(plot.data$Bird_name==to.do$Bird_name[i] & plot.data$Session==to.do$Session[i])
		sel=sel[which(plot.data$trial.until.reversal[sel]>max(plot.data$trial.nr[sel])-20)]
		plot(x=plot.data$trial.until.reversal[sel], y=plot.data$error[sel], pch=1, lwd=1, ylim=c(-0.05, 1.05), 
			xlim=range(plot.data$trial.until.reversal),
			yaxt=ifelse(i%%5==1, "n", "n"), xaxt=ifelse(i>=56, "n", "n"), xlab="", ylab="")
		if(i%%length(sessions)==1){axis(side=2, at=c(0, 0.5, 1), las=1)}
		if(i>=length(sessions)*(length(levels(to.do$Bird_name))-1)){axis(side=1, at=seq(-16, -1, by=5))}
		xvals=sort(unique(plot.data$trial.until.reversal[sel]))
		lines(xvals, RV[sel], lty=1, col="black", lwd=1)
	}
	par(mar=c(0.2, 1, 0.2, 0.2), mgp=c(1.7, 0.2, 0), tcl=-0.1, las=1)
	for(i in sessions){
		plot(1, 1, axes=F, ann=F, type="n")
		text(labels=paste(c("session", i), collapse=" "), x=1, y=1, cex=1.5)
	}
	plot(1, 1, axes=F, ann=F, type="n")
	text(labels="trials until reversal", x=1, y=1, cex=1.5)
	par(mar=c(1, 0.2, 0.2, 0.2), mgp=c(1.7, 0.2, 0), tcl=-0.1, las=1)
	plot(1, 1, axes=F, ann=F, type="n")
	text(labels="probability and occurrence of anticipatory errors", x=1, y=1, cex=1.5, srt=90)
	for(g in c("visual", "visuo-spatial")){
		plot(1, 1, axes=F, ann=F, type="n")
		x=par()$usr[2]-diff(par()$usr[1:2])/9
		segments(x0=x, x1=x, y0=par()$usr[3], y1=par()$usr[4])
		text(labels=g, x=1, y=1, cex=1.5, srt=90)
	}
	for(B in unique(as.character(to.do$Bird_name))){
		plot(1, 1, axes=F, ann=F, type="n")
		text(labels=B, x=1, y=1, cex=1, srt=90)
	}
	
	##SR, after (Fig. SI 7):
	range(sr.post.data$trial.nr.within)
	sessions=1:8
	trials=1:20
	l.mat=matrix(1:(length(levels(sr.post.data$Bird_name))*length(sessions)), ncol=length(sessions), byrow=T)
	l.mat=rbind((max(l.mat)+1):(max(l.mat)+length(sessions)), l.mat, max(l.mat)+length(sessions)+1)
	l.mat=cbind(c(NA, rep(max(l.mat, na.rm=T)+1, length(levels(sr.post.data$Bird_name))), NA), l.mat)
	l.mat=cbind(c(NA, rep(max(l.mat, na.rm=T)+(1:2), each=length(levels(sr.post.data$Bird_name))/2), NA), l.mat)
	l.mat=cbind(l.mat, c(NA, (max(l.mat, na.rm=T)+1):(max(l.mat, na.rm=T)+length(levels(msr.post.data$Bird_name))), NA))
	l.mat[is.na(l.mat)]=(max(l.mat, na.rm=T)+1):(max(l.mat, na.rm=T)+sum(is.na(l.mat)))
	sessions=1:8
	plot.data=sr.post.data[, c("error", "trial.nr.within", "Session", "Group", "Age", "Sex", "Bird_name", "sessionID", "z.trial.nr", "z.Session", "z.Age")]
	plot.data=subset(plot.data, trial.nr.within%in%trials & Session%in%sessions)
	plot.data$trial.nr.sc=plot.data$trial.nr.within
	to.do=plot.data[, c("Group", "Bird_name", "Sex", "Session")]
	to.do=to.do[!duplicated(to.do), ]
	to.do=to.do[order(to.do$Group, to.do$Bird_name, to.do$Session), ]
	m.mat=model.matrix(object=~z.trial.nr*z.Session*Group+z.Age+Sex, data=plot.data)
	LP.fixed=as.vector(m.mat[, names(fixef(full.sr.post.wc))]%*%fixef(full.sr.post.wc))
	re.bird=ranef(full.sr.post.wc)[["Bird_name"]][as.character(plot.data$Bird_name), ]
	re.session=ranef(full.sr.post.wc)[["sessionID"]][as.character(plot.data$sessionID), ]
	LP.random=as.vector(apply(m.mat[, colnames(re.bird)]*re.bird, 1, sum)+apply(m.mat[, colnames(re.session)]*re.session, 1, sum))
	RV=plogis(LP.fixed+LP.random)
	
	dev.off()
	X11(height=7, width=12)
	layout(l.mat, widths=c(1, 1, rep(5, length(sessions)), 0.5), heights=c(1.75, rep(4, length(levels(sr.post.data$Bird_name))), 1.75))
	layout.show(max(l.mat))
	par(mar=c(1, 1, 0.2, 0.2), mgp=c(1.7, 0.2, 0), tcl=-0.1, las=1)
	for(i in 1:nrow(to.do)){
		sel=which(plot.data$Bird_name==to.do$Bird_name[i] & plot.data$Session==to.do$Session[i])
		plot(x=plot.data$trial.nr.within[sel], y=plot.data$error[sel], pch=1, lwd=1, ylim=c(-0.05, 1.05), 
			xlim=range(plot.data$trial.nr.within),
			yaxt=ifelse(i%%5==1, "n", "n"), xaxt=ifelse(i>=56, "n", "n"), xlab="", ylab="")
		if(i%%length(sessions)==1){axis(side=2, at=c(0, 0.5, 1), las=1)}
		if(i>=length(sessions)*(length(levels(to.do$Bird_name))-1)){axis(side=1, at=seq(1, 16, by=5))}
		xvals=sort(unique(plot.data$trial.nr.within[sel]))
		lines(xvals, RV[sel], lty=1, col="black", lwd=1)
	}
	par(mar=c(0.2, 1, 0.2, 0.2), mgp=c(1.7, 0.2, 0), tcl=-0.1, las=1)
	for(i in sessions){
		plot(1, 1, axes=F, ann=F, type="n")
		text(labels=paste(c("session", i), collapse=" "), x=1, y=1, cex=1.5)
	}
	plot(1, 1, axes=F, ann=F, type="n")
	text(labels="trials after reversal", x=1, y=1, cex=1.5)
	par(mar=c(1, 0.2, 0.2, 0.2), mgp=c(1.7, 0.2, 0), tcl=-0.1, las=1)
	plot(1, 1, axes=F, ann=F, type="n")
	text(labels="probability and occurrence of perseverative errors", x=1, y=1, cex=1.5, srt=90)
	for(g in c("visual", "visuo-spatial")){
		plot(1, 1, axes=F, ann=F, type="n")
		x=par()$usr[2]-diff(par()$usr[1:2])/9
		segments(x0=x, x1=x, y0=par()$usr[3], y1=par()$usr[4])
		text(labels=g, x=1, y=1, cex=1.5, srt=90)
	}
	for(B in unique(as.character(to.do$Bird_name))){
		plot(1, 1, axes=F, ann=F, type="n")
		text(labels=B, x=1, y=1, cex=1, srt=90)
	}

##plot all (or many) sessions per bird (Fig. SI 8 to 19)
	sessions=seq(2, 60, by=2)
	trials=1:40
	##plot data prep, pre:
	pre.plot.data=msr.pre.data[, c("error", "trial.nr", "Session", "Group", "Age", "Sex", "Bird_name", "sessionID", "z.trial.nr", "z.Session", "z.Age")]
	pre.plot.data=subset(pre.plot.data, trial.nr%in%trials & Session%in%sessions)
	m.mat=model.matrix(object=~z.trial.nr*(z.Session+I(z.Session^2))*Group+z.Age+Sex, data=pre.plot.data)
	LP.fixed=as.vector(m.mat[, names(fixef(full.msr.pre.wsc))]%*%fixef(full.msr.pre.wsc))
	re.bird=ranef(full.msr.pre.wsc)[["Bird_name"]][as.character(pre.plot.data$Bird_name), ]
	re.session=ranef(full.msr.pre.wsc)[["sessionID"]][as.character(pre.plot.data$sessionID), ]
	LP.random=as.vector(apply(m.mat[, colnames(re.bird)]*re.bird, 1, sum)+apply(m.mat[, colnames(re.session)]*re.session, 1, sum))
	pre.plot.data$RV=plogis(LP.fixed+LP.random)
	pre.xvals=sort(unique(pre.plot.data$trial.nr))
	##plot data prep, post:
	post.plot.data=msr.post.data[, c("error", "trial.nr", "Session", "Group", "Age", "Sex", "Bird_name", "sessionID", "z.trial.nr", "z.Session", "z.Age")]
	post.plot.data=subset(post.plot.data, trial.nr%in%trials & Session%in%sessions)
	m.mat=model.matrix(object=~z.trial.nr*z.Session*Group+z.Age+Sex, data=post.plot.data)
	LP.fixed=as.vector(m.mat[, names(fixef(full.msr.post.wsc))]%*%fixef(full.msr.post.wsc))
	re.bird=ranef(full.msr.post.wsc)[["Bird_name"]][as.character(post.plot.data$Bird_name), ]
	re.session=ranef(full.msr.post.wsc)[["sessionID"]][as.character(post.plot.data$sessionID), ]
	LP.random=as.vector(apply(m.mat[, colnames(re.bird)]*re.bird, 1, sum)+apply(m.mat[, colnames(re.session)]*re.session, 1, sum))
	post.plot.data$RV=plogis(LP.fixed+LP.random)
	post.xvals=sort(unique(post.plot.data$trial.nr))
	
	l.mat=matrix(1:length(sessions), ncol=2, byrow=F)
	l.mat=cbind(max(l.mat)+1, l.mat)
	l.mat=rbind(c(NA, rep(max(l.mat)+1, 2)), l.mat, c(NA, rep(max(l.mat)+2, 2)))
	l.mat[is.na(l.mat)]=(max(l.mat, na.rm=T)+1):(max(l.mat, na.rm=T)+sum(is.na(l.mat)))

	birds.to.do=pre.plot.data[, c("Group", "Bird_name")]
	birds.to.do=birds.to.do[!duplicated(birds.to.do), ]
	birds.to.do=birds.to.do[order(birds.to.do$Group, birds.to.do$Bird_name), ]
	
	for(tdi in 1:nrow(birds.to.do)){
		dev.off()
		X11(width=7, height=7)
		layout(l.mat, widths=c(1, 7, 7), heights=c(2, rep(4, length(sessions)/2), 2.5))
		layout.show(max(l.mat))
		par(mar=c(0.2, 0.2, 0.2, 0.2), mgp=c(1.7, 0.15, 0), tcl=-0.1, las=1, cex.axis=0.7)
		for(s in 1:length(sessions)){
			plot(x=1, y=1, pch=1, lwd=1, ylim=c(-0.05, 1.05), type="n", xlim=range(trials), xlab="", ylab="", xaxt="n", yaxt="n")
			if(s<length(sessions)/2){axis(side=2, at=c(0, 1), las=1)}
			if(s%in%c(length(sessions)/2, length(sessions))){axis(side=1, at=c(6, 11, 16, 25, 30, 35), labels=c(-15, -10, -5, 5, 10, 15))}
			sel=pre.plot.data$Bird_name==birds.to.do$Bird_name[tdi] & pre.plot.data$Session==sessions[s]
			points(x=pre.xvals, y=pre.plot.data$error[sel])
			lines(x=pre.xvals, y=pre.plot.data$RV[sel])
			sel=post.plot.data$Bird_name==birds.to.do$Bird_name[tdi] & post.plot.data$Session==sessions[s]
			points(x=post.xvals, y=post.plot.data$error[sel])
			lines(x=post.xvals, y=post.plot.data$RV[sel])
			abline(v=20.5, lty=3)
			legend("topright", legend=sessions[s], bty="n")
		}
		plot(1, 1, axes=F, ann=F, type="n")
		text(labels="probability and occurrence of errors", x=1, y=1, srt=90, cex=1.5)
		plot(1, 1, axes=F, ann=F, type="n")
		text(labels=paste(c(as.character(birds.to.do$Bird_name)[tdi], " (", as.character(birds.to.do$Group)[tdi], ")"), collapse=""), x=1, y=1, , cex=1.5)
		plot(1, 1, axes=F, ann=F, type="n")
		text(labels="trial number", x=1, y=1, cex=1.5)
		savePlot(file=paste(c(as.character(birds.to.do$Bird_name)[tdi], ".png"), collapse=""), type="png")
	}

##plot aggregated data, MSR:
	##by group (Fig. 2):
		sessions=1:60##1:60
		trials=1:40##1:40
		by=c("Group", "trial.nr")
		other.vars=c("pre.post", "error", "Session")
		plot.by=c("Group")
		data.to.use=rbind(msr.pre.data[, c(by, other.vars)], msr.post.data[, c(by, other.vars)])

		data.to.use=subset(data.to.use, Session%in%sessions & trial.nr%in%trials)
		data.to.use$error[data.to.use$trial.nr<=20]=1-data.to.use$error[data.to.use$trial.nr<=20]
		to.plot=aggregate(x=data.to.use$error, by=data.to.use[, by], mean)
		to.do=to.plot[, plot.by, drop=F]
		to.do=to.do[!duplicated(to.do), , drop=F]
		to.do=to.do[order(to.do[, plot.by[1]]), , drop=F]##!!
		to.do$col=c("red", "blue")[as.numeric(to.do$Group)]##!!

		dev.off()
		x11(height=4, width=6)
		par(mar=c(3, 3, 0.2, 0.2), mgp=c(1.7, 0.3, 0), tcl=-0.15, las=1)
		plot(1, 1, type="n", xlim=range(to.plot$trial.nr), ylim=c(0, 1), xlab="trial number", ylab="proportion choices of S1")
		for(i in 1:nrow(to.do)){
			sel=to.plot[, plot.by[1]]==to.do[i, plot.by[1]]
			lines(x=to.plot$trial.nr[sel], y=to.plot$x[sel], col=to.do$col[i], lty=3)
			points(x=to.plot$trial.nr[sel], y=to.plot$x[sel], pch=19, col=to.do$col[i])
		}
		##add first 10 sessions:
		sessions=1:10
		data.to.use=rbind(msr.pre.data[, c(by, other.vars)], msr.post.data[, c(by, other.vars)])
		data.to.use=subset(data.to.use, Session%in%sessions & trial.nr%in%trials)
		data.to.use$error[data.to.use$trial.nr<=20]=1-data.to.use$error[data.to.use$trial.nr<=20]
		to.plot=aggregate(x=data.to.use$error, by=data.to.use[, by], mean)
		for(i in 1:nrow(to.do)){
			sel=to.plot[, plot.by[1]]==to.do[i, plot.by[1]]
			lines(x=to.plot$trial.nr[sel], y=to.plot$x[sel], col=adjustcolor(col=to.do$col[i], alpha.f=0.5), lty=3)
			points(x=to.plot$trial.nr[sel], y=to.plot$x[sel], pch=3, col=adjustcolor(col=to.do$col[i], alpha.f=0.5))
		}
		##add last 10 sessions:
		sessions=51:60
		data.to.use=rbind(msr.pre.data[, c(by, other.vars)], msr.post.data[, c(by, other.vars)])
		data.to.use=subset(data.to.use, Session%in%sessions & trial.nr%in%trials)
		data.to.use$error[data.to.use$trial.nr<=20]=1-data.to.use$error[data.to.use$trial.nr<=20]
		to.plot=aggregate(x=data.to.use$error, by=data.to.use[, by], mean)
		for(i in 1:nrow(to.do)){
			sel=to.plot[, plot.by[1]]==to.do[i, plot.by[1]]
			lines(x=to.plot$trial.nr[sel], y=to.plot$x[sel], col=adjustcolor(col=to.do$col[i], alpha.f=0.5), lty=3)
			points(x=to.plot$trial.nr[sel], y=to.plot$x[sel], pch=4, col=adjustcolor(col=to.do$col[i], alpha.f=0.5))
		}
		abline(v=20.5, lty=2)
		legend("topright", 
			legend=c("visual", "all", "1 to 10", "50 to 60", "visuo-sp.", "all", "1 to 10", "50 to 60"), 
			pch=rep(c(NA, 19, 3, 4), times=2),
			col=c("black", "red", rep(adjustcolor(col="red", alpha.f=0.5), 2), 
				"black", "blue", rep(adjustcolor(col="blue", alpha.f=0.5), 2)),
			ncol=2)

	##by individual (Fig. SI 20):
		sessions=1:60##1:60
		trials=1:40##1:40
		by=c("Group", "Bird_name", "trial.nr")
		other.vars=c("pre.post", "error", "Session")
		plot.by=c("Group", "Bird_name")
		data.to.use=rbind(msr.pre.data[, c(by, other.vars)], msr.post.data[, c(by, other.vars)])
		data.to.use=subset(data.to.use, Session%in%sessions & trial.nr%in%trials)
		data.to.use$error[data.to.use$trial.nr<=20]=1-data.to.use$error[data.to.use$trial.nr<=20]
		to.plot=aggregate(x=data.to.use$error, by=data.to.use[, by], mean)
		to.plot$sessions="all"
		all.to.plot=to.plot

		sessions=1:10##1:60
		trials=1:40##1:40
		by=c("Group", "Bird_name", "trial.nr")
		other.vars=c("pre.post", "error", "Session")
		plot.by=c("Group", "Bird_name")
		data.to.use=rbind(msr.pre.data[, c(by, other.vars)], msr.post.data[, c(by, other.vars)])
		data.to.use=subset(data.to.use, Session%in%sessions & trial.nr%in%trials)
		data.to.use$error[data.to.use$trial.nr<=20]=1-data.to.use$error[data.to.use$trial.nr<=20]
		to.plot=aggregate(x=data.to.use$error, by=data.to.use[, by], mean)
		to.plot$sessions="fst.10"
		all.to.plot=rbind(all.to.plot, to.plot)

		sessions=51:60##1:60
		trials=1:40##1:40
		by=c("Group", "Bird_name", "trial.nr")
		other.vars=c("pre.post", "error", "Session")
		plot.by=c("Group", "Bird_name")
		data.to.use=rbind(msr.pre.data[, c(by, other.vars)], msr.post.data[, c(by, other.vars)])
		data.to.use=subset(data.to.use, Session%in%sessions & trial.nr%in%trials)
		data.to.use$error[data.to.use$trial.nr<=20]=1-data.to.use$error[data.to.use$trial.nr<=20]
		to.plot=aggregate(x=data.to.use$error, by=data.to.use[, by], mean)
		to.plot$sessions="last.10"
		all.to.plot=rbind(all.to.plot, to.plot)

		to.do=to.plot[, plot.by, drop=F]
		to.do=to.do[!duplicated(to.do), , drop=F]
		to.do=to.do[order(to.do[, plot.by[1]]), , drop=F]##!!
		to.do$col=c("black")
		
		pchs=c(19, 3, 4)
		xfac=c("all", "fst.10", "last.10")
		cols=c("black", rep("grey", 2))
		lmat=matrix(1:12, byrow=F, ncol=2)
		lmat=rbind(lmat, 13)
		lmat=cbind(c(rep(14, 6), NA), lmat)
		lmat=rbind(c(NA, 15, 16), lmat)
		lmat[is.na(lmat)]=(1:sum(is.na(lmat)))+max(lmat, na.rm=T)

		dev.off()
		x11(height=7, width=6)
		layout(lmat, widths=c(1, 7, 7), heights=c(1, rep(4, 6), 1))
		layout.show(max(lmat))
		par(mar=c(1, 1, 0.2, 0.2), mgp=c(1.7, 0.3, 0), tcl=-0.15, las=1)
		for(i in 1:nrow(to.do)){
			plot(1, 1, type="n", xlim=range(to.plot$trial.nr), ylim=c(0, 1), xlab="", ylab="",
				xaxt="n", yaxt="n")
			if(i%in%1:6){axis(side=2, las=1)}
			if(i%in%c(6, 12)){axis(side=1)}
			ind.data=subset(all.to.plot, Bird_name==to.do$Bird_name[i])
			for(j in 1:3){
				sel=ind.data[, "sessions"]==xfac[j]
				lines(x=ind.data$trial.nr[sel], y=ind.data$x[sel], col=cols[j], lty=3)
				points(x=ind.data$trial.nr[sel], y=ind.data$x[sel], pch=pchs[j], col=cols[j])
			}
			abline(v=20.5, lty=2)
		}
		legend("topright", legend=c("all", "1 to 10", "50 to 60"), pch=pchs, col=cols)
		par(mar=c(0.2, 1, 0.2, 0.2))
		plot(1, 1, type="n", ann=F, axes=F)
		text(x=1, y=1, cex=1.5, labels="trial number")
		par(mar=c(1, 0.2, 0.2, 0.2))
		plot(1, 1, type="n", ann=F, axes=F)
		text(x=1, y=1, cex=1.5, labels="proportion choices of S1", srt=90)
		par(mar=c(0.2, 1, 0.2, 0.2))
		plot(1, 1, type="n", ann=F, axes=F)
		text(x=1, y=1, cex=1.5, labels="visual")
		plot(1, 1, type="n", ann=F, axes=F)
		text(x=1, y=1, cex=1.5, labels="visuo-spatial")

#########################################################################
##plot aggregated data SR:
	##by group (Fig. 3):
		trials=-10:10##1:40
		sessions=1:8##1:60
		by=c("Group", "trial.until.reversal")
		other.vars=c("pre.post", "error", "Session")
		plot.by=c("Group")
		data.to.use=sr.pre.data[, c(by, other.vars)]
		colnames(data.to.use)[colnames(data.to.use)=="trial.until.reversal"]="trial.nr.within"
		by=c("Group", "trial.nr.within")
		data.to.use=rbind(data.to.use, sr.post.data[, c(by, other.vars)])
		colnames(data.to.use)[colnames(data.to.use)=="trial.nr.within"]="trial.nr"
		data.to.use=subset(data.to.use, Session%in%sessions & trial.nr%in%trials)
		by=c("Group", "trial.nr")
		to.plot=data.to.use
		to.plot$error[to.plot$trial.nr<=0]=1-to.plot$error[to.plot$trial.nr<=0]
		to.plot=aggregate(x=to.plot$error, by=to.plot[, by], mean)
		col=c("red", "blue")
		to.plot$trial.nr[to.plot$trial.nr<0]=to.plot$trial.nr[to.plot$trial.nr<0]+1

		dev.off()
		x11(height=4, width=6)
		par(mar=c(3, 3, 0.2, 0.2), mgp=c(1.7, 0.3, 0), tcl=-0.15, las=1)
		plot(1, 1, type="n", xlim=range(to.plot$trial.nr), ylim=c(0, 1), xlab="trial number", ylab="proportion choices of S1",
			xaxt="n")
		axis(side=1, at=c(-9, -4, 0, 1, 5, 10), labels=c(-10, -5, -1, 1, 5, 10))
		for(i in 1:length(levels(to.plot$Group))){
			sel=to.plot$Group==levels(to.plot$Group)[i]
			lines(x=to.plot$trial.nr[sel], y=to.plot$x[sel], col=col[i], lty=3)
			points(x=to.plot$trial.nr[sel], y=to.plot$x[sel], pch=19, col=col[i])
		}
		##add first 4 sessions:
		sessions=1:4
		to.plot=subset(data.to.use, Session%in%sessions)
		to.plot$error[to.plot$trial.nr<=0]=1-to.plot$error[to.plot$trial.nr<=0]
		to.plot=aggregate(x=to.plot$error, by=to.plot[, by], mean)
		to.plot$trial.nr[to.plot$trial.nr<0]=to.plot$trial.nr[to.plot$trial.nr<0]+1

		for(i in 1:length(levels(to.plot$Group))){
			sel=to.plot$Group==levels(to.plot$Group)[i]
			lines(x=to.plot$trial.nr[sel], y=to.plot$x[sel], col=adjustcolor(col=col[i], alpha.f=0.5), lty=3)
			points(x=to.plot$trial.nr[sel], y=to.plot$x[sel], pch=3, col=adjustcolor(col=col[i], alpha.f=0.5))
		}
		##add last 4 sessions:
		sessions=5:8
		to.plot=subset(data.to.use, Session%in%sessions)
		to.plot$error[to.plot$trial.nr<=0]=1-to.plot$error[to.plot$trial.nr<=0]
		to.plot=aggregate(x=to.plot$error, by=to.plot[, by], mean)
		to.plot$trial.nr[to.plot$trial.nr<0]=to.plot$trial.nr[to.plot$trial.nr<0]+1
		for(i in 1:length(levels(to.plot$Group))){
			sel=to.plot$Group==levels(to.plot$Group)[i]
			lines(x=to.plot$trial.nr[sel], y=to.plot$x[sel], col=adjustcolor(col=col[i], alpha.f=0.5), lty=3)
			points(x=to.plot$trial.nr[sel], y=to.plot$x[sel], pch=4, col=adjustcolor(col=col[i], alpha.f=0.5))
		}

		abline(v=0.5, lty=2)
		legend("topright", 
			legend=c("visual", "all", "1 to 4", "5 to 8", "visuo-sp.", "all", "1 to 4", "5 to 8"), 
			pch=rep(c(NA, 19, 3, 4), times=2),
			col=c("black", "red", rep(adjustcolor(col="red", alpha.f=0.5), 2), 
				"black", "blue", rep(adjustcolor(col="blue", alpha.f=0.5), 2)),
			ncol=2)

##create Table:
	##MSR:
		by=c("Group", "Bird_name", "trial.nr", "Session", "pre.post", "error")
		data.to.use=rbind(msr.pre.data[, by], msr.post.data[, by])
		ires=aggregate(data.to.use$error, data.to.use[, c("Group", "Bird_name", "Session")], sum)
		ires=aggregate(ires$x==0, ires[, c("Group", "Bird_name")], sum)
		colnames(ires)[3]="nr.sessions.no.error"

		#ires$only.1.at.tr.20=NA
		ires$only.1.at.tr.21=NA
		ires$only.1or2.at.tr.21.22=NA
		for(i in 1:nrow(ires)){
			xx=unlist(lapply(1:60, function(s){
				sel=data.to.use$Group==ires$Group[i] & data.to.use$Bird_name==ires$Bird_name[i] & data.to.use$Session==s
				if(sum(data.to.use$error[sel])==1){
					return((data.to.use$trial.nr[sel])[which(data.to.use$error[sel]==1)])
				}else{
					return(NA)
				}
			}))
			#ires$only.1.at.tr.20[i]=sum(xx==20, na.rm=T)
			ires$only.1.at.tr.21[i]=sum(xx==21, na.rm=T)
			xx=unlist(lapply(1:60, function(s){
				sel=data.to.use$Group==ires$Group[i] & data.to.use$Bird_name==ires$Bird_name[i] & data.to.use$Session==s
				if(sum(data.to.use$error[sel])==2){
					return(all((data.to.use$trial.nr[sel])[which(data.to.use$error[sel]==1)]%in%c(21, 22)))
				#}else if(sum(data.to.use$error[sel])==1){
					#browser()
					#return((data.to.use$trial.nr[sel])[which(data.to.use$error[sel]==1)]==22)
				}else{
					return(F)
				}
			}))
			ires$only.1or2.at.tr.21.22[i]=sum(xx, na.rm=T)
		}
		ires=ires[order(ires$Group, ires$Bird_name), ]

	##SR
		by=c("Group", "Bird_name", "trial.until.reversal", "Session", "reversed", "pre.post", "error")
		data.to.use=sr.pre.data[, by]
		data.to.use=subset(data.to.use, trial.until.reversal>=-10)
		names(data.to.use)[names(data.to.use)=="trial.until.reversal"]="trial.nr"
		by=c("Group", "Bird_name", "trial.nr.within", "Session", "reversed", "pre.post", "error")#trial.until.reversal
		xx=sr.post.data[, by]
		xx=subset(xx, trial.nr.within<=10)
		names(xx)[names(xx)=="trial.nr.within"]="trial.nr"
		data.to.use=rbind(data.to.use, xx)
		table(data.to.use$trial.nr)
		
		ires=aggregate(data.to.use$error, data.to.use[, c("Group", "Bird_name", "Session")], sum)
		ires=aggregate(ires$x==0, ires[, c("Group", "Bird_name")], sum)
		colnames(ires)[3]="nr.sessions.no.error"
		ires$only.1.at.tr.1=NA
		ires$only.1or2.at.tr.1.2=NA
		for(i in 1:nrow(ires)){
			xx=unlist(lapply(1:60, function(s){
				sel=data.to.use$Group==ires$Group[i] & data.to.use$Bird_name==ires$Bird_name[i] & data.to.use$Session==s
				if(sum(data.to.use$error[sel])==1){
					return((data.to.use$trial.nr[sel])[which(data.to.use$error[sel]==1)])
				}else{
					return(NA)
				}
			}))
			#ires$only.1.at.tr.20[i]=sum(xx==20, na.rm=T)
			ires$only.1.at.tr.1[i]=sum(xx==1, na.rm=T)
			xx=unlist(lapply(1:60, function(s){
				sel=data.to.use$Group==ires$Group[i] & data.to.use$Bird_name==ires$Bird_name[i] & data.to.use$Session==s
				if(sum(data.to.use$error[sel])==2){
					return(all((data.to.use$trial.nr[sel])[which(data.to.use$error[sel]==1)]%in%c(1, 2)))
				#}else if(sum(data.to.use$error[sel])==1){
					#browser()
					#return((data.to.use$trial.nr[sel])[which(data.to.use$error[sel]==1)]==2)
				}else{
					return(F)
				}
			}))
			ires$only.1or2.at.tr.1.2[i]=sum(xx, na.rm=T)
		}
		ires=ires[order(ires$Group, ires$Bird_name), ]
