# Supplementary material for: Kea (Nestor notabilis) show flexibility and individuality in within-session reversal learning tasks
Source: Anim Cogn. 2021 Jun 10;24(6):1339–51. doi: 10.1007/s10071-021-01524-1 (PMC8492579; doi:10.1007/s10071-021-01524-1)
Supplement: Supplementary file 2 — Supplementary file2 (zip 209 kb) [file 10071_2021_1524_MOESM2_ESM.zip › Data and Code for Models/read_me.txt]

test_data.txt is the data set
functions.r comprises self-written functions needed for analysis and plotting (is sourced in modelling.r)
modelling.r is the script comprising all analyses and plotting (except Fig. SI 1 and SI 2 which are based on simulated data)
caution, when running the analyses: the calls of glmer might take a while, and calls of the functions drop1p, 
	boot.glmm.pred, and glmm.model.stab should be only executed on dedicated computers (desktops not laptops!)
	as they are runnning on all cores except one in parallel)
if you are running into trouble feel free to email the authors
