# Supplementary material for: Kea (Nestor notabilis) show flexibility and individuality in within-session reversal learning tasks
Source: Anim Cogn. 2021 Jun 10;24(6):1339–51. doi: 10.1007/s10071-021-01524-1 (PMC8492579; doi:10.1007/s10071-021-01524-1)
Supplement: Supplementary file 2 — Supplementary file2 (zip 209 kb) [file 10071_2021_1524_MOESM2_ESM.zip › Data and Code for Models/test_data.txt]

Bird_name	Sex	Age	Group	Side_S1plus	Session	type	pre.post	trial.nr	resp	init.type	it	reversed	sessionID	trial.nr.within
Anu	M	10	vis.spat	right	1	21	pre	1	0	no	FALSE	no	Anu.pre.1	1
Anu	M	10	vis.spat	right	2	21	pre	1	1	yes	TRUE	no	Anu.pre.2	1
Anu	M	10	vis.spat	right	3	21	pre	1	1	yes	TRUE	no	Anu.pre.3	1
Anu	M	10	vis.spat	right	4	21	pre	1	1	yes	TRUE	no	Anu.pre.4	1
Anu	M	10	vis.spat	right	5	21	pre	1	0	no	FALSE	no	Anu.pre.5	1
Anu	M	10	vis.spat	right	6	21	pre	1	0	no	FALSE	no	Anu.pre.6	1
Anu	M	10	vis.spat	right	7	21	pre	1	0	no	FALSE	no	Anu.pre.7	1
Anu	M	10	vis.spat	right	8	21	pre	1	1	yes	TRUE	no	Anu.pre.8	1
Anu	M	10	vis.spat	right	9	21	pre	1	1	yes	TRUE	no	Anu.pre.9	1
Anu	M	10	vis.spat	right	10	21	pre	1	1	yes	TRUE	no	Anu.pre.10	1
Anu	M	10	vis.spat	right	11	21	pre	1	1	yes	TRUE	no	Anu.pre.11	1
Anu	M	10	vis.spat	right	12	21	pre	1	1	yes	TRUE	no	Anu.pre.12	1
Anu	M	10	vis.spat	right	13	21	pre	1	0	no	FALSE	no	Anu.pre.13	1
Anu	M	10	vis.spat	right	14	21	pre	1	1	yes	TRUE	no	Anu.pre.14	1
Anu	M	10	vis.spat	right	15	21	pre	1	1	yes	TRUE	no	Anu.pre.15	1
Anu	M	10	vis.spat	right	16	21	pre	1	1	yes	TRUE	no	Anu.pre.16	1
Anu	M	10	vis.spat	right	17	21	pre	1	0	no	FALSE	no	Anu.pre.17	1
Anu	M	10	vis.spat	right	18	21	pre	1	1	yes	TRUE	no	Anu.pre.18	1
Anu	M	10	vis.spat	right	19	21	pre	1	1	yes	TRUE	no	Anu.pre.19	1
Anu	M	10	vis.spat	right	20	21	pre	1	1	yes	TRUE	no	Anu.pre.20	1
Anu	M	10	vis.spat	right	21	21	pre	1	0	no	FALSE	no	Anu.pre.21	1
Anu	M	10	vis.spat	right	22	21	pre	1	1	yes	TRUE	no	Anu.pre.22	1
Anu	M	10	vis.spat	right	23	21	pre	1	0	no	FALSE	no	Anu.pre.23	1
Anu	M	10	vis.spat	right	24	21	pre	1	1	yes	TRUE	no	Anu.pre.24	1
Anu	M	10	vis.spat	right	25	21	pre	1	1	yes	TRUE	no	Anu.pre.25	1
Anu	M	10	vis.spat	right	26	21	pre	1	1	yes	TRUE	no	Anu.pre.26	1
Anu	M	10	vis.spat	right	27	21	pre	1	1	yes	TRUE	no	Anu.pre.27	1
Anu	M	10	vis.spat	right	28	21	pre	1	1	yes	TRUE	no	Anu.pre.28	1
Anu	M	10	vis.spat	right	29	21	pre	1	1	yes	TRUE	no	Anu.pre.29	1
Anu	M	10	vis.spat	right	30	21	pre	1	1	yes	TRUE	no	Anu.pre.30	1
Anu	M	10	vis.spat	right	31	21	pre	1	1	yes	TRUE	no	Anu.pre.31	1
Anu	M	10	vis.spat	right	32	21	pre	1	1	yes	TRUE	no	Anu.pre.32	1
Anu	M	10	vis.spat	right	33	21	pre	1	1	yes	TRUE	no	Anu.pre.33	1
Anu	M	10	vis.spat	right	34	21	pre	1	1	yes	TRUE	no	Anu.pre.34	1
Anu	M	10	vis.spat	right	35	21	pre	1	1	yes	TRUE	no	Anu.pre.35	1
Anu	M	10	vis.spat	right	36	21	pre	1	1	yes	TRUE	no	Anu.pre.36	1
Anu	M	10	vis.spat	right	37	21	pre	1	1	yes	TRUE	no	Anu.pre.37	1
Anu	M	10	vis.spat	right	38	21	pre	1	1	yes	TRUE	no	Anu.pre.38	1
Anu	M	10	vis.spat	right	39	21	pre	1	1	yes	TRUE	no	Anu.pre.39	1
Anu	M	10	vis.spat	right	40	21	pre	1	1	yes	TRUE	no	Anu.pre.40	1
Anu	M	10	vis.spat	right	41	21	pre	1	1	yes	TRUE	no	Anu.pre.41	1
Anu	M	10	vis.spat	right	42	21	pre	1	1	yes	TRUE	no	Anu.pre.42	1
Anu	M	10	vis.spat	right	43	21	pre	1	1	yes	TRUE	no	Anu.pre.43	1
Anu	M	10	vis.spat	right	44	21	pre	1	1	yes	TRUE	no	Anu.pre.44	1
Anu	M	10	vis.spat	right	45	21	pre	1	1	yes	TRUE	no	Anu.pre.45	1
Anu	M	10	vis.spat	right	46	21	pre	1	1	yes	TRUE	no	Anu.pre.46	1
Anu	M	10	vis.spat	right	47	21	pre	1	0	no	FALSE	no	Anu.pre.47	1
Anu	M	10	vis.spat	right	48	21	pre	1	1	yes	TRUE	no	Anu.pre.48	1
Anu	M	10	vis.spat	right	49	21	pre	1	1	yes	TRUE	no	Anu.pre.49	1
Anu	M	10	vis.spat	right	50	21	pre	1	1	yes	TRUE	no	Anu.pre.50	1
Anu	M	10	vis.spat	right	51	21	pre	1	1	yes	TRUE	no	Anu.pre.51	1
Anu	M	10	vis.spat	right	52	21	pre	1	0	no	FALSE	no	Anu.pre.52	1
Anu	M	10	vis.spat	right	53	21	pre	1	1	yes	TRUE	no	Anu.pre.53	1
Anu	M	10	vis.spat	right	54	21	pre	1	1	yes	TRUE	no	Anu.pre.54	1
Anu	M	10	vis.spat	right	55	21	pre	1	1	yes	TRUE	no	Anu.pre.55	1
Anu	M	10	vis.spat	right	56	21	pre	1	1	yes	TRUE	no	Anu.pre.56	1
Anu	M	10	vis.spat	right	57	21	pre	1	1	yes	TRUE	no	Anu.pre.57	1
Anu	M	10	vis.spat	right	58	21	pre	1	1	yes	TRUE	no	Anu.pre.58	1
Anu	M	10	vis.spat	right	59	21	pre	1	1	yes	TRUE	no	Anu.pre.59	1
Anu	M	10	vis.spat	right	60	21	pre	1	1	yes	TRUE	no	Anu.pre.60	1
Coco	F	10	vis	neither	1	21	pre	1	0	no	FALSE	no	Coco.pre.1	1
Coco	F	10	vis	neither	2	21	pre	1	1	yes	TRUE	no	Coco.pre.2	1
Coco	F	10	vis	neither	3	21	pre	1	1	yes	TRUE	no	Coco.pre.3	1
Coco	F	10	vis	neither	4	21	pre	1	0	no	FALSE	no	Coco.pre.4	1
Coco	F	10	vis	neither	5	21	pre	1	0	no	FALSE	no	Coco.pre.5	1
Coco	F	10	vis	neither	6	21	pre	1	0	no	FALSE	no	Coco.pre.6	1
Coco	F	10	vis	neither	7	21	pre	1	0	no	FALSE	no	Coco.pre.7	1
Coco	F	10	vis	neither	8	21	pre	1	1	yes	TRUE	no	Coco.pre.8	1
Coco	F	10	vis	neither	9	21	pre	1	0	no	FALSE	no	Coco.pre.9	1
Coco	F	10	vis	neither	10	21	pre	1	0	no	FALSE	no	Coco.pre.10	1
Coco	F	10	vis	neither	11	21	pre	1	0	no	FALSE	no	Coco.pre.11	1
Coco	F	10	vis	neither	12	21	pre	1	1	yes	TRUE	no	Coco.pre.12	1
Coco	F	10	vis	neither	13	21	pre	1	0	no	FALSE	no	Coco.pre.13	1
Coco	F	10	vis	neither	14	21	pre	1	1	yes	TRUE	no	Coco.pre.14	1
Coco	F	10	vis	neither	15	21	pre	1	1	yes	TRUE	no	Coco.pre.15	1
Coco	F	10	vis	neither	16	21	pre	1	0	no	FALSE	no	Coco.pre.16	1
Coco	F	10	vis	neither	17	21	pre	1	1	yes	TRUE	no	Coco.pre.17	1
Coco	F	10	vis	neither	18	21	pre	1	0	no	FALSE	no	Coco.pre.18	1
Coco	F	10	vis	neither	19	21	pre	1	1	yes	TRUE	no	Coco.pre.19	1
Coco	F	10	vis	neither	20	21	pre	1	1	yes	TRUE	no	Coco.pre.20	1
Coco	F	10	vis	neither	21	21	pre	1	0	no	FALSE	no	Coco.pre.21	1
Coco	F	10	vis	neither	22	21	pre	1	1	yes	TRUE	no	Coco.pre.22	1
Coco	F	10	vis	neither	23	21	pre	1	0	no	FALSE	no	Coco.pre.23	1
Coco	F	10	vis	neither	24	21	pre	1	1	yes	TRUE	no	Coco.pre.24	1
Coco	F	10	vis	neither	25	21	pre	1	0	no	FALSE	no	Coco.pre.25	1
Coco	F	10	vis	neither	26	21	pre	1	1	yes	TRUE	no	Coco.pre.26	1
Coco	F	10	vis	neither	27	21	pre	1	1	yes	TRUE	no	Coco.pre.27	1
Coco	F	10	vis	neither	28	21	pre	1	0	no	FALSE	no	Coco.pre.28	1
Coco	F	10	vis	neither	29	21	pre	1	1	yes	TRUE	no	Coco.pre.29	1
Coco	F	10	vis	neither	30	21	pre	1	1	yes	TRUE	no	Coco.pre.30	1
Coco	F	10	vis	neither	31	21	pre	1	0	no	FALSE	no	Coco.pre.31	1
Coco	F	10	vis	neither	32	21	pre	1	1	yes	TRUE	no	Coco.pre.32	1
Coco	F	10	vis	neither	33	21	pre	1	1	yes	TRUE	no	Coco.pre.33	1
Coco	F	10	vis	neither	34	21	pre	1	1	yes	TRUE	no	Coco.pre.34	1
Coco	F	10	vis	neither	35	21	pre	1	1	yes	TRUE	no	Coco.pre.35	1
Coco	F	10	vis	neither	36	21	pre	1	1	yes	TRUE	no	Coco.pre.36	1
Coco	F	10	vis	neither	37	21	pre	1	1	yes	TRUE	no	Coco.pre.37	1
Coco	F	10	vis	neither	38	21	pre	1	1	yes	TRUE	no	Coco.pre.38	1
Coco	F	10	vis	neither	39	21	pre	1	1	yes	TRUE	no	Coco.pre.39	1
Coco	F	10	vis	neither	40	21	pre	1	0	no	FALSE	no	Coco.pre.40	1
Coco	F	10	vis	neither	41	21	pre	1	1	yes	TRUE	no	Coco.pre.41	1
Coco	F	10	vis	neither	42	21	pre	1	0	no	FALSE	no	Coco.pre.42	1
Coco	F	10	vis	neither	43	21	pre	1	0	no	FALSE	no	Coco.pre.43	1
Coco	F	10	vis	neither	44	21	pre	1	1	yes	TRUE	no	Coco.pre.44	1
Coco	F	10	vis	neither	45	21	pre	1	0	no	FALSE	no	Coco.pre.45	1
Coco	F	10	vis	neither	46	21	pre	1	1	yes	TRUE	no	Coco.pre.46	1
Coco	F	10	vis	neither	47	21	pre	1	0	no	FALSE	no	Coco.pre.47	1
Coco	F	10	vis	neither	48	21	pre	1	1	yes	TRUE	no	Coco.pre.48	1
Coco	F	10	vis	neither	49	21	pre	1	0	no	FALSE	no	Coco.pre.49	1
Coco	F	10	vis	neither	50	21	pre	1	1	yes	TRUE	no	Coco.pre.50	1
Coco	F	10	vis	neither	51	21	pre	1	1	yes	TRUE	no	Coco.pre.51	1
Coco	F	10	vis	neither	52	21	pre	1	0	no	FALSE	no	Coco.pre.52	1
Coco	F	10	vis	neither	53	21	pre	1	1	yes	TRUE	no	Coco.pre.53	1
Coco	F	10	vis	neither	54	21	pre	1	0	no	FALSE	no	Coco.pre.54	1
Coco	F	10	vis	neither	55	21	pre	1	1	yes	TRUE	no	Coco.pre.55	1
Coco	F	10	vis	neither	56	21	pre	1	1	yes	TRUE	no	Coco.pre.56	1
Coco	F	10	vis	neither	57	21	pre	1	1	yes	TRUE	no	Coco.pre.57	1
Coco	F	10	vis	neither	58	21	pre	1	1	yes	TRUE	no	Coco.pre.58	1
Coco	F	10	vis	neither	59	21	pre	1	1	yes	TRUE	no	Coco.pre.59	1
Coco	F	10	vis	neither	60	21	pre	1	1	yes	TRUE	no	Coco.pre.60	1
Frowin	M	13	vis.spat	right	1	21	pre	1	0	no	FALSE	no	Frowin.pre.1	1
Frowin	M	13	vis.spat	right	2	21	pre	1	0	no	FALSE	no	Frowin.pre.2	1
Frowin	M	13	vis.spat	right	3	21	pre	1	0	no	FALSE	no	Frowin.pre.3	1
Frowin	M	13	vis.spat	right	4	21	pre	1	1	yes	TRUE	no	Frowin.pre.4	1
Frowin	M	13	vis.spat	right	5	21	pre	1	0	no	FALSE	no	Frowin.pre.5	1
Frowin	M	13	vis.spat	right	6	21	pre	1	0	no	FALSE	no	Frowin.pre.6	1
Frowin	M	13	vis.spat	right	7	21	pre	1	1	yes	TRUE	no	Frowin.pre.7	1
Frowin	M	13	vis.spat	right	8	21	pre	1	1	yes	TRUE	no	Frowin.pre.8	1
Frowin	M	13	vis.spat	right	9	21	pre	1	1	yes	TRUE	no	Frowin.pre.9	1
Frowin	M	13	vis.spat	right	10	21	pre	1	1	yes	TRUE	no	Frowin.pre.10	1
Frowin	M	13	vis.spat	right	11	21	pre	1	1	yes	TRUE	no	Frowin.pre.11	1
Frowin	M	13	vis.spat	right	12	21	pre	1	1	yes	TRUE	no	Frowin.pre.12	1
Frowin	M	13	vis.spat	right	13	21	pre	1	1	yes	TRUE	no	Frowin.pre.13	1
Frowin	M	13	vis.spat	right	14	21	pre	1	1	yes	TRUE	no	Frowin.pre.14	1
Frowin	M	13	vis.spat	right	15	21	pre	1	1	yes	TRUE	no	Frowin.pre.15	1
Frowin	M	13	vis.spat	right	16	21	pre	1	1	yes	TRUE	no	Frowin.pre.16	1
Frowin	M	13	vis.spat	right	17	21	pre	1	1	yes	TRUE	no	Frowin.pre.17	1
Frowin	M	13	vis.spat	right	18	21	pre	1	1	yes	TRUE	no	Frowin.pre.18	1
Frowin	M	13	vis.spat	right	19	21	pre	1	1	yes	TRUE	no	Frowin.pre.19	1
Frowin	M	13	vis.spat	right	20	21	pre	1	1	yes	TRUE	no	Frowin.pre.20	1
Frowin	M	13	vis.spat	right	21	21	pre	1	1	yes	TRUE	no	Frowin.pre.21	1
Frowin	M	13	vis.spat	right	22	21	pre	1	1	yes	TRUE	no	Frowin.pre.22	1
Frowin	M	13	vis.spat	right	23	21	pre	1	1	yes	TRUE	no	Frowin.pre.23	1
Frowin	M	13	vis.spat	right	24	21	pre	1	1	yes	TRUE	no	Frowin.pre.24	1
Frowin	M	13	vis.spat	right	25	21	pre	1	1	yes	TRUE	no	Frowin.pre.25	1
Frowin	M	13	vis.spat	right	26	21	pre	1	1	yes	TRUE	no	Frowin.pre.26	1
Frowin	M	13	vis.spat	right	27	21	pre	1	1	yes	TRUE	no	Frowin.pre.27	1
Frowin	M	13	vis.spat	right	28	21	pre	1	1	yes	TRUE	no	Frowin.pre.28	1
Frowin	M	13	vis.spat	right	29	21	pre	1	1	yes	TRUE	no	Frowin.pre.29	1
Frowin	M	13	vis.spat	right	30	21	pre	1	1	yes	TRUE	no	Frowin.pre.30	1
Frowin	M	13	vis.spat	right	31	21	pre	1	1	yes	TRUE	no	Frowin.pre.31	1
Frowin	M	13	vis.spat	right	32	21	pre	1	1	yes	TRUE	no	Frowin.pre.32	1
Frowin	M	13	vis.spat	right	33	21	pre	1	1	yes	TRUE	no	Frowin.pre.33	1
Frowin	M	13	vis.spat	right	34	21	pre	1	1	yes	TRUE	no	Frowin.pre.34	1
Frowin	M	13	vis.spat	right	35	21	pre	1	1	yes	TRUE	no	Frowin.pre.35	1
Frowin	M	13	vis.spat	right	36	21	pre	1	1	yes	TRUE	no	Frowin.pre.36	1
Frowin	M	13	vis.spat	right	37	21	pre	1	1	yes	TRUE	no	Frowin.pre.37	1
Frowin	M	13	vis.spat	right	38	21	pre	1	1	yes	TRUE	no	Frowin.pre.38	1
Frowin	M	13	vis.spat	right	39	21	pre	1	1	yes	TRUE	no	Frowin.pre.39	1
Frowin	M	13	vis.spat	right	40	21	pre	1	1	yes	TRUE	no	Frowin.pre.40	1
Frowin	M	13	vis.spat	right	41	21	pre	1	1	yes	TRUE	no	Frowin.pre.41	1
Frowin	M	13	vis.spat	right	42	21	pre	1	1	yes	TRUE	no	Frowin.pre.42	1
Frowin	M	13	vis.spat	right	43	21	pre	1	1	yes	TRUE	no	Frowin.pre.43	1
Frowin	M	13	vis.spat	right	44	21	pre	1	1	yes	TRUE	no	Frowin.pre.44	1
Frowin	M	13	vis.spat	right	45	21	pre	1	1	yes	TRUE	no	Frowin.pre.45	1
Frowin	M	13	vis.spat	right	46	21	pre	1	1	yes	TRUE	no	Frowin.pre.46	1
Frowin	M	13	vis.spat	right	47	21	pre	1	1	yes	TRUE	no	Frowin.pre.47	1
Frowin	M	13	vis.spat	right	48	21	pre	1	1	yes	TRUE	no	Frowin.pre.48	1
Frowin	M	13	vis.spat	right	49	21	pre	1	1	yes	TRUE	no	Frowin.pre.49	1
Frowin	M	13	vis.spat	right	50	21	pre	1	1	yes	TRUE	no	Frowin.pre.50	1
Frowin	M	13	vis.spat	right	51	21	pre	1	1	yes	TRUE	no	Frowin.pre.51	1
Frowin	M	13	vis.spat	right	52	21	pre	1	1	yes	TRUE	no	Frowin.pre.52	1
Frowin	M	13	vis.spat	right	53	21	pre	1	1	yes	TRUE	no	Frowin.pre.53	1
Frowin	M	13	vis.spat	right	54	21	pre	1	1	yes	TRUE	no	Frowin.pre.54	1
Frowin	M	13	vis.spat	right	55	21	pre	1	1	yes	TRUE	no	Frowin.pre.55	1
Frowin	M	13	vis.spat	right	56	21	pre	1	1	yes	TRUE	no	Frowin.pre.56	1
Frowin	M	13	vis.spat	right	57	21	pre	1	1	yes	TRUE	no	Frowin.pre.57	1
Frowin	M	13	vis.spat	right	58	21	pre	1	1	yes	TRUE	no	Frowin.pre.58	1
Frowin	M	13	vis.spat	right	59	21	pre	1	1	yes	TRUE	no	Frowin.pre.59	1
Frowin	M	13	vis.spat	right	60	21	pre	1	1	yes	TRUE	no	Frowin.pre.60	1
John	M	18	vis	neither	1	21	pre	1	0	no	FALSE	no	John.pre.1	1
John	M	18	vis	neither	2	21	pre	1	1	yes	TRUE	no	John.pre.2	1
John	M	18	vis	neither	3	21	pre	1	1	yes	TRUE	no	John.pre.3	1
John	M	18	vis	neither	4	21	pre	1	0	no	FALSE	no	John.pre.4	1
John	M	18	vis	neither	5	21	pre	1	1	yes	TRUE	no	John.pre.5	1
John	M	18	vis	neither	6	21	pre	1	0	no	FALSE	no	John.pre.6	1
John	M	18	vis	neither	7	21	pre	1	0	no	FALSE	no	John.pre.7	1
John	M	18	vis	neither	8	21	pre	1	1	yes	TRUE	no	John.pre.8	1
John	M	18	vis	neither	9	21	pre	1	0	no	FALSE	no	John.pre.9	1
John	M	18	vis	neither	10	21	pre	1	1	yes	TRUE	no	John.pre.10	1
John	M	18	vis	neither	11	21	pre	1	1	yes	TRUE	no	John.pre.11	1
John	M	18	vis	neither	12	21	pre	1	1	yes	TRUE	no	John.pre.12	1
John	M	18	vis	neither	13	21	pre	1	0	no	FALSE	no	John.pre.13	1
John	M	18	vis	neither	14	21	pre	1	1	yes	TRUE	no	John.pre.14	1
John	M	18	vis	neither	15	21	pre	1	1	yes	TRUE	no	John.pre.15	1
John	M	18	vis	neither	16	21	pre	1	0	no	FALSE	no	John.pre.16	1
John	M	18	vis	neither	17	21	pre	1	1	yes	TRUE	no	John.pre.17	1
John	M	18	vis	neither	18	21	pre	1	0	no	FALSE	no	John.pre.18	1
John	M	18	vis	neither	19	21	pre	1	0	no	FALSE	no	John.pre.19	1
John	M	18	vis	neither	20	21	pre	1	1	yes	TRUE	no	John.pre.20	1
John	M	18	vis	neither	21	21	pre	1	0	no	FALSE	no	John.pre.21	1
John	M	18	vis	neither	22	21	pre	1	1	yes	TRUE	no	John.pre.22	1
John	M	18	vis	neither	23	21	pre	1	0	no	FALSE	no	John.pre.23	1
John	M	18	vis	neither	24	21	pre	1	1	yes	TRUE	no	John.pre.24	1
John	M	18	vis	neither	25	21	pre	1	1	yes	TRUE	no	John.pre.25	1
John	M	18	vis	neither	26	21	pre	1	1	yes	TRUE	no	John.pre.26	1
John	M	18	vis	neither	27	21	pre	1	1	yes	TRUE	no	John.pre.27	1
John	M	18	vis	neither	28	21	pre	1	1	yes	TRUE	no	John.pre.28	1
John	M	18	vis	neither	29	21	pre	1	1	yes	TRUE	no	John.pre.29	1
John	M	18	vis	neither	30	21	pre	1	0	no	FALSE	no	John.pre.30	1
John	M	18	vis	neither	31	21	pre	1	1	yes	TRUE	no	John.pre.31	1
John	M	18	vis	neither	32	21	pre	1	1	yes	TRUE	no	John.pre.32	1
John	M	18	vis	neither	33	21	pre	1	0	no	FALSE	no	John.pre.33	1
John	M	18	vis	neither	34	21	pre	1	1	yes	TRUE	no	John.pre.34	1
John	M	18	vis	neither	35	21	pre	1	1	yes	TRUE	no	John.pre.35	1
John	M	18	vis	neither	36	21	pre	1	1	yes	TRUE	no	John.pre.36	1
John	M	18	vis	neither	37	21	pre	1	1	yes	TRUE	no	John.pre.37	1
John	M	18	vis	neither	38	21	pre	1	1	yes	TRUE	no	John.pre.38	1
John	M	18	vis	neither	39	21	pre	1	1	yes	TRUE	no	John.pre.39	1
John	M	18	vis	neither	40	21	pre	1	1	yes	TRUE	no	John.pre.40	1
John	M	18	vis	neither	41	21	pre	1	1	yes	TRUE	no	John.pre.41	1
John	M	18	vis	neither	42	21	pre	1	0	no	FALSE	no	John.pre.42	1
John	M	18	vis	neither	43	21	pre	1	1	yes	TRUE	no	John.pre.43	1
John	M	18	vis	neither	44	21	pre	1	1	yes	TRUE	no	John.pre.44	1
John	M	18	vis	neither	45	21	pre	1	1	yes	TRUE	no	John.pre.45	1
John	M	18	vis	neither	46	21	pre	1	1	yes	TRUE	no	John.pre.46	1
John	M	18	vis	neither	47	21	pre	1	1	yes	TRUE	no	John.pre.47	1
John	M	18	vis	neither	48	21	pre	1	1	yes	TRUE	no	John.pre.48	1
John	M	18	vis	neither	49	21	pre	1	0	no	FALSE	no	John.pre.49	1
John	M	18	vis	neither	50	21	pre	1	1	yes	TRUE	no	John.pre.50	1
John	M	18	vis	neither	51	21	pre	1	1	yes	TRUE	no	John.pre.51	1
John	M	18	vis	neither	52	21	pre	1	0	no	FALSE	no	John.pre.52	1
John	M	18	vis	neither	53	21	pre	1	1	yes	TRUE	no	John.pre.53	1
John	M	18	vis	neither	54	21	pre	1	0	no	FALSE	no	John.pre.54	1
John	M	18	vis	neither	55	21	pre	1	1	yes	TRUE	no	John.pre.55	1
John	M	18	vis	neither	56	21	pre	1	1	yes	TRUE	no	John.pre.56	1
John	M	18	vis	neither	57	21	pre	1	1	yes	TRUE	no	John.pre.57	1
John	M	18	vis	neither	58	21	pre	1	1	yes	TRUE	no	John.pre.58	1
John	M	18	vis	neither	59	21	pre	1	1	yes	TRUE	no	John.pre.59	1
John	M	18	vis	neither	60	21	pre	1	1	yes	TRUE	no	John.pre.60	1
Lilly	F	10	vis.spat	left	1	21	pre	1	1	yes	TRUE	no	Lilly.pre.1	1
Lilly	F	10	vis.spat	left	2	21	pre	1	1	yes	TRUE	no	Lilly.pre.2	1
Lilly	F	10	vis.spat	left	3	21	pre	1	1	yes	TRUE	no	Lilly.pre.3	1
Lilly	F	10	vis.spat	left	4	21	pre	1	1	yes	TRUE	no	Lilly.pre.4	1
Lilly	F	10	vis.spat	left	5	21	pre	1	1	yes	TRUE	no	Lilly.pre.5	1
Lilly	F	10	vis.spat	left	6	21	pre	1	1	yes	TRUE	no	Lilly.pre.6	1
Lilly	F	10	vis.spat	left	7	21	pre	1	1	yes	TRUE	no	Lilly.pre.7	1
Lilly	F	10	vis.spat	left	8	21	pre	1	0	no	FALSE	no	Lilly.pre.8	1
Lilly	F	10	vis.spat	left	9	21	pre	1	1	yes	TRUE	no	Lilly.pre.9	1
Lilly	F	10	vis.spat	left	10	21	pre	1	1	yes	TRUE	no	Lilly.pre.10	1
Lilly	F	10	vis.spat	left	11	21	pre	1	1	yes	TRUE	no	Lilly.pre.11	1
Lilly	F	10	vis.spat	left	12	21	pre	1	1	yes	TRUE	no	Lilly.pre.12	1
Lilly	F	10	vis.spat	left	13	21	pre	1	1	yes	TRUE	no	Lilly.pre.13	1
Lilly	F	10	vis.spat	left	14	21	pre	1	1	yes	TRUE	no	Lilly.pre.14	1
Lilly	F	10	vis.spat	left	15	21	pre	1	1	yes	TRUE	no	Lilly.pre.15	1
Lilly	F	10	vis.spat	left	16	21	pre	1	1	yes	TRUE	no	Lilly.pre.16	1
Lilly	F	10	vis.spat	left	17	21	pre	1	1	yes	TRUE	no	Lilly.pre.17	1
Lilly	F	10	vis.spat	left	18	21	pre	1	1	yes	TRUE	no	Lilly.pre.18	1
Lilly	F	10	vis.spat	left	19	21	pre	1	1	yes	TRUE	no	Lilly.pre.19	1
Lilly	F	10	vis.spat	left	20	21	pre	1	1	yes	TRUE	no	Lilly.pre.20	1
Lilly	F	10	vis.spat	left	21	21	pre	1	1	yes	TRUE	no	Lilly.pre.21	1
Lilly	F	10	vis.spat	left	22	21	pre	1	1	yes	TRUE	no	Lilly.pre.22	1
Lilly	F	10	vis.spat	left	23	21	pre	1	1	yes	TRUE	no	Lilly.pre.23	1
Lilly	F	10	vis.spat	left	24	21	pre	1	1	yes	TRUE	no	Lilly.pre.24	1
Lilly	F	10	vis.spat	left	25	21	pre	1	1	yes	TRUE	no	Lilly.pre.25	1
Lilly	F	10	vis.spat	left	26	21	pre	1	1	yes	TRUE	no	Lilly.pre.26	1
Lilly	F	10	vis.spat	left	27	21	pre	1	1	yes	TRUE	no	Lilly.pre.27	1
Lilly	F	10	vis.spat	left	28	21	pre	1	1	yes	TRUE	no	Lilly.pre.28	1
Lilly	F	10	vis.spat	left	29	21	pre	1	1	yes	TRUE	no	Lilly.pre.29	1
Lilly	F	10	vis.spat	left	30	21	pre	1	1	yes	TRUE	no	Lilly.pre.30	1
Lilly	F	10	vis.spat	left	31	21	pre	1	1	yes	TRUE	no	Lilly.pre.31	1
Lilly	F	10	vis.spat	left	32	21	pre	1	1	yes	TRUE	no	Lilly.pre.32	1
Lilly	F	10	vis.spat	left	33	21	pre	1	1	yes	TRUE	no	Lilly.pre.33	1
Lilly	F	10	vis.spat	left	34	21	pre	1	1	yes	TRUE	no	Lilly.pre.34	1
Lilly	F	10	vis.spat	left	35	21	pre	1	1	yes	TRUE	no	Lilly.pre.35	1
Lilly	F	10	vis.spat	left	36	21	pre	1	1	yes	TRUE	no	Lilly.pre.36	1
Lilly	F	10	vis.spat	left	37	21	pre	1	1	yes	TRUE	no	Lilly.pre.37	1
Lilly	F	10	vis.spat	left	38	21	pre	1	1	yes	TRUE	no	Lilly.pre.38	1
Lilly	F	10	vis.spat	left	39	21	pre	1	1	yes	TRUE	no	Lilly.pre.39	1
Lilly	F	10	vis.spat	left	40	21	pre	1	1	yes	TRUE	no	Lilly.pre.40	1
Lilly	F	10	vis.spat	left	41	21	pre	1	1	yes	TRUE	no	Lilly.pre.41	1
Lilly	F	10	vis.spat	left	42	21	pre	1	1	yes	TRUE	no	Lilly.pre.42	1
Lilly	F	10	vis.spat	left	43	21	pre	1	1	yes	TRUE	no	Lilly.pre.43	1
Lilly	F	10	vis.spat	left	44	21	pre	1	1	yes	TRUE	no	Lilly.pre.44	1
Lilly	F	10	vis.spat	left	45	21	pre	1	1	yes	TRUE	no	Lilly.pre.45	1
Lilly	F	10	vis.spat	left	46	21	pre	1	1	yes	TRUE	no	Lilly.pre.46	1
Lilly	F	10	vis.spat	left	47	21	pre	1	1	yes	TRUE	no	Lilly.pre.47	1
Lilly	F	10	vis.spat	left	48	21	pre	1	1	yes	TRUE	no	Lilly.pre.48	1
Lilly	F	10	vis.spat	left	49	21	pre	1	1	yes	TRUE	no	Lilly.pre.49	1
Lilly	F	10	vis.spat	left	50	21	pre	1	1	yes	TRUE	no	Lilly.pre.50	1
Lilly	F	10	vis.spat	left	51	21	pre	1	1	yes	TRUE	no	Lilly.pre.51	1
Lilly	F	10	vis.spat	left	52	21	pre	1	1	yes	TRUE	no	Lilly.pre.52	1
Lilly	F	10	vis.spat	left	53	21	pre	1	1	yes	TRUE	no	Lilly.pre.53	1
Lilly	F	10	vis.spat	left	54	21	pre	1	1	yes	TRUE	no	Lilly.pre.54	1
Lilly	F	10	vis.spat	left	55	21	pre	1	1	yes	TRUE	no	Lilly.pre.55	1
Lilly	F	10	vis.spat	left	56	21	pre	1	1	yes	TRUE	no	Lilly.pre.56	1
Lilly	F	10	vis.spat	left	57	21	pre	1	1	yes	TRUE	no	Lilly.pre.57	1
Lilly	F	10	vis.spat	left	58	21	pre	1	1	yes	TRUE	no	Lilly.pre.58	1
Lilly	F	10	vis.spat	left	59	21	pre	1	1	yes	TRUE	no	Lilly.pre.59	1
Lilly	F	10	vis.spat	left	60	21	pre	1	1	yes	TRUE	no	Lilly.pre.60	1
Mali	F	3	vis.spat	left	1	21	pre	1	1	yes	TRUE	no	Mali.pre.1	1
Mali	F	3	vis.spat	left	2	21	pre	1	0	no	FALSE	no	Mali.pre.2	1
Mali	F	3	vis.spat	left	3	21	pre	1	1	yes	TRUE	no	Mali.pre.3	1
Mali	F	3	vis.spat	left	4	21	pre	1	1	yes	TRUE	no	Mali.pre.4	1
Mali	F	3	vis.spat	left	5	21	pre	1	0	no	FALSE	no	Mali.pre.5	1
Mali	F	3	vis.spat	left	6	21	pre	1	1	yes	TRUE	no	Mali.pre.6	1
Mali	F	3	vis.spat	left	7	21	pre	1	1	yes	TRUE	no	Mali.pre.7	1
Mali	F	3	vis.spat	left	8	21	pre	1	0	no	FALSE	no	Mali.pre.8	1
Mali	F	3	vis.spat	left	9	21	pre	1	0	no	FALSE	no	Mali.pre.9	1
Mali	F	3	vis.spat	left	10	21	pre	1	1	yes	TRUE	no	Mali.pre.10	1
Mali	F	3	vis.spat	left	11	21	pre	1	1	yes	TRUE	no	Mali.pre.11	1
Mali	F	3	vis.spat	left	12	21	pre	1	1	yes	TRUE	no	Mali.pre.12	1
Mali	F	3	vis.spat	left	13	21	pre	1	0	no	FALSE	no	Mali.pre.13	1
Mali	F	3	vis.spat	left	14	21	pre	1	0	no	FALSE	no	Mali.pre.14	1
Mali	F	3	vis.spat	left	15	21	pre	1	1	yes	TRUE	no	Mali.pre.15	1
Mali	F	3	vis.spat	left	16	21	pre	1	1	yes	TRUE	no	Mali.pre.16	1
Mali	F	3	vis.spat	left	17	21	pre	1	1	yes	TRUE	no	Mali.pre.17	1
Mali	F	3	vis.spat	left	18	21	pre	1	1	yes	TRUE	no	Mali.pre.18	1
Mali	F	3	vis.spat	left	19	21	pre	1	1	yes	TRUE	no	Mali.pre.19	1
Mali	F	3	vis.spat	left	20	21	pre	1	0	no	FALSE	no	Mali.pre.20	1
Mali	F	3	vis.spat	left	21	21	pre	1	0	no	FALSE	no	Mali.pre.21	1
Mali	F	3	vis.spat	left	22	21	pre	1	1	yes	TRUE	no	Mali.pre.22	1
Mali	F	3	vis.spat	left	23	21	pre	1	1	yes	TRUE	no	Mali.pre.23	1
Mali	F	3	vis.spat	left	24	21	pre	1	1	yes	TRUE	no	Mali.pre.24	1
Mali	F	3	vis.spat	left	25	21	pre	1	1	yes	TRUE	no	Mali.pre.25	1
Mali	F	3	vis.spat	left	26	21	pre	1	1	yes	TRUE	no	Mali.pre.26	1
Mali	F	3	vis.spat	left	27	21	pre	1	1	yes	TRUE	no	Mali.pre.27	1
Mali	F	3	vis.spat	left	28	21	pre	1	1	yes	TRUE	no	Mali.pre.28	1
Mali	F	3	vis.spat	left	29	21	pre	1	1	yes	TRUE	no	Mali.pre.29	1
Mali	F	3	vis.spat	left	30	21	pre	1	1	yes	TRUE	no	Mali.pre.30	1
Mali	F	3	vis.spat	left	31	21	pre	1	1	yes	TRUE	no	Mali.pre.31	1
Mali	F	3	vis.spat	left	32	21	pre	1	1	yes	TRUE	no	Mali.pre.32	1
Mali	F	3	vis.spat	left	33	21	pre	1	1	yes	TRUE	no	Mali.pre.33	1
Mali	F	3	vis.spat	left	34	21	pre	1	1	yes	TRUE	no	Mali.pre.34	1
Mali	F	3	vis.spat	left	35	21	pre	1	1	yes	TRUE	no	Mali.pre.35	1
Mali	F	3	vis.spat	left	36	21	pre	1	1	yes	TRUE	no	Mali.pre.36	1
Mali	F	3	vis.spat	left	37	21	pre	1	1	yes	TRUE	no	Mali.pre.37	1
Mali	F	3	vis.spat	left	38	21	pre	1	1	yes	TRUE	no	Mali.pre.38	1
Mali	F	3	vis.spat	left	39	21	pre	1	1	yes	TRUE	no	Mali.pre.39	1
Mali	F	3	vis.spat	left	40	21	pre	1	1	yes	TRUE	no	Mali.pre.40	1
Mali	F	3	vis.spat	left	41	21	pre	1	1	yes	TRUE	no	Mali.pre.41	1
Mali	F	3	vis.spat	left	42	21	pre	1	1	yes	TRUE	no	Mali.pre.42	1
Mali	F	3	vis.spat	left	43	21	pre	1	1	yes	TRUE	no	Mali.pre.43	1
Mali	F	3	vis.spat	left	44	21	pre	1	1	yes	TRUE	no	Mali.pre.44	1
Mali	F	3	vis.spat	left	45	21	pre	1	1	yes	TRUE	no	Mali.pre.45	1
Mali	F	3	vis.spat	left	46	21	pre	1	1	yes	TRUE	no	Mali.pre.46	1
Mali	F	3	vis.spat	left	47	21	pre	1	1	yes	TRUE	no	Mali.pre.47	1
Mali	F	3	vis.spat	left	48	21	pre	1	1	yes	TRUE	no	Mali.pre.48	1
Mali	F	3	vis.spat	left	49	21	pre	1	1	yes	TRUE	no	Mali.pre.49	1
Mali	F	3	vis.spat	left	50	21	pre	1	1	yes	TRUE	no	Mali.pre.50	1
Mali	F	3	vis.spat	left	51	21	pre	1	1	yes	TRUE	no	Mali.pre.51	1
Mali	F	3	vis.spat	left	52	21	pre	1	1	yes	TRUE	no	Mali.pre.52	1
Mali	F	3	vis.spat	left	53	21	pre	1	1	yes	TRUE	no	Mali.pre.53	1
Mali	F	3	vis.spat	left	54	21	pre	1	1	yes	TRUE	no	Mali.pre.54	1
Mali	F	3	vis.spat	left	55	21	pre	1	1	yes	TRUE	no	Mali.pre.55	1
Mali	F	3	vis.spat	left	56	21	pre	1	1	yes	TRUE	no	Mali.pre.56	1
Mali	F	3	vis.spat	left	57	21	pre	1	1	yes	TRUE	no	Mali.pre.57	1
Mali	F	3	vis.spat	left	58	21	pre	1	1	yes	TRUE	no	Mali.pre.58	1
Mali	F	3	vis.spat	left	59	21	pre	1	1	yes	TRUE	no	Mali.pre.59	1
Mali	F	3	vis.spat	left	60	21	pre	1	1	yes	TRUE	no	Mali.pre.60	1
Papu	F	4	vis	neither	1	21	pre	1	0	no	FALSE	no	Papu.pre.1	1
Papu	F	4	vis	neither	2	21	pre	1	1	yes	TRUE	no	Papu.pre.2	1
Papu	F	4	vis	neither	3	21	pre	1	1	yes	TRUE	no	Papu.pre.3	1
Papu	F	4	vis	neither	4	21	pre	1	0	no	FALSE	no	Papu.pre.4	1
Papu	F	4	vis	neither	5	21	pre	1	1	yes	TRUE	no	Papu.pre.5	1
Papu	F	4	vis	neither	6	21	pre	1	0	no	FALSE	no	Papu.pre.6	1
Papu	F	4	vis	neither	7	21	pre	1	0	no	FALSE	no	Papu.pre.7	1
Papu	F	4	vis	neither	8	21	pre	1	1	yes	TRUE	no	Papu.pre.8	1
Papu	F	4	vis	neither	9	21	pre	1	0	no	FALSE	no	Papu.pre.9	1
Papu	F	4	vis	neither	10	21	pre	1	1	yes	TRUE	no	Papu.pre.10	1
Papu	F	4	vis	neither	11	21	pre	1	0	no	FALSE	no	Papu.pre.11	1
Papu	F	4	vis	neither	12	21	pre	1	1	yes	TRUE	no	Papu.pre.12	1
Papu	F	4	vis	neither	13	21	pre	1	0	no	FALSE	no	Papu.pre.13	1
Papu	F	4	vis	neither	14	21	pre	1	1	yes	TRUE	no	Papu.pre.14	1
Papu	F	4	vis	neither	15	21	pre	1	1	yes	TRUE	no	Papu.pre.15	1
Papu	F	4	vis	neither	16	21	pre	1	0	no	FALSE	no	Papu.pre.16	1
Papu	F	4	vis	neither	17	21	pre	1	1	yes	TRUE	no	Papu.pre.17	1
Papu	F	4	vis	neither	18	21	pre	1	0	no	FALSE	no	Papu.pre.18	1
Papu	F	4	vis	neither	19	21	pre	1	0	no	FALSE	no	Papu.pre.19	1
Papu	F	4	vis	neither	20	21	pre	1	0	no	FALSE	no	Papu.pre.20	1
Papu	F	4	vis	neither	21	21	pre	1	0	no	FALSE	no	Papu.pre.21	1
Papu	F	4	vis	neither	22	21	pre	1	1	yes	TRUE	no	Papu.pre.22	1
Papu	F	4	vis	neither	23	21	pre	1	0	no	FALSE	no	Papu.pre.23	1
Papu	F	4	vis	neither	24	21	pre	1	1	yes	TRUE	no	Papu.pre.24	1
Papu	F	4	vis	neither	25	21	pre	1	0	no	FALSE	no	Papu.pre.25	1
Papu	F	4	vis	neither	26	21	pre	1	1	yes	TRUE	no	Papu.pre.26	1
Papu	F	4	vis	neither	27	21	pre	1	1	yes	TRUE	no	Papu.pre.27	1
Papu	F	4	vis	neither	28	21	pre	1	0	no	FALSE	no	Papu.pre.28	1
Papu	F	4	vis	neither	29	21	pre	1	1	yes	TRUE	no	Papu.pre.29	1
Papu	F	4	vis	neither	30	21	pre	1	0	no	FALSE	no	Papu.pre.30	1
Papu	F	4	vis	neither	31	21	pre	1	0	no	FALSE	no	Papu.pre.31	1
Papu	F	4	vis	neither	32	21	pre	1	1	yes	TRUE	no	Papu.pre.32	1
Papu	F	4	vis	neither	33	21	pre	1	0	no	FALSE	no	Papu.pre.33	1
Papu	F	4	vis	neither	34	21	pre	1	1	yes	TRUE	no	Papu.pre.34	1
Papu	F	4	vis	neither	35	21	pre	1	0	no	FALSE	no	Papu.pre.35	1
Papu	F	4	vis	neither	36	21	pre	1	1	yes	TRUE	no	Papu.pre.36	1
Papu	F	4	vis	neither	37	21	pre	1	0	no	FALSE	no	Papu.pre.37	1
Papu	F	4	vis	neither	38	21	pre	1	1	yes	TRUE	no	Papu.pre.38	1
Papu	F	4	vis	neither	39	21	pre	1	1	yes	TRUE	no	Papu.pre.39	1
Papu	F	4	vis	neither	40	21	pre	1	0	no	FALSE	no	Papu.pre.40	1
Papu	F	4	vis	neither	41	21	pre	1	1	yes	TRUE	no	Papu.pre.41	1
Papu	F	4	vis	neither	42	21	pre	1	0	no	FALSE	no	Papu.pre.42	1
Papu	F	4	vis	neither	43	21	pre	1	0	no	FALSE	no	Papu.pre.43	1
Papu	F	4	vis	neither	44	21	pre	1	1	yes	TRUE	no	Papu.pre.44	1
Papu	F	4	vis	neither	45	21	pre	1	0	no	FALSE	no	Papu.pre.45	1
Papu	F	4	vis	neither	46	21	pre	1	1	yes	TRUE	no	Papu.pre.46	1
Papu	F	4	vis	neither	47	21	pre	1	0	no	FALSE	no	Papu.pre.47	1
Papu	F	4	vis	neither	48	21	pre	1	1	yes	TRUE	no	Papu.pre.48	1
Papu	F	4	vis	neither	49	21	pre	1	0	no	FALSE	no	Papu.pre.49	1
Papu	F	4	vis	neither	50	21	pre	1	1	yes	TRUE	no	Papu.pre.50	1
Papu	F	4	vis	neither	51	21	pre	1	1	yes	TRUE	no	Papu.pre.51	1
Papu	F	4	vis	neither	52	21	pre	1	0	no	FALSE	no	Papu.pre.52	1
Papu	F	4	vis	neither	53	21	pre	1	1	yes	TRUE	no	Papu.pre.53	1
Papu	F	4	vis	neither	54	21	pre	1	0	no	FALSE	no	Papu.pre.54	1
Papu	F	4	vis	neither	55	21	pre	1	0	no	FALSE	no	Papu.pre.55	1
Papu	F	4	vis	neither	56	21	pre	1	1	yes	TRUE	no	Papu.pre.56	1
Papu	F	4	vis	neither	57	21	pre	1	0	no	FALSE	no	Papu.pre.57	1
Papu	F	4	vis	neither	58	21	pre	1	1	yes	TRUE	no	Papu.pre.58	1
Papu	F	4	vis	neither	59	21	pre	1	0	no	FALSE	no	Papu.pre.59	1
Papu	F	4	vis	neither	60	21	pre	1	1	yes	TRUE	no	Papu.pre.60	1
Paul	M	7	vis.spat	left	1	21	pre	1	1	yes	TRUE	no	Paul.pre.1	1
Paul	M	7	vis.spat	left	2	21	pre	1	1	yes	TRUE	no	Paul.pre.2	1
Paul	M	7	vis.spat	left	3	21	pre	1	1	yes	TRUE	no	Paul.pre.3	1
Paul	M	7	vis.spat	left	4	21	pre	1	1	yes	TRUE	no	Paul.pre.4	1
Paul	M	7	vis.spat	left	5	21	pre	1	1	yes	TRUE	no	Paul.pre.5	1
Paul	M	7	vis.spat	left	6	21	pre	1	1	yes	TRUE	no	Paul.pre.6	1
Paul	M	7	vis.spat	left	7	21	pre	1	1	yes	TRUE	no	Paul.pre.7	1
Paul	M	7	vis.spat	left	8	21	pre	1	1	yes	TRUE	no	Paul.pre.8	1
Paul	M	7	vis.spat	left	9	21	pre	1	1	yes	TRUE	no	Paul.pre.9	1
Paul	M	7	vis.spat	left	10	21	pre	1	1	yes	TRUE	no	Paul.pre.10	1
Paul	M	7	vis.spat	left	11	21	pre	1	1	yes	TRUE	no	Paul.pre.11	1
Paul	M	7	vis.spat	left	12	21	pre	1	1	yes	TRUE	no	Paul.pre.12	1
Paul	M	7	vis.spat	left	13	21	pre	1	1	yes	TRUE	no	Paul.pre.13	1
Paul	M	7	vis.spat	left	14	21	pre	1	1	yes	TRUE	no	Paul.pre.14	1
Paul	M	7	vis.spat	left	15	21	pre	1	1	yes	TRUE	no	Paul.pre.15	1
Paul	M	7	vis.spat	left	16	21	pre	1	1	yes	TRUE	no	Paul.pre.16	1
Paul	M	7	vis.spat	left	17	21	pre	1	1	yes	TRUE	no	Paul.pre.17	1
Paul	M	7	vis.spat	left	18	21	pre	1	1	yes	TRUE	no	Paul.pre.18	1
Paul	M	7	vis.spat	left	19	21	pre	1	1	yes	TRUE	no	Paul.pre.19	1
Paul	M	7	vis.spat	left	20	21	pre	1	1	yes	TRUE	no	Paul.pre.20	1
Paul	M	7	vis.spat	left	21	21	pre	1	1	yes	TRUE	no	Paul.pre.21	1
Paul	M	7	vis.spat	left	22	21	pre	1	1	yes	TRUE	no	Paul.pre.22	1
Paul	M	7	vis.spat	left	23	21	pre	1	1	yes	TRUE	no	Paul.pre.23	1
Paul	M	7	vis.spat	left	24	21	pre	1	1	yes	TRUE	no	Paul.pre.24	1
Paul	M	7	vis.spat	left	25	21	pre	1	1	yes	TRUE	no	Paul.pre.25	1
Paul	M	7	vis.spat	left	26	21	pre	1	1	yes	TRUE	no	Paul.pre.26	1
Paul	M	7	vis.spat	left	27	21	pre	1	1	yes	TRUE	no	Paul.pre.27	1
Paul	M	7	vis.spat	left	28	21	pre	1	1	yes	TRUE	no	Paul.pre.28	1
Paul	M	7	vis.spat	left	29	21	pre	1	1	yes	TRUE	no	Paul.pre.29	1
Paul	M	7	vis.spat	left	30	21	pre	1	1	yes	TRUE	no	Paul.pre.30	1
Paul	M	7	vis.spat	left	31	21	pre	1	1	yes	TRUE	no	Paul.pre.31	1
Paul	M	7	vis.spat	left	32	21	pre	1	1	yes	TRUE	no	Paul.pre.32	1
Paul	M	7	vis.spat	left	33	21	pre	1	1	yes	TRUE	no	Paul.pre.33	1
Paul	M	7	vis.spat	left	34	21	pre	1	1	yes	TRUE	no	Paul.pre.34	1
Paul	M	7	vis.spat	left	35	21	pre	1	1	yes	TRUE	no	Paul.pre.35	1
Paul	M	7	vis.spat	left	36	21	pre	1	1	yes	TRUE	no	Paul.pre.36	1
Paul	M	7	vis.spat	left	37	21	pre	1	1	yes	TRUE	no	Paul.pre.37	1
Paul	M	7	vis.spat	left	38	21	pre	1	1	yes	TRUE	no	Paul.pre.38	1
Paul	M	7	vis.spat	left	39	21	pre	1	1	yes	TRUE	no	Paul.pre.39	1
Paul	M	7	vis.spat	left	40	21	pre	1	1	yes	TRUE	no	Paul.pre.40	1
Paul	M	7	vis.spat	left	41	21	pre	1	1	yes	TRUE	no	Paul.pre.41	1
Paul	M	7	vis.spat	left	42	21	pre	1	1	yes	TRUE	no	Paul.pre.42	1
Paul	M	7	vis.spat	left	43	21	pre	1	1	yes	TRUE	no	Paul.pre.43	1
Paul	M	7	vis.spat	left	44	21	pre	1	1	yes	TRUE	no	Paul.pre.44	1
Paul	M	7	vis.spat	left	45	21	pre	1	1	yes	TRUE	no	Paul.pre.45	1
Paul	M	7	vis.spat	left	46	21	pre	1	1	yes	TRUE	no	Paul.pre.46	1
Paul	M	7	vis.spat	left	47	21	pre	1	1	yes	TRUE	no	Paul.pre.47	1
Paul	M	7	vis.spat	left	48	21	pre	1	1	yes	TRUE	no	Paul.pre.48	1
Paul	M	7	vis.spat	left	49	21	pre	1	1	yes	TRUE	no	Paul.pre.49	1
Paul	M	7	vis.spat	left	50	21	pre	1	1	yes	TRUE	no	Paul.pre.50	1
Paul	M	7	vis.spat	left	51	21	pre	1	1	yes	TRUE	no	Paul.pre.51	1
Paul	M	7	vis.spat	left	52	21	pre	1	1	yes	TRUE	no	Paul.pre.52	1
Paul	M	7	vis.spat	left	53	21	pre	1	1	yes	TRUE	no	Paul.pre.53	1
Paul	M	7	vis.spat	left	54	21	pre	1	1	yes	TRUE	no	Paul.pre.54	1
Paul	M	7	vis.spat	left	55	21	pre	1	1	yes	TRUE	no	Paul.pre.55	1
Paul	M	7	vis.spat	left	56	21	pre	1	1	yes	TRUE	no	Paul.pre.56	1
Paul	M	7	vis.spat	left	57	21	pre	1	1	yes	TRUE	no	Paul.pre.57	1
Paul	M	7	vis.spat	left	58	21	pre	1	1	yes	TRUE	no	Paul.pre.58	1
Paul	M	7	vis.spat	left	59	21	pre	1	1	yes	TRUE	no	Paul.pre.59	1
Paul	M	7	vis.spat	left	60	21	pre	1	1	yes	TRUE	no	Paul.pre.60	1
Pick	M	13	vis	neither	1	21	pre	1	0	no	FALSE	no	Pick.pre.1	1
Pick	M	13	vis	neither	2	21	pre	1	1	yes	TRUE	no	Pick.pre.2	1
Pick	M	13	vis	neither	3	21	pre	1	1	yes	TRUE	no	Pick.pre.3	1
Pick	M	13	vis	neither	4	21	pre	1	0	no	FALSE	no	Pick.pre.4	1
Pick	M	13	vis	neither	5	21	pre	1	1	yes	TRUE	no	Pick.pre.5	1
Pick	M	13	vis	neither	6	21	pre	1	0	no	FALSE	no	Pick.pre.6	1
Pick	M	13	vis	neither	7	21	pre	1	0	no	FALSE	no	Pick.pre.7	1
Pick	M	13	vis	neither	8	21	pre	1	1	yes	TRUE	no	Pick.pre.8	1
Pick	M	13	vis	neither	9	21	pre	1	0	no	FALSE	no	Pick.pre.9	1
Pick	M	13	vis	neither	10	21	pre	1	1	yes	TRUE	no	Pick.pre.10	1
Pick	M	13	vis	neither	11	21	pre	1	0	no	FALSE	no	Pick.pre.11	1
Pick	M	13	vis	neither	12	21	pre	1	1	yes	TRUE	no	Pick.pre.12	1
Pick	M	13	vis	neither	13	21	pre	1	0	no	FALSE	no	Pick.pre.13	1
Pick	M	13	vis	neither	14	21	pre	1	1	yes	TRUE	no	Pick.pre.14	1
Pick	M	13	vis	neither	15	21	pre	1	1	yes	TRUE	no	Pick.pre.15	1
Pick	M	13	vis	neither	16	21	pre	1	0	no	FALSE	no	Pick.pre.16	1
Pick	M	13	vis	neither	17	21	pre	1	1	yes	TRUE	no	Pick.pre.17	1
Pick	M	13	vis	neither	18	21	pre	1	0	no	FALSE	no	Pick.pre.18	1
Pick	M	13	vis	neither	19	21	pre	1	0	no	FALSE	no	Pick.pre.19	1
Pick	M	13	vis	neither	20	21	pre	1	1	yes	TRUE	no	Pick.pre.20	1
Pick	M	13	vis	neither	21	21	pre	1	0	no	FALSE	no	Pick.pre.21	1
Pick	M	13	vis	neither	22	21	pre	1	1	yes	TRUE	no	Pick.pre.22	1
Pick	M	13	vis	neither	23	21	pre	1	0	no	FALSE	no	Pick.pre.23	1
Pick	M	13	vis	neither	24	21	pre	1	1	yes	TRUE	no	Pick.pre.24	1
Pick	M	13	vis	neither	25	21	pre	1	0	no	FALSE	no	Pick.pre.25	1
Pick	M	13	vis	neither	26	21	pre	1	1	yes	TRUE	no	Pick.pre.26	1
Pick	M	13	vis	neither	27	21	pre	1	1	yes	TRUE	no	Pick.pre.27	1
Pick	M	13	vis	neither	28	21	pre	1	0	no	FALSE	no	Pick.pre.28	1
Pick	M	13	vis	neither	29	21	pre	1	1	yes	TRUE	no	Pick.pre.29	1
Pick	M	13	vis	neither	30	21	pre	1	0	no	FALSE	no	Pick.pre.30	1
Pick	M	13	vis	neither	31	21	pre	1	0	no	FALSE	no	Pick.pre.31	1
Pick	M	13	vis	neither	32	21	pre	1	1	yes	TRUE	no	Pick.pre.32	1
Pick	M	13	vis	neither	33	21	pre	1	0	no	FALSE	no	Pick.pre.33	1
Pick	M	13	vis	neither	34	21	pre	1	1	yes	TRUE	no	Pick.pre.34	1
Pick	M	13	vis	neither	35	21	pre	1	0	no	FALSE	no	Pick.pre.35	1
Pick	M	13	vis	neither	36	21	pre	1	1	yes	TRUE	no	Pick.pre.36	1
Pick	M	13	vis	neither	37	21	pre	1	0	no	FALSE	no	Pick.pre.37	1
Pick	M	13	vis	neither	38	21	pre	1	1	yes	TRUE	no	Pick.pre.38	1
Pick	M	13	vis	neither	39	21	pre	1	1	yes	TRUE	no	Pick.pre.39	1
Pick	M	13	vis	neither	40	21	pre	1	0	no	FALSE	no	Pick.pre.40	1
Pick	M	13	vis	neither	41	21	pre	1	1	yes	TRUE	no	Pick.pre.41	1
Pick	M	13	vis	neither	42	21	pre	1	0	no	FALSE	no	Pick.pre.42	1
Pick	M	13	vis	neither	43	21	pre	1	0	no	FALSE	no	Pick.pre.43	1
Pick	M	13	vis	neither	44	21	pre	1	1	yes	TRUE	no	Pick.pre.44	1
Pick	M	13	vis	neither	45	21	pre	1	0	no	FALSE	no	Pick.pre.45	1
Pick	M	13	vis	neither	46	21	pre	1	1	yes	TRUE	no	Pick.pre.46	1
Pick	M	13	vis	neither	47	21	pre	1	0	no	FALSE	no	Pick.pre.47	1
Pick	M	13	vis	neither	48	21	pre	1	1	yes	TRUE	no	Pick.pre.48	1
Pick	M	13	vis	neither	49	21	pre	1	0	no	FALSE	no	Pick.pre.49	1
Pick	M	13	vis	neither	50	21	pre	1	1	yes	TRUE	no	Pick.pre.50	1
Pick	M	13	vis	neither	51	21	pre	1	1	yes	TRUE	no	Pick.pre.51	1
Pick	M	13	vis	neither	52	21	pre	1	0	no	FALSE	no	Pick.pre.52	1
Pick	M	13	vis	neither	53	21	pre	1	1	yes	TRUE	no	Pick.pre.53	1
Pick	M	13	vis	neither	54	21	pre	1	0	no	FALSE	no	Pick.pre.54	1
Pick	M	13	vis	neither	55	21	pre	1	0	no	FALSE	no	Pick.pre.55	1
Pick	M	13	vis	neither	56	21	pre	1	1	yes	TRUE	no	Pick.pre.56	1
Pick	M	13	vis	neither	57	21	pre	1	0	no	FALSE	no	Pick.pre.57	1
Pick	M	13	vis	neither	58	21	pre	1	1	yes	TRUE	no	Pick.pre.58	1
Pick	M	13	vis	neither	59	21	pre	1	0	no	FALSE	no	Pick.pre.59	1
Pick	M	13	vis	neither	60	21	pre	1	1	yes	TRUE	no	Pick.pre.60	1
Plume	F	10	vis.spat	right	1	21	pre	1	0	no	FALSE	no	Plume.pre.1	1
Plume	F	10	vis.spat	right	2	21	pre	1	0	no	FALSE	no	Plume.pre.2	1
Plume	F	10	vis.spat	right	3	21	pre	1	0	no	FALSE	no	Plume.pre.3	1
Plume	F	10	vis.spat	right	4	21	pre	1	0	no	FALSE	no	Plume.pre.4	1
Plume	F	10	vis.spat	right	5	21	pre	1	0	no	FALSE	no	Plume.pre.5	1
Plume	F	10	vis.spat	right	6	21	pre	1	0	no	FALSE	no	Plume.pre.6	1
Plume	F	10	vis.spat	right	7	21	pre	1	0	no	FALSE	no	Plume.pre.7	1
Plume	F	10	vis.spat	right	8	21	pre	1	0	no	FALSE	no	Plume.pre.8	1
Plume	F	10	vis.spat	right	9	21	pre	1	0	no	FALSE	no	Plume.pre.9	1
Plume	F	10	vis.spat	right	10	21	pre	1	0	no	FALSE	no	Plume.pre.10	1
Plume	F	10	vis.spat	right	11	21	pre	1	1	yes	TRUE	no	Plume.pre.11	1
Plume	F	10	vis.spat	right	12	21	pre	1	0	no	FALSE	no	Plume.pre.12	1
Plume	F	10	vis.spat	right	13	21	pre	1	1	yes	TRUE	no	Plume.pre.13	1
Plume	F	10	vis.spat	right	14	21	pre	1	1	yes	TRUE	no	Plume.pre.14	1
Plume	F	10	vis.spat	right	15	21	pre	1	1	yes	TRUE	no	Plume.pre.15	1
Plume	F	10	vis.spat	right	16	21	pre	1	1	yes	TRUE	no	Plume.pre.16	1
Plume	F	10	vis.spat	right	17	21	pre	1	1	yes	TRUE	no	Plume.pre.17	1
Plume	F	10	vis.spat	right	18	21	pre	1	1	yes	TRUE	no	Plume.pre.18	1
Plume	F	10	vis.spat	right	19	21	pre	1	1	yes	TRUE	no	Plume.pre.19	1
Plume	F	10	vis.spat	right	20	21	pre	1	1	yes	TRUE	no	Plume.pre.20	1
Plume	F	10	vis.spat	right	21	21	pre	1	1	yes	TRUE	no	Plume.pre.21	1
Plume	F	10	vis.spat	right	22	21	pre	1	1	yes	TRUE	no	Plume.pre.22	1
Plume	F	10	vis.spat	right	23	21	pre	1	1	yes	TRUE	no	Plume.pre.23	1
Plume	F	10	vis.spat	right	24	21	pre	1	1	yes	TRUE	no	Plume.pre.24	1
Plume	F	10	vis.spat	right	25	21	pre	1	0	no	FALSE	no	Plume.pre.25	1
Plume	F	10	vis.spat	right	26	21	pre	1	1	yes	TRUE	no	Plume.pre.26	1
Plume	F	10	vis.spat	right	27	21	pre	1	1	yes	TRUE	no	Plume.pre.27	1
Plume	F	10	vis.spat	right	28	21	pre	1	1	yes	TRUE	no	Plume.pre.28	1
Plume	F	10	vis.spat	right	29	21	pre	1	1	yes	TRUE	no	Plume.pre.29	1
Plume	F	10	vis.spat	right	30	21	pre	1	0	no	FALSE	no	Plume.pre.30	1
Plume	F	10	vis.spat	right	31	21	pre	1	1	yes	TRUE	no	Plume.pre.31	1
Plume	F	10	vis.spat	right	32	21	pre	1	1	yes	TRUE	no	Plume.pre.32	1
Plume	F	10	vis.spat	right	33	21	pre	1	0	no	FALSE	no	Plume.pre.33	1
Plume	F	10	vis.spat	right	34	21	pre	1	1	yes	TRUE	no	Plume.pre.34	1
Plume	F	10	vis.spat	right	35	21	pre	1	1	yes	TRUE	no	Plume.pre.35	1
Plume	F	10	vis.spat	right	36	21	pre	1	1	yes	TRUE	no	Plume.pre.36	1
Plume	F	10	vis.spat	right	37	21	pre	1	1	yes	TRUE	no	Plume.pre.37	1
Plume	F	10	vis.spat	right	38	21	pre	1	1	yes	TRUE	no	Plume.pre.38	1
Plume	F	10	vis.spat	right	39	21	pre	1	1	yes	TRUE	no	Plume.pre.39	1
Plume	F	10	vis.spat	right	40	21	pre	1	1	yes	TRUE	no	Plume.pre.40	1
Plume	F	10	vis.spat	right	41	21	pre	1	1	yes	TRUE	no	Plume.pre.41	1
Plume	F	10	vis.spat	right	42	21	pre	1	1	yes	TRUE	no	Plume.pre.42	1
Plume	F	10	vis.spat	right	43	21	pre	1	1	yes	TRUE	no	Plume.pre.43	1
Plume	F	10	vis.spat	right	44	21	pre	1	1	yes	TRUE	no	Plume.pre.44	1
Plume	F	10	vis.spat	right	45	21	pre	1	1	yes	TRUE	no	Plume.pre.45	1
Plume	F	10	vis.spat	right	46	21	pre	1	1	yes	TRUE	no	Plume.pre.46	1
Plume	F	10	vis.spat	right	47	21	pre	1	1	yes	TRUE	no	Plume.pre.47	1
Plume	F	10	vis.spat	right	48	21	pre	1	0	no	FALSE	no	Plume.pre.48	1
Plume	F	10	vis.spat	right	49	21	pre	1	1	yes	TRUE	no	Plume.pre.49	1
Plume	F	10	vis.spat	right	50	21	pre	1	0	no	FALSE	no	Plume.pre.50	1
Plume	F	10	vis.spat	right	51	21	pre	1	1	yes	TRUE	no	Plume.pre.51	1
Plume	F	10	vis.spat	right	52	21	pre	1	1	yes	TRUE	no	Plume.pre.52	1
Plume	F	10	vis.spat	right	53	21	pre	1	1	yes	TRUE	no	Plume.pre.53	1
Plume	F	10	vis.spat	right	54	21	pre	1	1	yes	TRUE	no	Plume.pre.54	1
Plume	F	10	vis.spat	right	55	21	pre	1	1	yes	TRUE	no	Plume.pre.55	1
Plume	F	10	vis.spat	right	56	21	pre	1	1	yes	TRUE	no	Plume.pre.56	1
Plume	F	10	vis.spat	right	57	21	pre	1	1	yes	TRUE	no	Plume.pre.57	1
Plume	F	10	vis.spat	right	58	21	pre	1	1	yes	TRUE	no	Plume.pre.58	1
Plume	F	10	vis.spat	right	59	21	pre	1	1	yes	TRUE	no	Plume.pre.59	1
Plume	F	10	vis.spat	right	60	21	pre	1	1	yes	TRUE	no	Plume.pre.60	1
Roku	M	9	vis	neither	1	21	pre	1	0	no	FALSE	no	Roku.pre.1	1
Roku	M	9	vis	neither	2	21	pre	1	1	yes	TRUE	no	Roku.pre.2	1
Roku	M	9	vis	neither	3	21	pre	1	1	yes	TRUE	no	Roku.pre.3	1
Roku	M	9	vis	neither	4	21	pre	1	0	no	FALSE	no	Roku.pre.4	1
Roku	M	9	vis	neither	5	21	pre	1	0	no	FALSE	no	Roku.pre.5	1
Roku	M	9	vis	neither	6	21	pre	1	1	yes	TRUE	no	Roku.pre.6	1
Roku	M	9	vis	neither	7	21	pre	1	0	no	FALSE	no	Roku.pre.7	1
Roku	M	9	vis	neither	8	21	pre	1	1	yes	TRUE	no	Roku.pre.8	1
Roku	M	9	vis	neither	9	21	pre	1	0	no	FALSE	no	Roku.pre.9	1
Roku	M	9	vis	neither	10	21	pre	1	1	yes	TRUE	no	Roku.pre.10	1
Roku	M	9	vis	neither	11	21	pre	1	0	no	FALSE	no	Roku.pre.11	1
Roku	M	9	vis	neither	12	21	pre	1	1	yes	TRUE	no	Roku.pre.12	1
Roku	M	9	vis	neither	13	21	pre	1	1	yes	TRUE	no	Roku.pre.13	1
Roku	M	9	vis	neither	14	21	pre	1	1	yes	TRUE	no	Roku.pre.14	1
Roku	M	9	vis	neither	15	21	pre	1	1	yes	TRUE	no	Roku.pre.15	1
Roku	M	9	vis	neither	16	21	pre	1	1	yes	TRUE	no	Roku.pre.16	1
Roku	M	9	vis	neither	17	21	pre	1	1	yes	TRUE	no	Roku.pre.17	1
Roku	M	9	vis	neither	18	21	pre	1	0	no	FALSE	no	Roku.pre.18	1
Roku	M	9	vis	neither	19	21	pre	1	1	yes	TRUE	no	Roku.pre.19	1
Roku	M	9	vis	neither	20	21	pre	1	1	yes	TRUE	no	Roku.pre.20	1
Roku	M	9	vis	neither	21	21	pre	1	1	yes	TRUE	no	Roku.pre.21	1
Roku	M	9	vis	neither	22	21	pre	1	1	yes	TRUE	no	Roku.pre.22	1
Roku	M	9	vis	neither	23	21	pre	1	1	yes	TRUE	no	Roku.pre.23	1
Roku	M	9	vis	neither	24	21	pre	1	1	yes	TRUE	no	Roku.pre.24	1
Roku	M	9	vis	neither	25	21	pre	1	1	yes	TRUE	no	Roku.pre.25	1
Roku	M	9	vis	neither	26	21	pre	1	1	yes	TRUE	no	Roku.pre.26	1
Roku	M	9	vis	neither	27	21	pre	1	1	yes	TRUE	no	Roku.pre.27	1
Roku	M	9	vis	neither	28	21	pre	1	1	yes	TRUE	no	Roku.pre.28	1
Roku	M	9	vis	neither	29	21	pre	1	1	yes	TRUE	no	Roku.pre.29	1
Roku	M	9	vis	neither	30	21	pre	1	0	no	FALSE	no	Roku.pre.30	1
Roku	M	9	vis	neither	31	21	pre	1	1	yes	TRUE	no	Roku.pre.31	1
Roku	M	9	vis	neither	32	21	pre	1	1	yes	TRUE	no	Roku.pre.32	1
Roku	M	9	vis	neither	33	21	pre	1	1	yes	TRUE	no	Roku.pre.33	1
Roku	M	9	vis	neither	34	21	pre	1	1	yes	TRUE	no	Roku.pre.34	1
Roku	M	9	vis	neither	35	21	pre	1	1	yes	TRUE	no	Roku.pre.35	1
Roku	M	9	vis	neither	36	21	pre	1	1	yes	TRUE	no	Roku.pre.36	1
Roku	M	9	vis	neither	37	21	pre	1	1	yes	TRUE	no	Roku.pre.37	1
Roku	M	9	vis	neither	38	21	pre	1	1	yes	TRUE	no	Roku.pre.38	1
Roku	M	9	vis	neither	39	21	pre	1	1	yes	TRUE	no	Roku.pre.39	1
Roku	M	9	vis	neither	40	21	pre	1	1	yes	TRUE	no	Roku.pre.40	1
Roku	M	9	vis	neither	41	21	pre	1	1	yes	TRUE	no	Roku.pre.41	1
Roku	M	9	vis	neither	42	21	pre	1	1	yes	TRUE	no	Roku.pre.42	1
Roku	M	9	vis	neither	43	21	pre	1	1	yes	TRUE	no	Roku.pre.43	1
Roku	M	9	vis	neither	44	21	pre	1	1	yes	TRUE	no	Roku.pre.44	1
Roku	M	9	vis	neither	45	21	pre	1	1	yes	TRUE	no	Roku.pre.45	1
Roku	M	9	vis	neither	46	21	pre	1	1	yes	TRUE	no	Roku.pre.46	1
Roku	M	9	vis	neither	47	21	pre	1	1	yes	TRUE	no	Roku.pre.47	1
Roku	M	9	vis	neither	48	21	pre	1	1	yes	TRUE	no	Roku.pre.48	1
Roku	M	9	vis	neither	49	21	pre	1	1	yes	TRUE	no	Roku.pre.49	1
Roku	M	9	vis	neither	50	21	pre	1	1	yes	TRUE	no	Roku.pre.50	1
Roku	M	9	vis	neither	51	21	pre	1	1	yes	TRUE	no	Roku.pre.51	1
Roku	M	9	vis	neither	52	21	pre	1	0	no	FALSE	no	Roku.pre.52	1
Roku	M	9	vis	neither	53	21	pre	1	1	yes	TRUE	no	Roku.pre.53	1
Roku	M	9	vis	neither	54	21	pre	1	1	yes	TRUE	no	Roku.pre.54	1
Roku	M	9	vis	neither	55	21	pre	1	1	yes	TRUE	no	Roku.pre.55	1
Roku	M	9	vis	neither	56	21	pre	1	1	yes	TRUE	no	Roku.pre.56	1
Roku	M	9	vis	neither	57	21	pre	1	1	yes	TRUE	no	Roku.pre.57	1
Roku	M	9	vis	neither	58	21	pre	1	1	yes	TRUE	no	Roku.pre.58	1
Roku	M	9	vis	neither	59	21	pre	1	1	yes	TRUE	no	Roku.pre.59	1
Roku	M	9	vis	neither	60	21	pre	1	1	yes	TRUE	no	Roku.pre.60	1
Willy	F	10	vis	neither	1	21	pre	1	1	yes	TRUE	no	Willy.pre.1	1
Willy	F	10	vis	neither	2	21	pre	1	1	yes	TRUE	no	Willy.pre.2	1
Willy	F	10	vis	neither	3	21	pre	1	1	yes	TRUE	no	Willy.pre.3	1
Willy	F	10	vis	neither	4	21	pre	1	1	yes	TRUE	no	Willy.pre.4	1
Willy	F	10	vis	neither	5	21	pre	1	1	yes	TRUE	no	Willy.pre.5	1
Willy	F	10	vis	neither	6	21	pre	1	0	no	FALSE	no	Willy.pre.6	1
Willy	F	10	vis	neither	7	21	pre	1	0	no	FALSE	no	Willy.pre.7	1
Willy	F	10	vis	neither	8	21	pre	1	1	yes	TRUE	no	Willy.pre.8	1
Willy	F	10	vis	neither	9	21	pre	1	1	yes	TRUE	no	Willy.pre.9	1
Willy	F	10	vis	neither	10	21	pre	1	1	yes	TRUE	no	Willy.pre.10	1
Willy	F	10	vis	neither	11	21	pre	1	1	yes	TRUE	no	Willy.pre.11	1
Willy	F	10	vis	neither	12	21	pre	1	1	yes	TRUE	no	Willy.pre.12	1
Willy	F	10	vis	neither	13	21	pre	1	1	yes	TRUE	no	Willy.pre.13	1
Willy	F	10	vis	neither	14	21	pre	1	1	yes	TRUE	no	Willy.pre.14	1
Willy	F	10	vis	neither	15	21	pre	1	1	yes	TRUE	no	Willy.pre.15	1
Willy	F	10	vis	neither	16	21	pre	1	1	yes	TRUE	no	Willy.pre.16	1
Willy	F	10	vis	neither	17	21	pre	1	1	yes	TRUE	no	Willy.pre.17	1
Willy	F	10	vis	neither	18	21	pre	1	1	yes	TRUE	no	Willy.pre.18	1
Willy	F	10	vis	neither	19	21	pre	1	1	yes	TRUE	no	Willy.pre.19	1
Willy	F	10	vis	neither	20	21	pre	1	1	yes	TRUE	no	Willy.pre.20	1
Willy	F	10	vis	neither	21	21	pre	1	1	yes	TRUE	no	Willy.pre.21	1
Willy	F	10	vis	neither	22	21	pre	1	1	yes	TRUE	no	Willy.pre.22	1
Willy	F	10	vis	neither	23	21	pre	1	1	yes	TRUE	no	Willy.pre.23	1
Willy	F	10	vis	neither	24	21	pre	1	1	yes	TRUE	no	Willy.pre.24	1
Willy	F	10	vis	neither	25	21	pre	1	0	no	FALSE	no	Willy.pre.25	1
Willy	F	10	vis	neither	26	21	pre	1	1	yes	TRUE	no	Willy.pre.26	1
Willy	F	10	vis	neither	27	21	pre	1	1	yes	TRUE	no	Willy.pre.27	1
Willy	F	10	vis	neither	28	21	pre	1	1	yes	TRUE	no	Willy.pre.28	1
Willy	F	10	vis	neither	29	21	pre	1	1	yes	TRUE	no	Willy.pre.29	1
Willy	F	10	vis	neither	30	21	pre	1	1	yes	TRUE	no	Willy.pre.30	1
Willy	F	10	vis	neither	31	21	pre	1	1	yes	TRUE	no	Willy.pre.31	1
Willy	F	10	vis	neither	32	21	pre	1	1	yes	TRUE	no	Willy.pre.32	1
Willy	F	10	vis	neither	33	21	pre	1	1	yes	TRUE	no	Willy.pre.33	1
Willy	F	10	vis	neither	34	21	pre	1	1	yes	TRUE	no	Willy.pre.34	1
Willy	F	10	vis	neither	35	21	pre	1	1	yes	TRUE	no	Willy.pre.35	1
Willy	F	10	vis	neither	36	21	pre	1	1	yes	TRUE	no	Willy.pre.36	1
Willy	F	10	vis	neither	37	21	pre	1	1	yes	TRUE	no	Willy.pre.37	1
Willy	F	10	vis	neither	38	21	pre	1	1	yes	TRUE	no	Willy.pre.38	1
Willy	F	10	vis	neither	39	21	pre	1	1	yes	TRUE	no	Willy.pre.39	1
Willy	F	10	vis	neither	40	21	pre	1	1	yes	TRUE	no	Willy.pre.40	1
Willy	F	10	vis	neither	41	21	pre	1	1	yes	TRUE	no	Willy.pre.41	1
Willy	F	10	vis	neither	42	21	pre	1	1	yes	TRUE	no	Willy.pre.42	1
Willy	F	10	vis	neither	43	21	pre	1	1	yes	TRUE	no	Willy.pre.43	1
Willy	F	10	vis	neither	44	21	pre	1	1	yes	TRUE	no	Willy.pre.44	1
Willy	F	10	vis	neither	45	21	pre	1	1	yes	TRUE	no	Willy.pre.45	1
Willy	F	10	vis	neither	46	21	pre	1	1	yes	TRUE	no	Willy.pre.46	1
Willy	F	10	vis	neither	47	21	pre	1	1	yes	TRUE	no	Willy.pre.47	1
Willy	F	10	vis	neither	48	21	pre	1	1	yes	TRUE	no	Willy.pre.48	1
Willy	F	10	vis	neither	49	21	pre	1	1	yes	TRUE	no	Willy.pre.49	1
Willy	F	10	vis	neither	50	21	pre	1	1	yes	TRUE	no	Willy.pre.50	1
Willy	F	10	vis	neither	51	21	pre	1	1	yes	TRUE	no	Willy.pre.51	1
Willy	F	10	vis	neither	52	21	pre	1	0	no	FALSE	no	Willy.pre.52	1
Willy	F	10	vis	neither	53	21	pre	1	1	yes	TRUE	no	Willy.pre.53	1
Willy	F	10	vis	neither	54	21	pre	1	1	yes	TRUE	no	Willy.pre.54	1
Willy	F	10	vis	neither	55	21	pre	1	1	yes	TRUE	no	Willy.pre.55	1
Willy	F	10	vis	neither	56	21	pre	1	1	yes	TRUE	no	Willy.pre.56	1
Willy	F	10	vis	neither	57	21	pre	1	1	yes	TRUE	no	Willy.pre.57	1
Willy	F	10	vis	neither	58	21	pre	1	1	yes	TRUE	no	Willy.pre.58	1
Willy	F	10	vis	neither	59	21	pre	1	1	yes	TRUE	no	Willy.pre.59	1
Willy	F	10	vis	neither	60	21	pre	1	1	yes	TRUE	no	Willy.pre.60	1
Anu	M	10	vis.spat	right	1	21	pre	2	1	yes	TRUE	no	Anu.pre.1	2
Anu	M	10	vis.spat	right	2	21	pre	2	0	no	FALSE	no	Anu.pre.2	2
Anu	M	10	vis.spat	right	3	21	pre	2	0	no	FALSE	no	Anu.pre.3	2
Anu	M	10	vis.spat	right	4	21	pre	2	1	yes	TRUE	no	Anu.pre.4	2
Anu	M	10	vis.spat	right	5	21	pre	2	1	yes	TRUE	no	Anu.pre.5	2
Anu	M	10	vis.spat	right	6	21	pre	2	1	yes	TRUE	no	Anu.pre.6	2
Anu	M	10	vis.spat	right	7	21	pre	2	0	no	FALSE	no	Anu.pre.7	2
Anu	M	10	vis.spat	right	8	21	pre	2	1	yes	TRUE	no	Anu.pre.8	2
Anu	M	10	vis.spat	right	9	21	pre	2	1	yes	TRUE	no	Anu.pre.9	2
Anu	M	10	vis.spat	right	10	21	pre	2	1	yes	TRUE	no	Anu.pre.10	2
Anu	M	10	vis.spat	right	11	21	pre	2	1	yes	TRUE	no	Anu.pre.11	2
Anu	M	10	vis.spat	right	12	21	pre	2	1	yes	TRUE	no	Anu.pre.12	2
Anu	M	10	vis.spat	right	13	21	pre	2	1	yes	TRUE	no	Anu.pre.13	2
Anu	M	10	vis.spat	right	14	21	pre	2	1	yes	TRUE	no	Anu.pre.14	2
Anu	M	10	vis.spat	right	15	21	pre	2	1	yes	TRUE	no	Anu.pre.15	2
Anu	M	10	vis.spat	right	16	21	pre	2	1	yes	TRUE	no	Anu.pre.16	2
Anu	M	10	vis.spat	right	17	21	pre	2	1	yes	TRUE	no	Anu.pre.17	2
Anu	M	10	vis.spat	right	18	21	pre	2	1	yes	TRUE	no	Anu.pre.18	2
Anu	M	10	vis.spat	right	19	21	pre	2	1	yes	TRUE	no	Anu.pre.19	2
Anu	M	10	vis.spat	right	20	21	pre	2	1	yes	TRUE	no	Anu.pre.20	2
Anu	M	10	vis.spat	right	21	21	pre	2	1	yes	TRUE	no	Anu.pre.21	2
Anu	M	10	vis.spat	right	22	21	pre	2	1	yes	TRUE	no	Anu.pre.22	2
Anu	M	10	vis.spat	right	23	21	pre	2	0	no	FALSE	no	Anu.pre.23	2
Anu	M	10	vis.spat	right	24	21	pre	2	1	yes	TRUE	no	Anu.pre.24	2
Anu	M	10	vis.spat	right	25	21	pre	2	1	yes	TRUE	no	Anu.pre.25	2
Anu	M	10	vis.spat	right	26	21	pre	2	1	yes	TRUE	no	Anu.pre.26	2
Anu	M	10	vis.spat	right	27	21	pre	2	1	yes	TRUE	no	Anu.pre.27	2
Anu	M	10	vis.spat	right	28	21	pre	2	1	yes	TRUE	no	Anu.pre.28	2
Anu	M	10	vis.spat	right	29	21	pre	2	1	yes	TRUE	no	Anu.pre.29	2
Anu	M	10	vis.spat	right	30	21	pre	2	1	yes	TRUE	no	Anu.pre.30	2
Anu	M	10	vis.spat	right	31	21	pre	2	1	yes	TRUE	no	Anu.pre.31	2
Anu	M	10	vis.spat	right	32	21	pre	2	1	yes	TRUE	no	Anu.pre.32	2
Anu	M	10	vis.spat	right	33	21	pre	2	1	yes	TRUE	no	Anu.pre.33	2
Anu	M	10	vis.spat	right	34	21	pre	2	1	yes	TRUE	no	Anu.pre.34	2
Anu	M	10	vis.spat	right	35	21	pre	2	1	yes	TRUE	no	Anu.pre.35	2
Anu	M	10	vis.spat	right	36	21	pre	2	1	yes	TRUE	no	Anu.pre.36	2
Anu	M	10	vis.spat	right	37	21	pre	2	1	yes	TRUE	no	Anu.pre.37	2
Anu	M	10	vis.spat	right	38	21	pre	2	1	yes	TRUE	no	Anu.pre.38	2
Anu	M	10	vis.spat	right	39	21	pre	2	1	yes	TRUE	no	Anu.pre.39	2
Anu	M	10	vis.spat	right	40	21	pre	2	1	yes	TRUE	no	Anu.pre.40	2
Anu	M	10	vis.spat	right	41	21	pre	2	1	yes	TRUE	no	Anu.pre.41	2
Anu	M	10	vis.spat	right	42	21	pre	2	1	yes	TRUE	no	Anu.pre.42	2
Anu	M	10	vis.spat	right	43	21	pre	2	1	yes	TRUE	no	Anu.pre.43	2
Anu	M	10	vis.spat	right	44	21	pre	2	1	yes	TRUE	no	Anu.pre.44	2
Anu	M	10	vis.spat	right	45	21	pre	2	1	yes	TRUE	no	Anu.pre.45	2
Anu	M	10	vis.spat	right	46	21	pre	2	1	yes	TRUE	no	Anu.pre.46	2
Anu	M	10	vis.spat	right	47	21	pre	2	1	yes	TRUE	no	Anu.pre.47	2
Anu	M	10	vis.spat	right	48	21	pre	2	1	yes	TRUE	no	Anu.pre.48	2
Anu	M	10	vis.spat	right	49	21	pre	2	1	yes	TRUE	no	Anu.pre.49	2
Anu	M	10	vis.spat	right	50	21	pre	2	1	yes	TRUE	no	Anu.pre.50	2
Anu	M	10	vis.spat	right	51	21	pre	2	1	yes	TRUE	no	Anu.pre.51	2
Anu	M	10	vis.spat	right	52	21	pre	2	1	yes	TRUE	no	Anu.pre.52	2
Anu	M	10	vis.spat	right	53	21	pre	2	1	yes	TRUE	no	Anu.pre.53	2
Anu	M	10	vis.spat	right	54	21	pre	2	1	yes	TRUE	no	Anu.pre.54	2
Anu	M	10	vis.spat	right	55	21	pre	2	1	yes	TRUE	no	Anu.pre.55	2
Anu	M	10	vis.spat	right	56	21	pre	2	1	yes	TRUE	no	Anu.pre.56	2
Anu	M	10	vis.spat	right	57	21	pre	2	1	yes	TRUE	no	Anu.pre.57	2
Anu	M	10	vis.spat	right	58	21	pre	2	1	yes	TRUE	no	Anu.pre.58	2
Anu	M	10	vis.spat	right	59	21	pre	2	1	yes	TRUE	no	Anu.pre.59	2
Anu	M	10	vis.spat	right	60	21	pre	2	1	yes	TRUE	no	Anu.pre.60	2
Coco	F	10	vis	neither	1	21	pre	2	1	yes	TRUE	no	Coco.pre.1	2
Coco	F	10	vis	neither	2	21	pre	2	1	yes	TRUE	no	Coco.pre.2	2
Coco	F	10	vis	neither	3	21	pre	2	1	yes	TRUE	no	Coco.pre.3	2
Coco	F	10	vis	neither	4	21	pre	2	0	no	FALSE	no	Coco.pre.4	2
Coco	F	10	vis	neither	5	21	pre	2	1	yes	TRUE	no	Coco.pre.5	2
Coco	F	10	vis	neither	6	21	pre	2	1	yes	TRUE	no	Coco.pre.6	2
Coco	F	10	vis	neither	7	21	pre	2	1	yes	TRUE	no	Coco.pre.7	2
Coco	F	10	vis	neither	8	21	pre	2	0	no	FALSE	no	Coco.pre.8	2
Coco	F	10	vis	neither	9	21	pre	2	0	no	FALSE	no	Coco.pre.9	2
Coco	F	10	vis	neither	10	21	pre	2	1	yes	TRUE	no	Coco.pre.10	2
Coco	F	10	vis	neither	11	21	pre	2	0	no	FALSE	no	Coco.pre.11	2
Coco	F	10	vis	neither	12	21	pre	2	0	no	FALSE	no	Coco.pre.12	2
Coco	F	10	vis	neither	13	21	pre	2	0	no	FALSE	no	Coco.pre.13	2
Coco	F	10	vis	neither	14	21	pre	2	1	yes	TRUE	no	Coco.pre.14	2
Coco	F	10	vis	neither	15	21	pre	2	0	no	FALSE	no	Coco.pre.15	2
Coco	F	10	vis	neither	16	21	pre	2	0	no	FALSE	no	Coco.pre.16	2
Coco	F	10	vis	neither	17	21	pre	2	0	no	FALSE	no	Coco.pre.17	2
Coco	F	10	vis	neither	18	21	pre	2	1	yes	TRUE	no	Coco.pre.18	2
Coco	F	10	vis	neither	19	21	pre	2	1	yes	TRUE	no	Coco.pre.19	2
Coco	F	10	vis	neither	20	21	pre	2	0	no	FALSE	no	Coco.pre.20	2
Coco	F	10	vis	neither	21	21	pre	2	0	no	FALSE	no	Coco.pre.21	2
Coco	F	10	vis	neither	22	21	pre	2	1	yes	TRUE	no	Coco.pre.22	2
Coco	F	10	vis	neither	23	21	pre	2	0	no	FALSE	no	Coco.pre.23	2
Coco	F	10	vis	neither	24	21	pre	2	0	no	FALSE	no	Coco.pre.24	2
Coco	F	10	vis	neither	25	21	pre	2	1	yes	TRUE	no	Coco.pre.25	2
Coco	F	10	vis	neither	26	21	pre	2	1	yes	TRUE	no	Coco.pre.26	2
Coco	F	10	vis	neither	27	21	pre	2	1	yes	TRUE	no	Coco.pre.27	2
Coco	F	10	vis	neither	28	21	pre	2	1	yes	TRUE	no	Coco.pre.28	2
Coco	F	10	vis	neither	29	21	pre	2	1	yes	TRUE	no	Coco.pre.29	2
Coco	F	10	vis	neither	30	21	pre	2	1	yes	TRUE	no	Coco.pre.30	2
Coco	F	10	vis	neither	31	21	pre	2	1	yes	TRUE	no	Coco.pre.31	2
Coco	F	10	vis	neither	32	21	pre	2	1	yes	TRUE	no	Coco.pre.32	2
Coco	F	10	vis	neither	33	21	pre	2	1	yes	TRUE	no	Coco.pre.33	2
Coco	F	10	vis	neither	34	21	pre	2	1	yes	TRUE	no	Coco.pre.34	2
Coco	F	10	vis	neither	35	21	pre	2	1	yes	TRUE	no	Coco.pre.35	2
Coco	F	10	vis	neither	36	21	pre	2	1	yes	TRUE	no	Coco.pre.36	2
Coco	F	10	vis	neither	37	21	pre	2	1	yes	TRUE	no	Coco.pre.37	2
Coco	F	10	vis	neither	38	21	pre	2	1	yes	TRUE	no	Coco.pre.38	2
Coco	F	10	vis	neither	39	21	pre	2	1	yes	TRUE	no	Coco.pre.39	2
Coco	F	10	vis	neither	40	21	pre	2	1	yes	TRUE	no	Coco.pre.40	2
Coco	F	10	vis	neither	41	21	pre	2	1	yes	TRUE	no	Coco.pre.41	2
Coco	F	10	vis	neither	42	21	pre	2	1	yes	TRUE	no	Coco.pre.42	2
Coco	F	10	vis	neither	43	21	pre	2	1	yes	TRUE	no	Coco.pre.43	2
Coco	F	10	vis	neither	44	21	pre	2	1	yes	TRUE	no	Coco.pre.44	2
Coco	F	10	vis	neither	45	21	pre	2	1	yes	TRUE	no	Coco.pre.45	2
Coco	F	10	vis	neither	46	21	pre	2	1	yes	TRUE	no	Coco.pre.46	2
Coco	F	10	vis	neither	47	21	pre	2	1	yes	TRUE	no	Coco.pre.47	2
Coco	F	10	vis	neither	48	21	pre	2	0	no	FALSE	no	Coco.pre.48	2
Coco	F	10	vis	neither	49	21	pre	2	0	no	FALSE	no	Coco.pre.49	2
Coco	F	10	vis	neither	50	21	pre	2	1	yes	TRUE	no	Coco.pre.50	2
Coco	F	10	vis	neither	51	21	pre	2	1	yes	TRUE	no	Coco.pre.51	2
Coco	F	10	vis	neither	52	21	pre	2	1	yes	TRUE	no	Coco.pre.52	2
Coco	F	10	vis	neither	53	21	pre	2	1	yes	TRUE	no	Coco.pre.53	2
Coco	F	10	vis	neither	54	21	pre	2	1	yes	TRUE	no	Coco.pre.54	2
Coco	F	10	vis	neither	55	21	pre	2	1	yes	TRUE	no	Coco.pre.55	2
Coco	F	10	vis	neither	56	21	pre	2	1	yes	TRUE	no	Coco.pre.56	2
Coco	F	10	vis	neither	57	21	pre	2	1	yes	TRUE	no	Coco.pre.57	2
Coco	F	10	vis	neither	58	21	pre	2	1	yes	TRUE	no	Coco.pre.58	2
Coco	F	10	vis	neither	59	21	pre	2	1	yes	TRUE	no	Coco.pre.59	2
Coco	F	10	vis	neither	60	21	pre	2	0	no	FALSE	no	Coco.pre.60	2
Frowin	M	13	vis.spat	right	1	21	pre	2	0	no	FALSE	no	Frowin.pre.1	2
Frowin	M	13	vis.spat	right	2	21	pre	2	1	yes	TRUE	no	Frowin.pre.2	2
Frowin	M	13	vis.spat	right	3	21	pre	2	1	yes	TRUE	no	Frowin.pre.3	2
Frowin	M	13	vis.spat	right	4	21	pre	2	0	no	FALSE	no	Frowin.pre.4	2
Frowin	M	13	vis.spat	right	5	21	pre	2	1	yes	TRUE	no	Frowin.pre.5	2
Frowin	M	13	vis.spat	right	6	21	pre	2	1	yes	TRUE	no	Frowin.pre.6	2
Frowin	M	13	vis.spat	right	7	21	pre	2	1	yes	TRUE	no	Frowin.pre.7	2
Frowin	M	13	vis.spat	right	8	21	pre	2	1	yes	TRUE	no	Frowin.pre.8	2
Frowin	M	13	vis.spat	right	9	21	pre	2	1	yes	TRUE	no	Frowin.pre.9	2
Frowin	M	13	vis.spat	right	10	21	pre	2	1	yes	TRUE	no	Frowin.pre.10	2
Frowin	M	13	vis.spat	right	11	21	pre	2	0	no	FALSE	no	Frowin.pre.11	2
Frowin	M	13	vis.spat	right	12	21	pre	2	1	yes	TRUE	no	Frowin.pre.12	2
Frowin	M	13	vis.spat	right	13	21	pre	2	1	yes	TRUE	no	Frowin.pre.13	2
Frowin	M	13	vis.spat	right	14	21	pre	2	1	yes	TRUE	no	Frowin.pre.14	2
Frowin	M	13	vis.spat	right	15	21	pre	2	0	no	FALSE	no	Frowin.pre.15	2
Frowin	M	13	vis.spat	right	16	21	pre	2	1	yes	TRUE	no	Frowin.pre.16	2
Frowin	M	13	vis.spat	right	17	21	pre	2	1	yes	TRUE	no	Frowin.pre.17	2
Frowin	M	13	vis.spat	right	18	21	pre	2	1	yes	TRUE	no	Frowin.pre.18	2
Frowin	M	13	vis.spat	right	19	21	pre	2	1	yes	TRUE	no	Frowin.pre.19	2
Frowin	M	13	vis.spat	right	20	21	pre	2	1	yes	TRUE	no	Frowin.pre.20	2
Frowin	M	13	vis.spat	right	21	21	pre	2	1	yes	TRUE	no	Frowin.pre.21	2
Frowin	M	13	vis.spat	right	22	21	pre	2	1	yes	TRUE	no	Frowin.pre.22	2
Frowin	M	13	vis.spat	right	23	21	pre	2	1	yes	TRUE	no	Frowin.pre.23	2
Frowin	M	13	vis.spat	right	24	21	pre	2	1	yes	TRUE	no	Frowin.pre.24	2
Frowin	M	13	vis.spat	right	25	21	pre	2	1	yes	TRUE	no	Frowin.pre.25	2
Frowin	M	13	vis.spat	right	26	21	pre	2	0	no	FALSE	no	Frowin.pre.26	2
Frowin	M	13	vis.spat	right	27	21	pre	2	1	yes	TRUE	no	Frowin.pre.27	2
Frowin	M	13	vis.spat	right	28	21	pre	2	1	yes	TRUE	no	Frowin.pre.28	2
Frowin	M	13	vis.spat	right	29	21	pre	2	1	yes	TRUE	no	Frowin.pre.29	2
Frowin	M	13	vis.spat	right	30	21	pre	2	1	yes	TRUE	no	Frowin.pre.30	2
Frowin	M	13	vis.spat	right	31	21	pre	2	1	yes	TRUE	no	Frowin.pre.31	2
Frowin	M	13	vis.spat	right	32	21	pre	2	1	yes	TRUE	no	Frowin.pre.32	2
Frowin	M	13	vis.spat	right	33	21	pre	2	1	yes	TRUE	no	Frowin.pre.33	2
Frowin	M	13	vis.spat	right	34	21	pre	2	1	yes	TRUE	no	Frowin.pre.34	2
Frowin	M	13	vis.spat	right	35	21	pre	2	1	yes	TRUE	no	Frowin.pre.35	2
Frowin	M	13	vis.spat	right	36	21	pre	2	1	yes	TRUE	no	Frowin.pre.36	2
Frowin	M	13	vis.spat	right	37	21	pre	2	1	yes	TRUE	no	Frowin.pre.37	2
Frowin	M	13	vis.spat	right	38	21	pre	2	1	yes	TRUE	no	Frowin.pre.38	2
Frowin	M	13	vis.spat	right	39	21	pre	2	1	yes	TRUE	no	Frowin.pre.39	2
Frowin	M	13	vis.spat	right	40	21	pre	2	1	yes	TRUE	no	Frowin.pre.40	2
Frowin	M	13	vis.spat	right	41	21	pre	2	1	yes	TRUE	no	Frowin.pre.41	2
Frowin	M	13	vis.spat	right	42	21	pre	2	1	yes	TRUE	no	Frowin.pre.42	2
Frowin	M	13	vis.spat	right	43	21	pre	2	1	yes	TRUE	no	Frowin.pre.43	2
Frowin	M	13	vis.spat	right	44	21	pre	2	1	yes	TRUE	no	Frowin.pre.44	2
Frowin	M	13	vis.spat	right	45	21	pre	2	1	yes	TRUE	no	Frowin.pre.45	2
Frowin	M	13	vis.spat	right	46	21	pre	2	1	yes	TRUE	no	Frowin.pre.46	2
Frowin	M	13	vis.spat	right	47	21	pre	2	1	yes	TRUE	no	Frowin.pre.47	2
Frowin	M	13	vis.spat	right	48	21	pre	2	1	yes	TRUE	no	Frowin.pre.48	2
Frowin	M	13	vis.spat	right	49	21	pre	2	0	no	FALSE	no	Frowin.pre.49	2
Frowin	M	13	vis.spat	right	50	21	pre	2	1	yes	TRUE	no	Frowin.pre.50	2
Frowin	M	13	vis.spat	right	51	21	pre	2	1	yes	TRUE	no	Frowin.pre.51	2
Frowin	M	13	vis.spat	right	52	21	pre	2	1	yes	TRUE	no	Frowin.pre.52	2
Frowin	M	13	vis.spat	right	53	21	pre	2	1	yes	TRUE	no	Frowin.pre.53	2
Frowin	M	13	vis.spat	right	54	21	pre	2	1	yes	TRUE	no	Frowin.pre.54	2
Frowin	M	13	vis.spat	right	55	21	pre	2	1	yes	TRUE	no	Frowin.pre.55	2
Frowin	M	13	vis.spat	right	56	21	pre	2	1	yes	TRUE	no	Frowin.pre.56	2
Frowin	M	13	vis.spat	right	57	21	pre	2	1	yes	TRUE	no	Frowin.pre.57	2
Frowin	M	13	vis.spat	right	58	21	pre	2	1	yes	TRUE	no	Frowin.pre.58	2
Frowin	M	13	vis.spat	right	59	21	pre	2	1	yes	TRUE	no	Frowin.pre.59	2
Frowin	M	13	vis.spat	right	60	21	pre	2	1	yes	TRUE	no	Frowin.pre.60	2
John	M	18	vis	neither	1	21	pre	2	1	yes	TRUE	no	John.pre.1	2
John	M	18	vis	neither	2	21	pre	2	1	yes	TRUE	no	John.pre.2	2
John	M	18	vis	neither	3	21	pre	2	1	yes	TRUE	no	John.pre.3	2
John	M	18	vis	neither	4	21	pre	2	1	yes	TRUE	no	John.pre.4	2
John	M	18	vis	neither	5	21	pre	2	0	no	FALSE	no	John.pre.5	2
John	M	18	vis	neither	6	21	pre	2	0	no	FALSE	no	John.pre.6	2
John	M	18	vis	neither	7	21	pre	2	1	yes	TRUE	no	John.pre.7	2
John	M	18	vis	neither	8	21	pre	2	1	yes	TRUE	no	John.pre.8	2
John	M	18	vis	neither	9	21	pre	2	1	yes	TRUE	no	John.pre.9	2
John	M	18	vis	neither	10	21	pre	2	1	yes	TRUE	no	John.pre.10	2
John	M	18	vis	neither	11	21	pre	2	1	yes	TRUE	no	John.pre.11	2
John	M	18	vis	neither	12	21	pre	2	0	no	FALSE	no	John.pre.12	2
John	M	18	vis	neither	13	21	pre	2	1	yes	TRUE	no	John.pre.13	2
John	M	18	vis	neither	14	21	pre	2	0	no	FALSE	no	John.pre.14	2
John	M	18	vis	neither	15	21	pre	2	1	yes	TRUE	no	John.pre.15	2
John	M	18	vis	neither	16	21	pre	2	1	yes	TRUE	no	John.pre.16	2
John	M	18	vis	neither	17	21	pre	2	1	yes	TRUE	no	John.pre.17	2
John	M	18	vis	neither	18	21	pre	2	1	yes	TRUE	no	John.pre.18	2
John	M	18	vis	neither	19	21	pre	2	1	yes	TRUE	no	John.pre.19	2
John	M	18	vis	neither	20	21	pre	2	1	yes	TRUE	no	John.pre.20	2
John	M	18	vis	neither	21	21	pre	2	1	yes	TRUE	no	John.pre.21	2
John	M	18	vis	neither	22	21	pre	2	1	yes	TRUE	no	John.pre.22	2
John	M	18	vis	neither	23	21	pre	2	1	yes	TRUE	no	John.pre.23	2
John	M	18	vis	neither	24	21	pre	2	1	yes	TRUE	no	John.pre.24	2
John	M	18	vis	neither	25	21	pre	2	1	yes	TRUE	no	John.pre.25	2
John	M	18	vis	neither	26	21	pre	2	1	yes	TRUE	no	John.pre.26	2
John	M	18	vis	neither	27	21	pre	2	1	yes	TRUE	no	John.pre.27	2
John	M	18	vis	neither	28	21	pre	2	1	yes	TRUE	no	John.pre.28	2
John	M	18	vis	neither	29	21	pre	2	1	yes	TRUE	no	John.pre.29	2
John	M	18	vis	neither	30	21	pre	2	1	yes	TRUE	no	John.pre.30	2
John	M	18	vis	neither	31	21	pre	2	1	yes	TRUE	no	John.pre.31	2
John	M	18	vis	neither	32	21	pre	2	1	yes	TRUE	no	John.pre.32	2
John	M	18	vis	neither	33	21	pre	2	1	yes	TRUE	no	John.pre.33	2
John	M	18	vis	neither	34	21	pre	2	1	yes	TRUE	no	John.pre.34	2
John	M	18	vis	neither	35	21	pre	2	1	yes	TRUE	no	John.pre.35	2
John	M	18	vis	neither	36	21	pre	2	1	yes	TRUE	no	John.pre.36	2
John	M	18	vis	neither	37	21	pre	2	1	yes	TRUE	no	John.pre.37	2
John	M	18	vis	neither	38	21	pre	2	1	yes	TRUE	no	John.pre.38	2
John	M	18	vis	neither	39	21	pre	2	1	yes	TRUE	no	John.pre.39	2
John	M	18	vis	neither	40	21	pre	2	1	yes	TRUE	no	John.pre.40	2
John	M	18	vis	neither	41	21	pre	2	1	yes	TRUE	no	John.pre.41	2
John	M	18	vis	neither	42	21	pre	2	1	yes	TRUE	no	John.pre.42	2
John	M	18	vis	neither	43	21	pre	2	1	yes	TRUE	no	John.pre.43	2
John	M	18	vis	neither	44	21	pre	2	1	yes	TRUE	no	John.pre.44	2
John	M	18	vis	neither	45	21	pre	2	1	yes	TRUE	no	John.pre.45	2
John	M	18	vis	neither	46	21	pre	2	1	yes	TRUE	no	John.pre.46	2
John	M	18	vis	neither	47	21	pre	2	1	yes	TRUE	no	John.pre.47	2
John	M	18	vis	neither	48	21	pre	2	1	yes	TRUE	no	John.pre.48	2
John	M	18	vis	neither	49	21	pre	2	1	yes	TRUE	no	John.pre.49	2
John	M	18	vis	neither	50	21	pre	2	1	yes	TRUE	no	John.pre.50	2
John	M	18	vis	neither	51	21	pre	2	1	yes	TRUE	no	John.pre.51	2
John	M	18	vis	neither	52	21	pre	2	1	yes	TRUE	no	John.pre.52	2
John	M	18	vis	neither	53	21	pre	2	1	yes	TRUE	no	John.pre.53	2
John	M	18	vis	neither	54	21	pre	2	1	yes	TRUE	no	John.pre.54	2
John	M	18	vis	neither	55	21	pre	2	1	yes	TRUE	no	John.pre.55	2
John	M	18	vis	neither	56	21	pre	2	1	yes	TRUE	no	John.pre.56	2
John	M	18	vis	neither	57	21	pre	2	1	yes	TRUE	no	John.pre.57	2
John	M	18	vis	neither	58	21	pre	2	1	yes	TRUE	no	John.pre.58	2
John	M	18	vis	neither	59	21	pre	2	1	yes	TRUE	no	John.pre.59	2
John	M	18	vis	neither	60	21	pre	2	1	yes	TRUE	no	John.pre.60	2
Lilly	F	10	vis.spat	left	1	21	pre	2	1	yes	TRUE	no	Lilly.pre.1	2
Lilly	F	10	vis.spat	left	2	21	pre	2	1	yes	TRUE	no	Lilly.pre.2	2
Lilly	F	10	vis.spat	left	3	21	pre	2	1	yes	TRUE	no	Lilly.pre.3	2
Lilly	F	10	vis.spat	left	4	21	pre	2	1	yes	TRUE	no	Lilly.pre.4	2
Lilly	F	10	vis.spat	left	5	21	pre	2	1	yes	TRUE	no	Lilly.pre.5	2
Lilly	F	10	vis.spat	left	6	21	pre	2	1	yes	TRUE	no	Lilly.pre.6	2
Lilly	F	10	vis.spat	left	7	21	pre	2	1	yes	TRUE	no	Lilly.pre.7	2
Lilly	F	10	vis.spat	left	8	21	pre	2	0	no	FALSE	no	Lilly.pre.8	2
Lilly	F	10	vis.spat	left	9	21	pre	2	1	yes	TRUE	no	Lilly.pre.9	2
Lilly	F	10	vis.spat	left	10	21	pre	2	1	yes	TRUE	no	Lilly.pre.10	2
Lilly	F	10	vis.spat	left	11	21	pre	2	1	yes	TRUE	no	Lilly.pre.11	2
Lilly	F	10	vis.spat	left	12	21	pre	2	1	yes	TRUE	no	Lilly.pre.12	2
Lilly	F	10	vis.spat	left	13	21	pre	2	1	yes	TRUE	no	Lilly.pre.13	2
Lilly	F	10	vis.spat	left	14	21	pre	2	1	yes	TRUE	no	Lilly.pre.14	2
Lilly	F	10	vis.spat	left	15	21	pre	2	1	yes	TRUE	no	Lilly.pre.15	2
Lilly	F	10	vis.spat	left	16	21	pre	2	1	yes	TRUE	no	Lilly.pre.16	2
Lilly	F	10	vis.spat	left	17	21	pre	2	1	yes	TRUE	no	Lilly.pre.17	2
Lilly	F	10	vis.spat	left	18	21	pre	2	1	yes	TRUE	no	Lilly.pre.18	2
Lilly	F	10	vis.spat	left	19	21	pre	2	1	yes	TRUE	no	Lilly.pre.19	2
Lilly	F	10	vis.spat	left	20	21	pre	2	1	yes	TRUE	no	Lilly.pre.20	2
Lilly	F	10	vis.spat	left	21	21	pre	2	1	yes	TRUE	no	Lilly.pre.21	2
Lilly	F	10	vis.spat	left	22	21	pre	2	1	yes	TRUE	no	Lilly.pre.22	2
Lilly	F	10	vis.spat	left	23	21	pre	2	1	yes	TRUE	no	Lilly.pre.23	2
Lilly	F	10	vis.spat	left	24	21	pre	2	1	yes	TRUE	no	Lilly.pre.24	2
Lilly	F	10	vis.spat	left	25	21	pre	2	1	yes	TRUE	no	Lilly.pre.25	2
Lilly	F	10	vis.spat	left	26	21	pre	2	1	yes	TRUE	no	Lilly.pre.26	2
Lilly	F	10	vis.spat	left	27	21	pre	2	1	yes	TRUE	no	Lilly.pre.27	2
Lilly	F	10	vis.spat	left	28	21	pre	2	1	yes	TRUE	no	Lilly.pre.28	2
Lilly	F	10	vis.spat	left	29	21	pre	2	1	yes	TRUE	no	Lilly.pre.29	2
Lilly	F	10	vis.spat	left	30	21	pre	2	1	yes	TRUE	no	Lilly.pre.30	2
Lilly	F	10	vis.spat	left	31	21	pre	2	1	yes	TRUE	no	Lilly.pre.31	2
Lilly	F	10	vis.spat	left	32	21	pre	2	1	yes	TRUE	no	Lilly.pre.32	2
Lilly	F	10	vis.spat	left	33	21	pre	2	1	yes	TRUE	no	Lilly.pre.33	2
Lilly	F	10	vis.spat	left	34	21	pre	2	1	yes	TRUE	no	Lilly.pre.34	2
Lilly	F	10	vis.spat	left	35	21	pre	2	1	yes	TRUE	no	Lilly.pre.35	2
Lilly	F	10	vis.spat	left	36	21	pre	2	1	yes	TRUE	no	Lilly.pre.36	2
Lilly	F	10	vis.spat	left	37	21	pre	2	1	yes	TRUE	no	Lilly.pre.37	2
Lilly	F	10	vis.spat	left	38	21	pre	2	1	yes	TRUE	no	Lilly.pre.38	2
Lilly	F	10	vis.spat	left	39	21	pre	2	1	yes	TRUE	no	Lilly.pre.39	2
Lilly	F	10	vis.spat	left	40	21	pre	2	1	yes	TRUE	no	Lilly.pre.40	2
Lilly	F	10	vis.spat	left	41	21	pre	2	1	yes	TRUE	no	Lilly.pre.41	2
Lilly	F	10	vis.spat	left	42	21	pre	2	1	yes	TRUE	no	Lilly.pre.42	2
Lilly	F	10	vis.spat	left	43	21	pre	2	1	yes	TRUE	no	Lilly.pre.43	2
Lilly	F	10	vis.spat	left	44	21	pre	2	1	yes	TRUE	no	Lilly.pre.44	2
Lilly	F	10	vis.spat	left	45	21	pre	2	1	yes	TRUE	no	Lilly.pre.45	2
Lilly	F	10	vis.spat	left	46	21	pre	2	1	yes	TRUE	no	Lilly.pre.46	2
Lilly	F	10	vis.spat	left	47	21	pre	2	1	yes	TRUE	no	Lilly.pre.47	2
Lilly	F	10	vis.spat	left	48	21	pre	2	1	yes	TRUE	no	Lilly.pre.48	2
Lilly	F	10	vis.spat	left	49	21	pre	2	1	yes	TRUE	no	Lilly.pre.49	2
Lilly	F	10	vis.spat	left	50	21	pre	2	1	yes	TRUE	no	Lilly.pre.50	2
Lilly	F	10	vis.spat	left	51	21	pre	2	1	yes	TRUE	no	Lilly.pre.51	2
Lilly	F	10	vis.spat	left	52	21	pre	2	1	yes	TRUE	no	Lilly.pre.52	2
Lilly	F	10	vis.spat	left	53	21	pre	2	1	yes	TRUE	no	Lilly.pre.53	2
Lilly	F	10	vis.spat	left	54	21	pre	2	1	yes	TRUE	no	Lilly.pre.54	2
Lilly	F	10	vis.spat	left	55	21	pre	2	1	yes	TRUE	no	Lilly.pre.55	2
Lilly	F	10	vis.spat	left	56	21	pre	2	1	yes	TRUE	no	Lilly.pre.56	2
Lilly	F	10	vis.spat	left	57	21	pre	2	1	yes	TRUE	no	Lilly.pre.57	2
Lilly	F	10	vis.spat	left	58	21	pre	2	1	yes	TRUE	no	Lilly.pre.58	2
Lilly	F	10	vis.spat	left	59	21	pre	2	1	yes	TRUE	no	Lilly.pre.59	2
Lilly	F	10	vis.spat	left	60	21	pre	2	1	yes	TRUE	no	Lilly.pre.60	2
Mali	F	3	vis.spat	left	1	21	pre	2	1	yes	TRUE	no	Mali.pre.1	2
Mali	F	3	vis.spat	left	2	21	pre	2	1	yes	TRUE	no	Mali.pre.2	2
Mali	F	3	vis.spat	left	3	21	pre	2	1	yes	TRUE	no	Mali.pre.3	2
Mali	F	3	vis.spat	left	4	21	pre	2	1	yes	TRUE	no	Mali.pre.4	2
Mali	F	3	vis.spat	left	5	21	pre	2	0	no	FALSE	no	Mali.pre.5	2
Mali	F	3	vis.spat	left	6	21	pre	2	0	no	FALSE	no	Mali.pre.6	2
Mali	F	3	vis.spat	left	7	21	pre	2	0	no	FALSE	no	Mali.pre.7	2
Mali	F	3	vis.spat	left	8	21	pre	2	0	no	FALSE	no	Mali.pre.8	2
Mali	F	3	vis.spat	left	9	21	pre	2	1	yes	TRUE	no	Mali.pre.9	2
Mali	F	3	vis.spat	left	10	21	pre	2	1	yes	TRUE	no	Mali.pre.10	2
Mali	F	3	vis.spat	left	11	21	pre	2	1	yes	TRUE	no	Mali.pre.11	2
Mali	F	3	vis.spat	left	12	21	pre	2	1	yes	TRUE	no	Mali.pre.12	2
Mali	F	3	vis.spat	left	13	21	pre	2	1	yes	TRUE	no	Mali.pre.13	2
Mali	F	3	vis.spat	left	14	21	pre	2	1	yes	TRUE	no	Mali.pre.14	2
Mali	F	3	vis.spat	left	15	21	pre	2	1	yes	TRUE	no	Mali.pre.15	2
Mali	F	3	vis.spat	left	16	21	pre	2	1	yes	TRUE	no	Mali.pre.16	2
Mali	F	3	vis.spat	left	17	21	pre	2	0	no	FALSE	no	Mali.pre.17	2
Mali	F	3	vis.spat	left	18	21	pre	2	0	no	FALSE	no	Mali.pre.18	2
Mali	F	3	vis.spat	left	19	21	pre	2	1	yes	TRUE	no	Mali.pre.19	2
Mali	F	3	vis.spat	left	20	21	pre	2	1	yes	TRUE	no	Mali.pre.20	2
Mali	F	3	vis.spat	left	21	21	pre	2	1	yes	TRUE	no	Mali.pre.21	2
Mali	F	3	vis.spat	left	22	21	pre	2	1	yes	TRUE	no	Mali.pre.22	2
Mali	F	3	vis.spat	left	23	21	pre	2	1	yes	TRUE	no	Mali.pre.23	2
Mali	F	3	vis.spat	left	24	21	pre	2	1	yes	TRUE	no	Mali.pre.24	2
Mali	F	3	vis.spat	left	25	21	pre	2	1	yes	TRUE	no	Mali.pre.25	2
Mali	F	3	vis.spat	left	26	21	pre	2	1	yes	TRUE	no	Mali.pre.26	2
Mali	F	3	vis.spat	left	27	21	pre	2	1	yes	TRUE	no	Mali.pre.27	2
Mali	F	3	vis.spat	left	28	21	pre	2	1	yes	TRUE	no	Mali.pre.28	2
Mali	F	3	vis.spat	left	29	21	pre	2	1	yes	TRUE	no	Mali.pre.29	2
Mali	F	3	vis.spat	left	30	21	pre	2	1	yes	TRUE	no	Mali.pre.30	2
Mali	F	3	vis.spat	left	31	21	pre	2	1	yes	TRUE	no	Mali.pre.31	2
Mali	F	3	vis.spat	left	32	21	pre	2	1	yes	TRUE	no	Mali.pre.32	2
Mali	F	3	vis.spat	left	33	21	pre	2	1	yes	TRUE	no	Mali.pre.33	2
Mali	F	3	vis.spat	left	34	21	pre	2	1	yes	TRUE	no	Mali.pre.34	2
Mali	F	3	vis.spat	left	35	21	pre	2	1	yes	TRUE	no	Mali.pre.35	2
Mali	F	3	vis.spat	left	36	21	pre	2	1	yes	TRUE	no	Mali.pre.36	2
Mali	F	3	vis.spat	left	37	21	pre	2	1	yes	TRUE	no	Mali.pre.37	2
Mali	F	3	vis.spat	left	38	21	pre	2	1	yes	TRUE	no	Mali.pre.38	2
Mali	F	3	vis.spat	left	39	21	pre	2	1	yes	TRUE	no	Mali.pre.39	2
Mali	F	3	vis.spat	left	40	21	pre	2	1	yes	TRUE	no	Mali.pre.40	2
Mali	F	3	vis.spat	left	41	21	pre	2	1	yes	TRUE	no	Mali.pre.41	2
Mali	F	3	vis.spat	left	42	21	pre	2	1	yes	TRUE	no	Mali.pre.42	2
Mali	F	3	vis.spat	left	43	21	pre	2	1	yes	TRUE	no	Mali.pre.43	2
Mali	F	3	vis.spat	left	44	21	pre	2	1	yes	TRUE	no	Mali.pre.44	2
Mali	F	3	vis.spat	left	45	21	pre	2	1	yes	TRUE	no	Mali.pre.45	2
Mali	F	3	vis.spat	left	46	21	pre	2	1	yes	TRUE	no	Mali.pre.46	2
Mali	F	3	vis.spat	left	47	21	pre	2	1	yes	TRUE	no	Mali.pre.47	2
Mali	F	3	vis.spat	left	48	21	pre	2	1	yes	TRUE	no	Mali.pre.48	2
Mali	F	3	vis.spat	left	49	21	pre	2	1	yes	TRUE	no	Mali.pre.49	2
Mali	F	3	vis.spat	left	50	21	pre	2	1	yes	TRUE	no	Mali.pre.50	2
Mali	F	3	vis.spat	left	51	21	pre	2	1	yes	TRUE	no	Mali.pre.51	2
Mali	F	3	vis.spat	left	52	21	pre	2	1	yes	TRUE	no	Mali.pre.52	2
Mali	F	3	vis.spat	left	53	21	pre	2	1	yes	TRUE	no	Mali.pre.53	2
Mali	F	3	vis.spat	left	54	21	pre	2	1	yes	TRUE	no	Mali.pre.54	2
Mali	F	3	vis.spat	left	55	21	pre	2	1	yes	TRUE	no	Mali.pre.55	2
Mali	F	3	vis.spat	left	56	21	pre	2	1	yes	TRUE	no	Mali.pre.56	2
Mali	F	3	vis.spat	left	57	21	pre	2	1	yes	TRUE	no	Mali.pre.57	2
Mali	F	3	vis.spat	left	58	21	pre	2	1	yes	TRUE	no	Mali.pre.58	2
Mali	F	3	vis.spat	left	59	21	pre	2	1	yes	TRUE	no	Mali.pre.59	2
Mali	F	3	vis.spat	left	60	21	pre	2	1	yes	TRUE	no	Mali.pre.60	2
Papu	F	4	vis	neither	1	21	pre	2	1	yes	TRUE	no	Papu.pre.1	2
Papu	F	4	vis	neither	2	21	pre	2	1	yes	TRUE	no	Papu.pre.2	2
Papu	F	4	vis	neither	3	21	pre	2	1	yes	TRUE	no	Papu.pre.3	2
Papu	F	4	vis	neither	4	21	pre	2	1	yes	TRUE	no	Papu.pre.4	2
Papu	F	4	vis	neither	5	21	pre	2	1	yes	TRUE	no	Papu.pre.5	2
Papu	F	4	vis	neither	6	21	pre	2	1	yes	TRUE	no	Papu.pre.6	2
Papu	F	4	vis	neither	7	21	pre	2	1	yes	TRUE	no	Papu.pre.7	2
Papu	F	4	vis	neither	8	21	pre	2	1	yes	TRUE	no	Papu.pre.8	2
Papu	F	4	vis	neither	9	21	pre	2	1	yes	TRUE	no	Papu.pre.9	2
Papu	F	4	vis	neither	10	21	pre	2	1	yes	TRUE	no	Papu.pre.10	2
Papu	F	4	vis	neither	11	21	pre	2	0	no	FALSE	no	Papu.pre.11	2
Papu	F	4	vis	neither	12	21	pre	2	0	no	FALSE	no	Papu.pre.12	2
Papu	F	4	vis	neither	13	21	pre	2	1	yes	TRUE	no	Papu.pre.13	2
Papu	F	4	vis	neither	14	21	pre	2	1	yes	TRUE	no	Papu.pre.14	2
Papu	F	4	vis	neither	15	21	pre	2	1	yes	TRUE	no	Papu.pre.15	2
Papu	F	4	vis	neither	16	21	pre	2	1	yes	TRUE	no	Papu.pre.16	2
Papu	F	4	vis	neither	17	21	pre	2	1	yes	TRUE	no	Papu.pre.17	2
Papu	F	4	vis	neither	18	21	pre	2	0	no	FALSE	no	Papu.pre.18	2
Papu	F	4	vis	neither	19	21	pre	2	1	yes	TRUE	no	Papu.pre.19	2
Papu	F	4	vis	neither	20	21	pre	2	1	yes	TRUE	no	Papu.pre.20	2
Papu	F	4	vis	neither	21	21	pre	2	1	yes	TRUE	no	Papu.pre.21	2
Papu	F	4	vis	neither	22	21	pre	2	1	yes	TRUE	no	Papu.pre.22	2
Papu	F	4	vis	neither	23	21	pre	2	0	no	FALSE	no	Papu.pre.23	2
Papu	F	4	vis	neither	24	21	pre	2	0	no	FALSE	no	Papu.pre.24	2
Papu	F	4	vis	neither	25	21	pre	2	1	yes	TRUE	no	Papu.pre.25	2
Papu	F	4	vis	neither	26	21	pre	2	1	yes	TRUE	no	Papu.pre.26	2
Papu	F	4	vis	neither	27	21	pre	2	1	yes	TRUE	no	Papu.pre.27	2
Papu	F	4	vis	neither	28	21	pre	2	1	yes	TRUE	no	Papu.pre.28	2
Papu	F	4	vis	neither	29	21	pre	2	1	yes	TRUE	no	Papu.pre.29	2
Papu	F	4	vis	neither	30	21	pre	2	1	yes	TRUE	no	Papu.pre.30	2
Papu	F	4	vis	neither	31	21	pre	2	1	yes	TRUE	no	Papu.pre.31	2
Papu	F	4	vis	neither	32	21	pre	2	0	no	FALSE	no	Papu.pre.32	2
Papu	F	4	vis	neither	33	21	pre	2	1	yes	TRUE	no	Papu.pre.33	2
Papu	F	4	vis	neither	34	21	pre	2	1	yes	TRUE	no	Papu.pre.34	2
Papu	F	4	vis	neither	35	21	pre	2	0	no	FALSE	no	Papu.pre.35	2
Papu	F	4	vis	neither	36	21	pre	2	0	no	FALSE	no	Papu.pre.36	2
Papu	F	4	vis	neither	37	21	pre	2	1	yes	TRUE	no	Papu.pre.37	2
Papu	F	4	vis	neither	38	21	pre	2	1	yes	TRUE	no	Papu.pre.38	2
Papu	F	4	vis	neither	39	21	pre	2	1	yes	TRUE	no	Papu.pre.39	2
Papu	F	4	vis	neither	40	21	pre	2	1	yes	TRUE	no	Papu.pre.40	2
Papu	F	4	vis	neither	41	21	pre	2	1	yes	TRUE	no	Papu.pre.41	2
Papu	F	4	vis	neither	42	21	pre	2	1	yes	TRUE	no	Papu.pre.42	2
Papu	F	4	vis	neither	43	21	pre	2	1	yes	TRUE	no	Papu.pre.43	2
Papu	F	4	vis	neither	44	21	pre	2	1	yes	TRUE	no	Papu.pre.44	2
Papu	F	4	vis	neither	45	21	pre	2	0	no	FALSE	no	Papu.pre.45	2
Papu	F	4	vis	neither	46	21	pre	2	1	yes	TRUE	no	Papu.pre.46	2
Papu	F	4	vis	neither	47	21	pre	2	0	no	FALSE	no	Papu.pre.47	2
Papu	F	4	vis	neither	48	21	pre	2	0	no	FALSE	no	Papu.pre.48	2
Papu	F	4	vis	neither	49	21	pre	2	1	yes	TRUE	no	Papu.pre.49	2
Papu	F	4	vis	neither	50	21	pre	2	1	yes	TRUE	no	Papu.pre.50	2
Papu	F	4	vis	neither	51	21	pre	2	0	no	FALSE	no	Papu.pre.51	2
Papu	F	4	vis	neither	52	21	pre	2	1	yes	TRUE	no	Papu.pre.52	2
Papu	F	4	vis	neither	53	21	pre	2	0	no	FALSE	no	Papu.pre.53	2
Papu	F	4	vis	neither	54	21	pre	2	1	yes	TRUE	no	Papu.pre.54	2
Papu	F	4	vis	neither	55	21	pre	2	1	yes	TRUE	no	Papu.pre.55	2
Papu	F	4	vis	neither	56	21	pre	2	1	yes	TRUE	no	Papu.pre.56	2
Papu	F	4	vis	neither	57	21	pre	2	1	yes	TRUE	no	Papu.pre.57	2
Papu	F	4	vis	neither	58	21	pre	2	1	yes	TRUE	no	Papu.pre.58	2
Papu	F	4	vis	neither	59	21	pre	2	0	no	FALSE	no	Papu.pre.59	2
Papu	F	4	vis	neither	60	21	pre	2	0	no	FALSE	no	Papu.pre.60	2
Paul	M	7	vis.spat	left	1	21	pre	2	1	yes	TRUE	no	Paul.pre.1	2
Paul	M	7	vis.spat	left	2	21	pre	2	0	no	FALSE	no	Paul.pre.2	2
Paul	M	7	vis.spat	left	3	21	pre	2	1	yes	TRUE	no	Paul.pre.3	2
Paul	M	7	vis.spat	left	4	21	pre	2	1	yes	TRUE	no	Paul.pre.4	2
Paul	M	7	vis.spat	left	5	21	pre	2	1	yes	TRUE	no	Paul.pre.5	2
Paul	M	7	vis.spat	left	6	21	pre	2	1	yes	TRUE	no	Paul.pre.6	2
Paul	M	7	vis.spat	left	7	21	pre	2	0	no	FALSE	no	Paul.pre.7	2
Paul	M	7	vis.spat	left	8	21	pre	2	1	yes	TRUE	no	Paul.pre.8	2
Paul	M	7	vis.spat	left	9	21	pre	2	1	yes	TRUE	no	Paul.pre.9	2
Paul	M	7	vis.spat	left	10	21	pre	2	1	yes	TRUE	no	Paul.pre.10	2
Paul	M	7	vis.spat	left	11	21	pre	2	1	yes	TRUE	no	Paul.pre.11	2
Paul	M	7	vis.spat	left	12	21	pre	2	1	yes	TRUE	no	Paul.pre.12	2
Paul	M	7	vis.spat	left	13	21	pre	2	0	no	FALSE	no	Paul.pre.13	2
Paul	M	7	vis.spat	left	14	21	pre	2	1	yes	TRUE	no	Paul.pre.14	2
Paul	M	7	vis.spat	left	15	21	pre	2	1	yes	TRUE	no	Paul.pre.15	2
Paul	M	7	vis.spat	left	16	21	pre	2	1	yes	TRUE	no	Paul.pre.16	2
Paul	M	7	vis.spat	left	17	21	pre	2	1	yes	TRUE	no	Paul.pre.17	2
Paul	M	7	vis.spat	left	18	21	pre	2	1	yes	TRUE	no	Paul.pre.18	2
Paul	M	7	vis.spat	left	19	21	pre	2	1	yes	TRUE	no	Paul.pre.19	2
Paul	M	7	vis.spat	left	20	21	pre	2	1	yes	TRUE	no	Paul.pre.20	2
Paul	M	7	vis.spat	left	21	21	pre	2	1	yes	TRUE	no	Paul.pre.21	2
Paul	M	7	vis.spat	left	22	21	pre	2	1	yes	TRUE	no	Paul.pre.22	2
Paul	M	7	vis.spat	left	23	21	pre	2	1	yes	TRUE	no	Paul.pre.23	2
Paul	M	7	vis.spat	left	24	21	pre	2	1	yes	TRUE	no	Paul.pre.24	2
Paul	M	7	vis.spat	left	25	21	pre	2	1	yes	TRUE	no	Paul.pre.25	2
Paul	M	7	vis.spat	left	26	21	pre	2	1	yes	TRUE	no	Paul.pre.26	2
Paul	M	7	vis.spat	left	27	21	pre	2	1	yes	TRUE	no	Paul.pre.27	2
Paul	M	7	vis.spat	left	28	21	pre	2	1	yes	TRUE	no	Paul.pre.28	2
Paul	M	7	vis.spat	left	29	21	pre	2	1	yes	TRUE	no	Paul.pre.29	2
Paul	M	7	vis.spat	left	30	21	pre	2	1	yes	TRUE	no	Paul.pre.30	2
Paul	M	7	vis.spat	left	31	21	pre	2	1	yes	TRUE	no	Paul.pre.31	2
Paul	M	7	vis.spat	left	32	21	pre	2	1	yes	TRUE	no	Paul.pre.32	2
Paul	M	7	vis.spat	left	33	21	pre	2	1	yes	TRUE	no	Paul.pre.33	2
Paul	M	7	vis.spat	left	34	21	pre	2	1	yes	TRUE	no	Paul.pre.34	2
Paul	M	7	vis.spat	left	35	21	pre	2	1	yes	TRUE	no	Paul.pre.35	2
Paul	M	7	vis.spat	left	36	21	pre	2	1	yes	TRUE	no	Paul.pre.36	2
Paul	M	7	vis.spat	left	37	21	pre	2	1	yes	TRUE	no	Paul.pre.37	2
Paul	M	7	vis.spat	left	38	21	pre	2	1	yes	TRUE	no	Paul.pre.38	2
Paul	M	7	vis.spat	left	39	21	pre	2	1	yes	TRUE	no	Paul.pre.39	2
Paul	M	7	vis.spat	left	40	21	pre	2	1	yes	TRUE	no	Paul.pre.40	2
Paul	M	7	vis.spat	left	41	21	pre	2	1	yes	TRUE	no	Paul.pre.41	2
Paul	M	7	vis.spat	left	42	21	pre	2	1	yes	TRUE	no	Paul.pre.42	2
Paul	M	7	vis.spat	left	43	21	pre	2	1	yes	TRUE	no	Paul.pre.43	2
Paul	M	7	vis.spat	left	44	21	pre	2	1	yes	TRUE	no	Paul.pre.44	2
Paul	M	7	vis.spat	left	45	21	pre	2	1	yes	TRUE	no	Paul.pre.45	2
Paul	M	7	vis.spat	left	46	21	pre	2	1	yes	TRUE	no	Paul.pre.46	2
Paul	M	7	vis.spat	left	47	21	pre	2	1	yes	TRUE	no	Paul.pre.47	2
Paul	M	7	vis.spat	left	48	21	pre	2	1	yes	TRUE	no	Paul.pre.48	2
Paul	M	7	vis.spat	left	49	21	pre	2	1	yes	TRUE	no	Paul.pre.49	2
Paul	M	7	vis.spat	left	50	21	pre	2	1	yes	TRUE	no	Paul.pre.50	2
Paul	M	7	vis.spat	left	51	21	pre	2	1	yes	TRUE	no	Paul.pre.51	2
Paul	M	7	vis.spat	left	52	21	pre	2	1	yes	TRUE	no	Paul.pre.52	2
Paul	M	7	vis.spat	left	53	21	pre	2	1	yes	TRUE	no	Paul.pre.53	2
Paul	M	7	vis.spat	left	54	21	pre	2	1	yes	TRUE	no	Paul.pre.54	2
Paul	M	7	vis.spat	left	55	21	pre	2	1	yes	TRUE	no	Paul.pre.55	2
Paul	M	7	vis.spat	left	56	21	pre	2	1	yes	TRUE	no	Paul.pre.56	2
Paul	M	7	vis.spat	left	57	21	pre	2	1	yes	TRUE	no	Paul.pre.57	2
Paul	M	7	vis.spat	left	58	21	pre	2	1	yes	TRUE	no	Paul.pre.58	2
Paul	M	7	vis.spat	left	59	21	pre	2	1	yes	TRUE	no	Paul.pre.59	2
Paul	M	7	vis.spat	left	60	21	pre	2	1	yes	TRUE	no	Paul.pre.60	2
Pick	M	13	vis	neither	1	21	pre	2	1	yes	TRUE	no	Pick.pre.1	2
Pick	M	13	vis	neither	2	21	pre	2	1	yes	TRUE	no	Pick.pre.2	2
Pick	M	13	vis	neither	3	21	pre	2	1	yes	TRUE	no	Pick.pre.3	2
Pick	M	13	vis	neither	4	21	pre	2	1	yes	TRUE	no	Pick.pre.4	2
Pick	M	13	vis	neither	5	21	pre	2	1	yes	TRUE	no	Pick.pre.5	2
Pick	M	13	vis	neither	6	21	pre	2	0	no	FALSE	no	Pick.pre.6	2
Pick	M	13	vis	neither	7	21	pre	2	1	yes	TRUE	no	Pick.pre.7	2
Pick	M	13	vis	neither	8	21	pre	2	1	yes	TRUE	no	Pick.pre.8	2
Pick	M	13	vis	neither	9	21	pre	2	1	yes	TRUE	no	Pick.pre.9	2
Pick	M	13	vis	neither	10	21	pre	2	1	yes	TRUE	no	Pick.pre.10	2
Pick	M	13	vis	neither	11	21	pre	2	0	no	FALSE	no	Pick.pre.11	2
Pick	M	13	vis	neither	12	21	pre	2	0	no	FALSE	no	Pick.pre.12	2
Pick	M	13	vis	neither	13	21	pre	2	1	yes	TRUE	no	Pick.pre.13	2
Pick	M	13	vis	neither	14	21	pre	2	1	yes	TRUE	no	Pick.pre.14	2
Pick	M	13	vis	neither	15	21	pre	2	1	yes	TRUE	no	Pick.pre.15	2
Pick	M	13	vis	neither	16	21	pre	2	1	yes	TRUE	no	Pick.pre.16	2
Pick	M	13	vis	neither	17	21	pre	2	1	yes	TRUE	no	Pick.pre.17	2
Pick	M	13	vis	neither	18	21	pre	2	1	yes	TRUE	no	Pick.pre.18	2
Pick	M	13	vis	neither	19	21	pre	2	1	yes	TRUE	no	Pick.pre.19	2
Pick	M	13	vis	neither	20	21	pre	2	0	no	FALSE	no	Pick.pre.20	2
Pick	M	13	vis	neither	21	21	pre	2	1	yes	TRUE	no	Pick.pre.21	2
Pick	M	13	vis	neither	22	21	pre	2	1	yes	TRUE	no	Pick.pre.22	2
Pick	M	13	vis	neither	23	21	pre	2	0	no	FALSE	no	Pick.pre.23	2
Pick	M	13	vis	neither	24	21	pre	2	0	no	FALSE	no	Pick.pre.24	2
Pick	M	13	vis	neither	25	21	pre	2	1	yes	TRUE	no	Pick.pre.25	2
Pick	M	13	vis	neither	26	21	pre	2	1	yes	TRUE	no	Pick.pre.26	2
Pick	M	13	vis	neither	27	21	pre	2	1	yes	TRUE	no	Pick.pre.27	2
Pick	M	13	vis	neither	28	21	pre	2	1	yes	TRUE	no	Pick.pre.28	2
Pick	M	13	vis	neither	29	21	pre	2	1	yes	TRUE	no	Pick.pre.29	2
Pick	M	13	vis	neither	30	21	pre	2	1	yes	TRUE	no	Pick.pre.30	2
Pick	M	13	vis	neither	31	21	pre	2	1	yes	TRUE	no	Pick.pre.31	2
Pick	M	13	vis	neither	32	21	pre	2	1	yes	TRUE	no	Pick.pre.32	2
Pick	M	13	vis	neither	33	21	pre	2	1	yes	TRUE	no	Pick.pre.33	2
Pick	M	13	vis	neither	34	21	pre	2	1	yes	TRUE	no	Pick.pre.34	2
Pick	M	13	vis	neither	35	21	pre	2	0	no	FALSE	no	Pick.pre.35	2
Pick	M	13	vis	neither	36	21	pre	2	0	no	FALSE	no	Pick.pre.36	2
Pick	M	13	vis	neither	37	21	pre	2	1	yes	TRUE	no	Pick.pre.37	2
Pick	M	13	vis	neither	38	21	pre	2	1	yes	TRUE	no	Pick.pre.38	2
Pick	M	13	vis	neither	39	21	pre	2	1	yes	TRUE	no	Pick.pre.39	2
Pick	M	13	vis	neither	40	21	pre	2	1	yes	TRUE	no	Pick.pre.40	2
Pick	M	13	vis	neither	41	21	pre	2	0	no	FALSE	no	Pick.pre.41	2
Pick	M	13	vis	neither	42	21	pre	2	1	yes	TRUE	no	Pick.pre.42	2
Pick	M	13	vis	neither	43	21	pre	2	1	yes	TRUE	no	Pick.pre.43	2
Pick	M	13	vis	neither	44	21	pre	2	1	yes	TRUE	no	Pick.pre.44	2
Pick	M	13	vis	neither	45	21	pre	2	1	yes	TRUE	no	Pick.pre.45	2
Pick	M	13	vis	neither	46	21	pre	2	1	yes	TRUE	no	Pick.pre.46	2
Pick	M	13	vis	neither	47	21	pre	2	0	no	FALSE	no	Pick.pre.47	2
Pick	M	13	vis	neither	48	21	pre	2	0	no	FALSE	no	Pick.pre.48	2
Pick	M	13	vis	neither	49	21	pre	2	1	yes	TRUE	no	Pick.pre.49	2
Pick	M	13	vis	neither	50	21	pre	2	1	yes	TRUE	no	Pick.pre.50	2
Pick	M	13	vis	neither	51	21	pre	2	1	yes	TRUE	no	Pick.pre.51	2
Pick	M	13	vis	neither	52	21	pre	2	1	yes	TRUE	no	Pick.pre.52	2
Pick	M	13	vis	neither	53	21	pre	2	1	yes	TRUE	no	Pick.pre.53	2
Pick	M	13	vis	neither	54	21	pre	2	1	yes	TRUE	no	Pick.pre.54	2
Pick	M	13	vis	neither	55	21	pre	2	1	yes	TRUE	no	Pick.pre.55	2
Pick	M	13	vis	neither	56	21	pre	2	1	yes	TRUE	no	Pick.pre.56	2
Pick	M	13	vis	neither	57	21	pre	2	1	yes	TRUE	no	Pick.pre.57	2
Pick	M	13	vis	neither	58	21	pre	2	1	yes	TRUE	no	Pick.pre.58	2
Pick	M	13	vis	neither	59	21	pre	2	0	no	FALSE	no	Pick.pre.59	2
Pick	M	13	vis	neither	60	21	pre	2	0	no	FALSE	no	Pick.pre.60	2
Plume	F	10	vis.spat	right	1	21	pre	2	0	no	FALSE	no	Plume.pre.1	2
Plume	F	10	vis.spat	right	2	21	pre	2	0	no	FALSE	no	Plume.pre.2	2
Plume	F	10	vis.spat	right	3	21	pre	2	0	no	FALSE	no	Plume.pre.3	2
Plume	F	10	vis.spat	right	4	21	pre	2	1	yes	TRUE	no	Plume.pre.4	2
Plume	F	10	vis.spat	right	5	21	pre	2	1	yes	TRUE	no	Plume.pre.5	2
Plume	F	10	vis.spat	right	6	21	pre	2	1	yes	TRUE	no	Plume.pre.6	2
Plume	F	10	vis.spat	right	7	21	pre	2	1	yes	TRUE	no	Plume.pre.7	2
Plume	F	10	vis.spat	right	8	21	pre	2	1	yes	TRUE	no	Plume.pre.8	2
Plume	F	10	vis.spat	right	9	21	pre	2	1	yes	TRUE	no	Plume.pre.9	2
Plume	F	10	vis.spat	right	10	21	pre	2	1	yes	TRUE	no	Plume.pre.10	2
Plume	F	10	vis.spat	right	11	21	pre	2	0	no	FALSE	no	Plume.pre.11	2
Plume	F	10	vis.spat	right	12	21	pre	2	1	yes	TRUE	no	Plume.pre.12	2
Plume	F	10	vis.spat	right	13	21	pre	2	0	no	FALSE	no	Plume.pre.13	2
Plume	F	10	vis.spat	right	14	21	pre	2	0	no	FALSE	no	Plume.pre.14	2
Plume	F	10	vis.spat	right	15	21	pre	2	1	yes	TRUE	no	Plume.pre.15	2
Plume	F	10	vis.spat	right	16	21	pre	2	1	yes	TRUE	no	Plume.pre.16	2
Plume	F	10	vis.spat	right	17	21	pre	2	1	yes	TRUE	no	Plume.pre.17	2
Plume	F	10	vis.spat	right	18	21	pre	2	0	no	FALSE	no	Plume.pre.18	2
Plume	F	10	vis.spat	right	19	21	pre	2	1	yes	TRUE	no	Plume.pre.19	2
Plume	F	10	vis.spat	right	20	21	pre	2	1	yes	TRUE	no	Plume.pre.20	2
Plume	F	10	vis.spat	right	21	21	pre	2	1	yes	TRUE	no	Plume.pre.21	2
Plume	F	10	vis.spat	right	22	21	pre	2	1	yes	TRUE	no	Plume.pre.22	2
Plume	F	10	vis.spat	right	23	21	pre	2	1	yes	TRUE	no	Plume.pre.23	2
Plume	F	10	vis.spat	right	24	21	pre	2	1	yes	TRUE	no	Plume.pre.24	2
Plume	F	10	vis.spat	right	25	21	pre	2	1	yes	TRUE	no	Plume.pre.25	2
Plume	F	10	vis.spat	right	26	21	pre	2	1	yes	TRUE	no	Plume.pre.26	2
Plume	F	10	vis.spat	right	27	21	pre	2	1	yes	TRUE	no	Plume.pre.27	2
Plume	F	10	vis.spat	right	28	21	pre	2	1	yes	TRUE	no	Plume.pre.28	2
Plume	F	10	vis.spat	right	29	21	pre	2	1	yes	TRUE	no	Plume.pre.29	2
Plume	F	10	vis.spat	right	30	21	pre	2	1	yes	TRUE	no	Plume.pre.30	2
Plume	F	10	vis.spat	right	31	21	pre	2	1	yes	TRUE	no	Plume.pre.31	2
Plume	F	10	vis.spat	right	32	21	pre	2	1	yes	TRUE	no	Plume.pre.32	2
Plume	F	10	vis.spat	right	33	21	pre	2	1	yes	TRUE	no	Plume.pre.33	2
Plume	F	10	vis.spat	right	34	21	pre	2	1	yes	TRUE	no	Plume.pre.34	2
Plume	F	10	vis.spat	right	35	21	pre	2	1	yes	TRUE	no	Plume.pre.35	2
Plume	F	10	vis.spat	right	36	21	pre	2	1	yes	TRUE	no	Plume.pre.36	2
Plume	F	10	vis.spat	right	37	21	pre	2	1	yes	TRUE	no	Plume.pre.37	2
Plume	F	10	vis.spat	right	38	21	pre	2	1	yes	TRUE	no	Plume.pre.38	2
Plume	F	10	vis.spat	right	39	21	pre	2	1	yes	TRUE	no	Plume.pre.39	2
Plume	F	10	vis.spat	right	40	21	pre	2	1	yes	TRUE	no	Plume.pre.40	2
Plume	F	10	vis.spat	right	41	21	pre	2	1	yes	TRUE	no	Plume.pre.41	2
Plume	F	10	vis.spat	right	42	21	pre	2	1	yes	TRUE	no	Plume.pre.42	2
Plume	F	10	vis.spat	right	43	21	pre	2	1	yes	TRUE	no	Plume.pre.43	2
Plume	F	10	vis.spat	right	44	21	pre	2	1	yes	TRUE	no	Plume.pre.44	2
Plume	F	10	vis.spat	right	45	21	pre	2	1	yes	TRUE	no	Plume.pre.45	2
Plume	F	10	vis.spat	right	46	21	pre	2	1	yes	TRUE	no	Plume.pre.46	2
Plume	F	10	vis.spat	right	47	21	pre	2	1	yes	TRUE	no	Plume.pre.47	2
Plume	F	10	vis.spat	right	48	21	pre	2	1	yes	TRUE	no	Plume.pre.48	2
Plume	F	10	vis.spat	right	49	21	pre	2	1	yes	TRUE	no	Plume.pre.49	2
Plume	F	10	vis.spat	right	50	21	pre	2	1	yes	TRUE	no	Plume.pre.50	2
Plume	F	10	vis.spat	right	51	21	pre	2	1	yes	TRUE	no	Plume.pre.51	2
Plume	F	10	vis.spat	right	52	21	pre	2	1	yes	TRUE	no	Plume.pre.52	2
Plume	F	10	vis.spat	right	53	21	pre	2	1	yes	TRUE	no	Plume.pre.53	2
Plume	F	10	vis.spat	right	54	21	pre	2	1	yes	TRUE	no	Plume.pre.54	2
Plume	F	10	vis.spat	right	55	21	pre	2	1	yes	TRUE	no	Plume.pre.55	2
Plume	F	10	vis.spat	right	56	21	pre	2	1	yes	TRUE	no	Plume.pre.56	2
Plume	F	10	vis.spat	right	57	21	pre	2	1	yes	TRUE	no	Plume.pre.57	2
Plume	F	10	vis.spat	right	58	21	pre	2	1	yes	TRUE	no	Plume.pre.58	2
Plume	F	10	vis.spat	right	59	21	pre	2	1	yes	TRUE	no	Plume.pre.59	2
Plume	F	10	vis.spat	right	60	21	pre	2	1	yes	TRUE	no	Plume.pre.60	2
Roku	M	9	vis	neither	1	21	pre	2	0	no	FALSE	no	Roku.pre.1	2
Roku	M	9	vis	neither	2	21	pre	2	1	yes	TRUE	no	Roku.pre.2	2
Roku	M	9	vis	neither	3	21	pre	2	0	no	FALSE	no	Roku.pre.3	2
Roku	M	9	vis	neither	4	21	pre	2	0	no	FALSE	no	Roku.pre.4	2
Roku	M	9	vis	neither	5	21	pre	2	1	yes	TRUE	no	Roku.pre.5	2
Roku	M	9	vis	neither	6	21	pre	2	1	yes	TRUE	no	Roku.pre.6	2
Roku	M	9	vis	neither	7	21	pre	2	1	yes	TRUE	no	Roku.pre.7	2
Roku	M	9	vis	neither	8	21	pre	2	1	yes	TRUE	no	Roku.pre.8	2
Roku	M	9	vis	neither	9	21	pre	2	1	yes	TRUE	no	Roku.pre.9	2
Roku	M	9	vis	neither	10	21	pre	2	1	yes	TRUE	no	Roku.pre.10	2
Roku	M	9	vis	neither	11	21	pre	2	1	yes	TRUE	no	Roku.pre.11	2
Roku	M	9	vis	neither	12	21	pre	2	1	yes	TRUE	no	Roku.pre.12	2
Roku	M	9	vis	neither	13	21	pre	2	1	yes	TRUE	no	Roku.pre.13	2
Roku	M	9	vis	neither	14	21	pre	2	0	no	FALSE	no	Roku.pre.14	2
Roku	M	9	vis	neither	15	21	pre	2	1	yes	TRUE	no	Roku.pre.15	2
Roku	M	9	vis	neither	16	21	pre	2	1	yes	TRUE	no	Roku.pre.16	2
Roku	M	9	vis	neither	17	21	pre	2	1	yes	TRUE	no	Roku.pre.17	2
Roku	M	9	vis	neither	18	21	pre	2	0	no	FALSE	no	Roku.pre.18	2
Roku	M	9	vis	neither	19	21	pre	2	1	yes	TRUE	no	Roku.pre.19	2
Roku	M	9	vis	neither	20	21	pre	2	1	yes	TRUE	no	Roku.pre.20	2
Roku	M	9	vis	neither	21	21	pre	2	1	yes	TRUE	no	Roku.pre.21	2
Roku	M	9	vis	neither	22	21	pre	2	1	yes	TRUE	no	Roku.pre.22	2
Roku	M	9	vis	neither	23	21	pre	2	1	yes	TRUE	no	Roku.pre.23	2
Roku	M	9	vis	neither	24	21	pre	2	1	yes	TRUE	no	Roku.pre.24	2
Roku	M	9	vis	neither	25	21	pre	2	1	yes	TRUE	no	Roku.pre.25	2
Roku	M	9	vis	neither	26	21	pre	2	1	yes	TRUE	no	Roku.pre.26	2
Roku	M	9	vis	neither	27	21	pre	2	1	yes	TRUE	no	Roku.pre.27	2
Roku	M	9	vis	neither	28	21	pre	2	1	yes	TRUE	no	Roku.pre.28	2
Roku	M	9	vis	neither	29	21	pre	2	1	yes	TRUE	no	Roku.pre.29	2
Roku	M	9	vis	neither	30	21	pre	2	1	yes	TRUE	no	Roku.pre.30	2
Roku	M	9	vis	neither	31	21	pre	2	1	yes	TRUE	no	Roku.pre.31	2
Roku	M	9	vis	neither	32	21	pre	2	1	yes	TRUE	no	Roku.pre.32	2
Roku	M	9	vis	neither	33	21	pre	2	1	yes	TRUE	no	Roku.pre.33	2
Roku	M	9	vis	neither	34	21	pre	2	1	yes	TRUE	no	Roku.pre.34	2
Roku	M	9	vis	neither	35	21	pre	2	1	yes	TRUE	no	Roku.pre.35	2
Roku	M	9	vis	neither	36	21	pre	2	1	yes	TRUE	no	Roku.pre.36	2
Roku	M	9	vis	neither	37	21	pre	2	1	yes	TRUE	no	Roku.pre.37	2
Roku	M	9	vis	neither	38	21	pre	2	1	yes	TRUE	no	Roku.pre.38	2
Roku	M	9	vis	neither	39	21	pre	2	1	yes	TRUE	no	Roku.pre.39	2
Roku	M	9	vis	neither	40	21	pre	2	1	yes	TRUE	no	Roku.pre.40	2
Roku	M	9	vis	neither	41	21	pre	2	1	yes	TRUE	no	Roku.pre.41	2
Roku	M	9	vis	neither	42	21	pre	2	1	yes	TRUE	no	Roku.pre.42	2
Roku	M	9	vis	neither	43	21	pre	2	1	yes	TRUE	no	Roku.pre.43	2
Roku	M	9	vis	neither	44	21	pre	2	1	yes	TRUE	no	Roku.pre.44	2
Roku	M	9	vis	neither	45	21	pre	2	1	yes	TRUE	no	Roku.pre.45	2
Roku	M	9	vis	neither	46	21	pre	2	1	yes	TRUE	no	Roku.pre.46	2
Roku	M	9	vis	neither	47	21	pre	2	1	yes	TRUE	no	Roku.pre.47	2
Roku	M	9	vis	neither	48	21	pre	2	1	yes	TRUE	no	Roku.pre.48	2
Roku	M	9	vis	neither	49	21	pre	2	1	yes	TRUE	no	Roku.pre.49	2
Roku	M	9	vis	neither	50	21	pre	2	1	yes	TRUE	no	Roku.pre.50	2
Roku	M	9	vis	neither	51	21	pre	2	1	yes	TRUE	no	Roku.pre.51	2
Roku	M	9	vis	neither	52	21	pre	2	1	yes	TRUE	no	Roku.pre.52	2
Roku	M	9	vis	neither	53	21	pre	2	1	yes	TRUE	no	Roku.pre.53	2
Roku	M	9	vis	neither	54	21	pre	2	1	yes	TRUE	no	Roku.pre.54	2
Roku	M	9	vis	neither	55	21	pre	2	1	yes	TRUE	no	Roku.pre.55	2
Roku	M	9	vis	neither	56	21	pre	2	1	yes	TRUE	no	Roku.pre.56	2
Roku	M	9	vis	neither	57	21	pre	2	1	yes	TRUE	no	Roku.pre.57	2
Roku	M	9	vis	neither	58	21	pre	2	1	yes	TRUE	no	Roku.pre.58	2
Roku	M	9	vis	neither	59	21	pre	2	1	yes	TRUE	no	Roku.pre.59	2
Roku	M	9	vis	neither	60	21	pre	2	1	yes	TRUE	no	Roku.pre.60	2
Willy	F	10	vis	neither	1	21	pre	2	0	no	FALSE	no	Willy.pre.1	2
Willy	F	10	vis	neither	2	21	pre	2	0	no	FALSE	no	Willy.pre.2	2
Willy	F	10	vis	neither	3	21	pre	2	1	yes	TRUE	no	Willy.pre.3	2
Willy	F	10	vis	neither	4	21	pre	2	1	yes	TRUE	no	Willy.pre.4	2
Willy	F	10	vis	neither	5	21	pre	2	1	yes	TRUE	no	Willy.pre.5	2
Willy	F	10	vis	neither	6	21	pre	2	1	yes	TRUE	no	Willy.pre.6	2
Willy	F	10	vis	neither	7	21	pre	2	1	yes	TRUE	no	Willy.pre.7	2
Willy	F	10	vis	neither	8	21	pre	2	1	yes	TRUE	no	Willy.pre.8	2
Willy	F	10	vis	neither	9	21	pre	2	1	yes	TRUE	no	Willy.pre.9	2
Willy	F	10	vis	neither	10	21	pre	2	1	yes	TRUE	no	Willy.pre.10	2
Willy	F	10	vis	neither	11	21	pre	2	1	yes	TRUE	no	Willy.pre.11	2
Willy	F	10	vis	neither	12	21	pre	2	1	yes	TRUE	no	Willy.pre.12	2
Willy	F	10	vis	neither	13	21	pre	2	0	no	FALSE	no	Willy.pre.13	2
Willy	F	10	vis	neither	14	21	pre	2	1	yes	TRUE	no	Willy.pre.14	2
Willy	F	10	vis	neither	15	21	pre	2	1	yes	TRUE	no	Willy.pre.15	2
Willy	F	10	vis	neither	16	21	pre	2	1	yes	TRUE	no	Willy.pre.16	2
Willy	F	10	vis	neither	17	21	pre	2	1	yes	TRUE	no	Willy.pre.17	2
Willy	F	10	vis	neither	18	21	pre	2	1	yes	TRUE	no	Willy.pre.18	2
Willy	F	10	vis	neither	19	21	pre	2	1	yes	TRUE	no	Willy.pre.19	2
Willy	F	10	vis	neither	20	21	pre	2	1	yes	TRUE	no	Willy.pre.20	2
Willy	F	10	vis	neither	21	21	pre	2	1	yes	TRUE	no	Willy.pre.21	2
Willy	F	10	vis	neither	22	21	pre	2	1	yes	TRUE	no	Willy.pre.22	2
Willy	F	10	vis	neither	23	21	pre	2	1	yes	TRUE	no	Willy.pre.23	2
Willy	F	10	vis	neither	24	21	pre	2	1	yes	TRUE	no	Willy.pre.24	2
Willy	F	10	vis	neither	25	21	pre	2	1	yes	TRUE	no	Willy.pre.25	2
Willy	F	10	vis	neither	26	21	pre	2	1	yes	TRUE	no	Willy.pre.26	2
Willy	F	10	vis	neither	27	21	pre	2	1	yes	TRUE	no	Willy.pre.27	2
Willy	F	10	vis	neither	28	21	pre	2	1	yes	TRUE	no	Willy.pre.28	2
Willy	F	10	vis	neither	29	21	pre	2	1	yes	TRUE	no	Willy.pre.29	2
Willy	F	10	vis	neither	30	21	pre	2	1	yes	TRUE	no	Willy.pre.30	2
Willy	F	10	vis	neither	31	21	pre	2	1	yes	TRUE	no	Willy.pre.31	2
Willy	F	10	vis	neither	32	21	pre	2	1	yes	TRUE	no	Willy.pre.32	2
Willy	F	10	vis	neither	33	21	pre	2	1	yes	TRUE	no	Willy.pre.33	2
Willy	F	10	vis	neither	34	21	pre	2	1	yes	TRUE	no	Willy.pre.34	2
Willy	F	10	vis	neither	35	21	pre	2	1	yes	TRUE	no	Willy.pre.35	2
Willy	F	10	vis	neither	36	21	pre	2	1	yes	TRUE	no	Willy.pre.36	2
Willy	F	10	vis	neither	37	21	pre	2	1	yes	TRUE	no	Willy.pre.37	2
Willy	F	10	vis	neither	38	21	pre	2	1	yes	TRUE	no	Willy.pre.38	2
Willy	F	10	vis	neither	39	21	pre	2	1	yes	TRUE	no	Willy.pre.39	2
Willy	F	10	vis	neither	40	21	pre	2	1	yes	TRUE	no	Willy.pre.40	2
Willy	F	10	vis	neither	41	21	pre	2	1	yes	TRUE	no	Willy.pre.41	2
Willy	F	10	vis	neither	42	21	pre	2	1	yes	TRUE	no	Willy.pre.42	2
Willy	F	10	vis	neither	43	21	pre	2	1	yes	TRUE	no	Willy.pre.43	2
Willy	F	10	vis	neither	44	21	pre	2	1	yes	TRUE	no	Willy.pre.44	2
Willy	F	10	vis	neither	45	21	pre	2	1	yes	TRUE	no	Willy.pre.45	2
Willy	F	10	vis	neither	46	21	pre	2	1	yes	TRUE	no	Willy.pre.46	2
Willy	F	10	vis	neither	47	21	pre	2	1	yes	TRUE	no	Willy.pre.47	2
Willy	F	10	vis	neither	48	21	pre	2	1	yes	TRUE	no	Willy.pre.48	2
Willy	F	10	vis	neither	49	21	pre	2	1	yes	TRUE	no	Willy.pre.49	2
Willy	F	10	vis	neither	50	21	pre	2	1	yes	TRUE	no	Willy.pre.50	2
Willy	F	10	vis	neither	51	21	pre	2	1	yes	TRUE	no	Willy.pre.51	2
Willy	F	10	vis	neither	52	21	pre	2	1	yes	TRUE	no	Willy.pre.52	2
Willy	F	10	vis	neither	53	21	pre	2	1	yes	TRUE	no	Willy.pre.53	2
Willy	F	10	vis	neither	54	21	pre	2	1	yes	TRUE	no	Willy.pre.54	2
Willy	F	10	vis	neither	55	21	pre	2	1	yes	TRUE	no	Willy.pre.55	2
Willy	F	10	vis	neither	56	21	pre	2	1	yes	TRUE	no	Willy.pre.56	2
Willy	F	10	vis	neither	57	21	pre	2	1	yes	TRUE	no	Willy.pre.57	2
Willy	F	10	vis	neither	58	21	pre	2	1	yes	TRUE	no	Willy.pre.58	2
Willy	F	10	vis	neither	59	21	pre	2	1	yes	TRUE	no	Willy.pre.59	2
Willy	F	10	vis	neither	60	21	pre	2	1	yes	TRUE	no	Willy.pre.60	2
Anu	M	10	vis.spat	right	1	21	pre	3	1	yes	TRUE	no	Anu.pre.1	3
Anu	M	10	vis.spat	right	2	21	pre	3	1	yes	TRUE	no	Anu.pre.2	3
Anu	M	10	vis.spat	right	3	21	pre	3	1	yes	TRUE	no	Anu.pre.3	3
Anu	M	10	vis.spat	right	4	21	pre	3	1	yes	TRUE	no	Anu.pre.4	3
Anu	M	10	vis.spat	right	5	21	pre	3	1	yes	TRUE	no	Anu.pre.5	3
Anu	M	10	vis.spat	right	6	21	pre	3	1	yes	TRUE	no	Anu.pre.6	3
Anu	M	10	vis.spat	right	7	21	pre	3	1	yes	TRUE	no	Anu.pre.7	3
Anu	M	10	vis.spat	right	8	21	pre	3	1	yes	TRUE	no	Anu.pre.8	3
Anu	M	10	vis.spat	right	9	21	pre	3	1	yes	TRUE	no	Anu.pre.9	3
Anu	M	10	vis.spat	right	10	21	pre	3	1	yes	TRUE	no	Anu.pre.10	3
Anu	M	10	vis.spat	right	11	21	pre	3	1	yes	TRUE	no	Anu.pre.11	3
Anu	M	10	vis.spat	right	12	21	pre	3	1	yes	TRUE	no	Anu.pre.12	3
Anu	M	10	vis.spat	right	13	21	pre	3	0	no	FALSE	no	Anu.pre.13	3
Anu	M	10	vis.spat	right	14	21	pre	3	1	yes	TRUE	no	Anu.pre.14	3
Anu	M	10	vis.spat	right	15	21	pre	3	1	yes	TRUE	no	Anu.pre.15	3
Anu	M	10	vis.spat	right	16	21	pre	3	1	yes	TRUE	no	Anu.pre.16	3
Anu	M	10	vis.spat	right	17	21	pre	3	1	yes	TRUE	no	Anu.pre.17	3
Anu	M	10	vis.spat	right	18	21	pre	3	1	yes	TRUE	no	Anu.pre.18	3
Anu	M	10	vis.spat	right	19	21	pre	3	1	yes	TRUE	no	Anu.pre.19	3
Anu	M	10	vis.spat	right	20	21	pre	3	1	yes	TRUE	no	Anu.pre.20	3
Anu	M	10	vis.spat	right	21	21	pre	3	1	yes	TRUE	no	Anu.pre.21	3
Anu	M	10	vis.spat	right	22	21	pre	3	0	no	FALSE	no	Anu.pre.22	3
Anu	M	10	vis.spat	right	23	21	pre	3	1	yes	TRUE	no	Anu.pre.23	3
Anu	M	10	vis.spat	right	24	21	pre	3	1	yes	TRUE	no	Anu.pre.24	3
Anu	M	10	vis.spat	right	25	21	pre	3	1	yes	TRUE	no	Anu.pre.25	3
Anu	M	10	vis.spat	right	26	21	pre	3	1	yes	TRUE	no	Anu.pre.26	3
Anu	M	10	vis.spat	right	27	21	pre	3	1	yes	TRUE	no	Anu.pre.27	3
Anu	M	10	vis.spat	right	28	21	pre	3	1	yes	TRUE	no	Anu.pre.28	3
Anu	M	10	vis.spat	right	29	21	pre	3	1	yes	TRUE	no	Anu.pre.29	3
Anu	M	10	vis.spat	right	30	21	pre	3	1	yes	TRUE	no	Anu.pre.30	3
Anu	M	10	vis.spat	right	31	21	pre	3	1	yes	TRUE	no	Anu.pre.31	3
Anu	M	10	vis.spat	right	32	21	pre	3	1	yes	TRUE	no	Anu.pre.32	3
Anu	M	10	vis.spat	right	33	21	pre	3	1	yes	TRUE	no	Anu.pre.33	3
Anu	M	10	vis.spat	right	34	21	pre	3	1	yes	TRUE	no	Anu.pre.34	3
Anu	M	10	vis.spat	right	35	21	pre	3	1	yes	TRUE	no	Anu.pre.35	3
Anu	M	10	vis.spat	right	36	21	pre	3	1	yes	TRUE	no	Anu.pre.36	3
Anu	M	10	vis.spat	right	37	21	pre	3	1	yes	TRUE	no	Anu.pre.37	3
Anu	M	10	vis.spat	right	38	21	pre	3	1	yes	TRUE	no	Anu.pre.38	3
Anu	M	10	vis.spat	right	39	21	pre	3	0	no	FALSE	no	Anu.pre.39	3
Anu	M	10	vis.spat	right	40	21	pre	3	1	yes	TRUE	no	Anu.pre.40	3
Anu	M	10	vis.spat	right	41	21	pre	3	1	yes	TRUE	no	Anu.pre.41	3
Anu	M	10	vis.spat	right	42	21	pre	3	1	yes	TRUE	no	Anu.pre.42	3
Anu	M	10	vis.spat	right	43	21	pre	3	1	yes	TRUE	no	Anu.pre.43	3
Anu	M	10	vis.spat	right	44	21	pre	3	1	yes	TRUE	no	Anu.pre.44	3
Anu	M	10	vis.spat	right	45	21	pre	3	1	yes	TRUE	no	Anu.pre.45	3
Anu	M	10	vis.spat	right	46	21	pre	3	1	yes	TRUE	no	Anu.pre.46	3
Anu	M	10	vis.spat	right	47	21	pre	3	1	yes	TRUE	no	Anu.pre.47	3
Anu	M	10	vis.spat	right	48	21	pre	3	1	yes	TRUE	no	Anu.pre.48	3
Anu	M	10	vis.spat	right	49	21	pre	3	1	yes	TRUE	no	Anu.pre.49	3
Anu	M	10	vis.spat	right	50	21	pre	3	1	yes	TRUE	no	Anu.pre.50	3
Anu	M	10	vis.spat	right	51	21	pre	3	1	yes	TRUE	no	Anu.pre.51	3
Anu	M	10	vis.spat	right	52	21	pre	3	1	yes	TRUE	no	Anu.pre.52	3
Anu	M	10	vis.spat	right	53	21	pre	3	1	yes	TRUE	no	Anu.pre.53	3
Anu	M	10	vis.spat	right	54	21	pre	3	1	yes	TRUE	no	Anu.pre.54	3
Anu	M	10	vis.spat	right	55	21	pre	3	1	yes	TRUE	no	Anu.pre.55	3
Anu	M	10	vis.spat	right	56	21	pre	3	1	yes	TRUE	no	Anu.pre.56	3
Anu	M	10	vis.spat	right	57	21	pre	3	1	yes	TRUE	no	Anu.pre.57	3
Anu	M	10	vis.spat	right	58	21	pre	3	1	yes	TRUE	no	Anu.pre.58	3
Anu	M	10	vis.spat	right	59	21	pre	3	1	yes	TRUE	no	Anu.pre.59	3
Anu	M	10	vis.spat	right	60	21	pre	3	1	yes	TRUE	no	Anu.pre.60	3
Coco	F	10	vis	neither	1	21	pre	3	1	yes	TRUE	no	Coco.pre.1	3
Coco	F	10	vis	neither	2	21	pre	3	0	no	FALSE	no	Coco.pre.2	3
Coco	F	10	vis	neither	3	21	pre	3	0	no	FALSE	no	Coco.pre.3	3
Coco	F	10	vis	neither	4	21	pre	3	1	yes	TRUE	no	Coco.pre.4	3
Coco	F	10	vis	neither	5	21	pre	3	1	yes	TRUE	no	Coco.pre.5	3
Coco	F	10	vis	neither	6	21	pre	3	0	no	FALSE	no	Coco.pre.6	3
Coco	F	10	vis	neither	7	21	pre	3	0	no	FALSE	no	Coco.pre.7	3
Coco	F	10	vis	neither	8	21	pre	3	0	no	FALSE	no	Coco.pre.8	3
Coco	F	10	vis	neither	9	21	pre	3	0	no	FALSE	no	Coco.pre.9	3
Coco	F	10	vis	neither	10	21	pre	3	0	no	FALSE	no	Coco.pre.10	3
Coco	F	10	vis	neither	11	21	pre	3	1	yes	TRUE	no	Coco.pre.11	3
Coco	F	10	vis	neither	12	21	pre	3	0	no	FALSE	no	Coco.pre.12	3
Coco	F	10	vis	neither	13	21	pre	3	1	yes	TRUE	no	Coco.pre.13	3
Coco	F	10	vis	neither	14	21	pre	3	1	yes	TRUE	no	Coco.pre.14	3
Coco	F	10	vis	neither	15	21	pre	3	0	no	FALSE	no	Coco.pre.15	3
Coco	F	10	vis	neither	16	21	pre	3	1	yes	TRUE	no	Coco.pre.16	3
Coco	F	10	vis	neither	17	21	pre	3	0	no	FALSE	no	Coco.pre.17	3
Coco	F	10	vis	neither	18	21	pre	3	0	no	FALSE	no	Coco.pre.18	3
Coco	F	10	vis	neither	19	21	pre	3	1	yes	TRUE	no	Coco.pre.19	3
Coco	F	10	vis	neither	20	21	pre	3	0	no	FALSE	no	Coco.pre.20	3
Coco	F	10	vis	neither	21	21	pre	3	0	no	FALSE	no	Coco.pre.21	3
Coco	F	10	vis	neither	22	21	pre	3	0	no	FALSE	no	Coco.pre.22	3
Coco	F	10	vis	neither	23	21	pre	3	1	yes	TRUE	no	Coco.pre.23	3
Coco	F	10	vis	neither	24	21	pre	3	1	yes	TRUE	no	Coco.pre.24	3
Coco	F	10	vis	neither	25	21	pre	3	1	yes	TRUE	no	Coco.pre.25	3
Coco	F	10	vis	neither	26	21	pre	3	0	no	FALSE	no	Coco.pre.26	3
Coco	F	10	vis	neither	27	21	pre	3	0	no	FALSE	no	Coco.pre.27	3
Coco	F	10	vis	neither	28	21	pre	3	1	yes	TRUE	no	Coco.pre.28	3
Coco	F	10	vis	neither	29	21	pre	3	0	no	FALSE	no	Coco.pre.29	3
Coco	F	10	vis	neither	30	21	pre	3	1	yes	TRUE	no	Coco.pre.30	3
Coco	F	10	vis	neither	31	21	pre	3	1	yes	TRUE	no	Coco.pre.31	3
Coco	F	10	vis	neither	32	21	pre	3	1	yes	TRUE	no	Coco.pre.32	3
Coco	F	10	vis	neither	33	21	pre	3	1	yes	TRUE	no	Coco.pre.33	3
Coco	F	10	vis	neither	34	21	pre	3	0	no	FALSE	no	Coco.pre.34	3
Coco	F	10	vis	neither	35	21	pre	3	1	yes	TRUE	no	Coco.pre.35	3
Coco	F	10	vis	neither	36	21	pre	3	1	yes	TRUE	no	Coco.pre.36	3
Coco	F	10	vis	neither	37	21	pre	3	1	yes	TRUE	no	Coco.pre.37	3
Coco	F	10	vis	neither	38	21	pre	3	1	yes	TRUE	no	Coco.pre.38	3
Coco	F	10	vis	neither	39	21	pre	3	0	no	FALSE	no	Coco.pre.39	3
Coco	F	10	vis	neither	40	21	pre	3	1	yes	TRUE	no	Coco.pre.40	3
Coco	F	10	vis	neither	41	21	pre	3	0	no	FALSE	no	Coco.pre.41	3
Coco	F	10	vis	neither	42	21	pre	3	1	yes	TRUE	no	Coco.pre.42	3
Coco	F	10	vis	neither	43	21	pre	3	1	yes	TRUE	no	Coco.pre.43	3
Coco	F	10	vis	neither	44	21	pre	3	1	yes	TRUE	no	Coco.pre.44	3
Coco	F	10	vis	neither	45	21	pre	3	0	no	FALSE	no	Coco.pre.45	3
Coco	F	10	vis	neither	46	21	pre	3	1	yes	TRUE	no	Coco.pre.46	3
Coco	F	10	vis	neither	47	21	pre	3	1	yes	TRUE	no	Coco.pre.47	3
Coco	F	10	vis	neither	48	21	pre	3	1	yes	TRUE	no	Coco.pre.48	3
Coco	F	10	vis	neither	49	21	pre	3	1	yes	TRUE	no	Coco.pre.49	3
Coco	F	10	vis	neither	50	21	pre	3	1	yes	TRUE	no	Coco.pre.50	3
Coco	F	10	vis	neither	51	21	pre	3	1	yes	TRUE	no	Coco.pre.51	3
Coco	F	10	vis	neither	52	21	pre	3	1	yes	TRUE	no	Coco.pre.52	3
Coco	F	10	vis	neither	53	21	pre	3	0	no	FALSE	no	Coco.pre.53	3
Coco	F	10	vis	neither	54	21	pre	3	1	yes	TRUE	no	Coco.pre.54	3
Coco	F	10	vis	neither	55	21	pre	3	0	no	FALSE	no	Coco.pre.55	3
Coco	F	10	vis	neither	56	21	pre	3	1	yes	TRUE	no	Coco.pre.56	3
Coco	F	10	vis	neither	57	21	pre	3	1	yes	TRUE	no	Coco.pre.57	3
Coco	F	10	vis	neither	58	21	pre	3	1	yes	TRUE	no	Coco.pre.58	3
Coco	F	10	vis	neither	59	21	pre	3	1	yes	TRUE	no	Coco.pre.59	3
Coco	F	10	vis	neither	60	21	pre	3	1	yes	TRUE	no	Coco.pre.60	3
Frowin	M	13	vis.spat	right	1	21	pre	3	0	no	FALSE	no	Frowin.pre.1	3
Frowin	M	13	vis.spat	right	2	21	pre	3	0	no	FALSE	no	Frowin.pre.2	3
Frowin	M	13	vis.spat	right	3	21	pre	3	0	no	FALSE	no	Frowin.pre.3	3
Frowin	M	13	vis.spat	right	4	21	pre	3	1	yes	TRUE	no	Frowin.pre.4	3
Frowin	M	13	vis.spat	right	5	21	pre	3	1	yes	TRUE	no	Frowin.pre.5	3
Frowin	M	13	vis.spat	right	6	21	pre	3	0	no	FALSE	no	Frowin.pre.6	3
Frowin	M	13	vis.spat	right	7	21	pre	3	1	yes	TRUE	no	Frowin.pre.7	3
Frowin	M	13	vis.spat	right	8	21	pre	3	1	yes	TRUE	no	Frowin.pre.8	3
Frowin	M	13	vis.spat	right	9	21	pre	3	1	yes	TRUE	no	Frowin.pre.9	3
Frowin	M	13	vis.spat	right	10	21	pre	3	1	yes	TRUE	no	Frowin.pre.10	3
Frowin	M	13	vis.spat	right	11	21	pre	3	1	yes	TRUE	no	Frowin.pre.11	3
Frowin	M	13	vis.spat	right	12	21	pre	3	1	yes	TRUE	no	Frowin.pre.12	3
Frowin	M	13	vis.spat	right	13	21	pre	3	1	yes	TRUE	no	Frowin.pre.13	3
Frowin	M	13	vis.spat	right	14	21	pre	3	1	yes	TRUE	no	Frowin.pre.14	3
Frowin	M	13	vis.spat	right	15	21	pre	3	1	yes	TRUE	no	Frowin.pre.15	3
Frowin	M	13	vis.spat	right	16	21	pre	3	1	yes	TRUE	no	Frowin.pre.16	3
Frowin	M	13	vis.spat	right	17	21	pre	3	1	yes	TRUE	no	Frowin.pre.17	3
Frowin	M	13	vis.spat	right	18	21	pre	3	1	yes	TRUE	no	Frowin.pre.18	3
Frowin	M	13	vis.spat	right	19	21	pre	3	1	yes	TRUE	no	Frowin.pre.19	3
Frowin	M	13	vis.spat	right	20	21	pre	3	1	yes	TRUE	no	Frowin.pre.20	3
Frowin	M	13	vis.spat	right	21	21	pre	3	1	yes	TRUE	no	Frowin.pre.21	3
Frowin	M	13	vis.spat	right	22	21	pre	3	1	yes	TRUE	no	Frowin.pre.22	3
Frowin	M	13	vis.spat	right	23	21	pre	3	1	yes	TRUE	no	Frowin.pre.23	3
Frowin	M	13	vis.spat	right	24	21	pre	3	1	yes	TRUE	no	Frowin.pre.24	3
Frowin	M	13	vis.spat	right	25	21	pre	3	1	yes	TRUE	no	Frowin.pre.25	3
Frowin	M	13	vis.spat	right	26	21	pre	3	0	no	FALSE	no	Frowin.pre.26	3
Frowin	M	13	vis.spat	right	27	21	pre	3	1	yes	TRUE	no	Frowin.pre.27	3
Frowin	M	13	vis.spat	right	28	21	pre	3	1	yes	TRUE	no	Frowin.pre.28	3
Frowin	M	13	vis.spat	right	29	21	pre	3	1	yes	TRUE	no	Frowin.pre.29	3
Frowin	M	13	vis.spat	right	30	21	pre	3	1	yes	TRUE	no	Frowin.pre.30	3
Frowin	M	13	vis.spat	right	31	21	pre	3	1	yes	TRUE	no	Frowin.pre.31	3
Frowin	M	13	vis.spat	right	32	21	pre	3	1	yes	TRUE	no	Frowin.pre.32	3
Frowin	M	13	vis.spat	right	33	21	pre	3	1	yes	TRUE	no	Frowin.pre.33	3
Frowin	M	13	vis.spat	right	34	21	pre	3	1	yes	TRUE	no	Frowin.pre.34	3
Frowin	M	13	vis.spat	right	35	21	pre	3	1	yes	TRUE	no	Frowin.pre.35	3
Frowin	M	13	vis.spat	right	36	21	pre	3	1	yes	TRUE	no	Frowin.pre.36	3
Frowin	M	13	vis.spat	right	37	21	pre	3	1	yes	TRUE	no	Frowin.pre.37	3
Frowin	M	13	vis.spat	right	38	21	pre	3	1	yes	TRUE	no	Frowin.pre.38	3
Frowin	M	13	vis.spat	right	39	21	pre	3	1	yes	TRUE	no	Frowin.pre.39	3
Frowin	M	13	vis.spat	right	40	21	pre	3	1	yes	TRUE	no	Frowin.pre.40	3
Frowin	M	13	vis.spat	right	41	21	pre	3	1	yes	TRUE	no	Frowin.pre.41	3
Frowin	M	13	vis.spat	right	42	21	pre	3	1	yes	TRUE	no	Frowin.pre.42	3
Frowin	M	13	vis.spat	right	43	21	pre	3	1	yes	TRUE	no	Frowin.pre.43	3
Frowin	M	13	vis.spat	right	44	21	pre	3	1	yes	TRUE	no	Frowin.pre.44	3
Frowin	M	13	vis.spat	right	45	21	pre	3	1	yes	TRUE	no	Frowin.pre.45	3
Frowin	M	13	vis.spat	right	46	21	pre	3	1	yes	TRUE	no	Frowin.pre.46	3
Frowin	M	13	vis.spat	right	47	21	pre	3	1	yes	TRUE	no	Frowin.pre.47	3
Frowin	M	13	vis.spat	right	48	21	pre	3	1	yes	TRUE	no	Frowin.pre.48	3
Frowin	M	13	vis.spat	right	49	21	pre	3	1	yes	TRUE	no	Frowin.pre.49	3
Frowin	M	13	vis.spat	right	50	21	pre	3	1	yes	TRUE	no	Frowin.pre.50	3
Frowin	M	13	vis.spat	right	51	21	pre	3	1	yes	TRUE	no	Frowin.pre.51	3
Frowin	M	13	vis.spat	right	52	21	pre	3	1	yes	TRUE	no	Frowin.pre.52	3
Frowin	M	13	vis.spat	right	53	21	pre	3	1	yes	TRUE	no	Frowin.pre.53	3
Frowin	M	13	vis.spat	right	54	21	pre	3	1	yes	TRUE	no	Frowin.pre.54	3
Frowin	M	13	vis.spat	right	55	21	pre	3	1	yes	TRUE	no	Frowin.pre.55	3
Frowin	M	13	vis.spat	right	56	21	pre	3	1	yes	TRUE	no	Frowin.pre.56	3
Frowin	M	13	vis.spat	right	57	21	pre	3	1	yes	TRUE	no	Frowin.pre.57	3
Frowin	M	13	vis.spat	right	58	21	pre	3	1	yes	TRUE	no	Frowin.pre.58	3
Frowin	M	13	vis.spat	right	59	21	pre	3	1	yes	TRUE	no	Frowin.pre.59	3
Frowin	M	13	vis.spat	right	60	21	pre	3	1	yes	TRUE	no	Frowin.pre.60	3
John	M	18	vis	neither	1	21	pre	3	1	yes	TRUE	no	John.pre.1	3
John	M	18	vis	neither	2	21	pre	3	0	no	FALSE	no	John.pre.2	3
John	M	18	vis	neither	3	21	pre	3	0	no	FALSE	no	John.pre.3	3
John	M	18	vis	neither	4	21	pre	3	1	yes	TRUE	no	John.pre.4	3
John	M	18	vis	neither	5	21	pre	3	0	no	FALSE	no	John.pre.5	3
John	M	18	vis	neither	6	21	pre	3	1	yes	TRUE	no	John.pre.6	3
John	M	18	vis	neither	7	21	pre	3	0	no	FALSE	no	John.pre.7	3
John	M	18	vis	neither	8	21	pre	3	0	no	FALSE	no	John.pre.8	3
John	M	18	vis	neither	9	21	pre	3	0	no	FALSE	no	John.pre.9	3
John	M	18	vis	neither	10	21	pre	3	1	yes	TRUE	no	John.pre.10	3
John	M	18	vis	neither	11	21	pre	3	0	no	FALSE	no	John.pre.11	3
John	M	18	vis	neither	12	21	pre	3	0	no	FALSE	no	John.pre.12	3
John	M	18	vis	neither	13	21	pre	3	1	yes	TRUE	no	John.pre.13	3
John	M	18	vis	neither	14	21	pre	3	0	no	FALSE	no	John.pre.14	3
John	M	18	vis	neither	15	21	pre	3	0	no	FALSE	no	John.pre.15	3
John	M	18	vis	neither	16	21	pre	3	1	yes	TRUE	no	John.pre.16	3
John	M	18	vis	neither	17	21	pre	3	0	no	FALSE	no	John.pre.17	3
John	M	18	vis	neither	18	21	pre	3	1	yes	TRUE	no	John.pre.18	3
John	M	18	vis	neither	19	21	pre	3	1	yes	TRUE	no	John.pre.19	3
John	M	18	vis	neither	20	21	pre	3	1	yes	TRUE	no	John.pre.20	3
John	M	18	vis	neither	21	21	pre	3	1	yes	TRUE	no	John.pre.21	3
John	M	18	vis	neither	22	21	pre	3	1	yes	TRUE	no	John.pre.22	3
John	M	18	vis	neither	23	21	pre	3	1	yes	TRUE	no	John.pre.23	3
John	M	18	vis	neither	24	21	pre	3	1	yes	TRUE	no	John.pre.24	3
John	M	18	vis	neither	25	21	pre	3	1	yes	TRUE	no	John.pre.25	3
John	M	18	vis	neither	26	21	pre	3	1	yes	TRUE	no	John.pre.26	3
John	M	18	vis	neither	27	21	pre	3	1	yes	TRUE	no	John.pre.27	3
John	M	18	vis	neither	28	21	pre	3	1	yes	TRUE	no	John.pre.28	3
John	M	18	vis	neither	29	21	pre	3	1	yes	TRUE	no	John.pre.29	3
John	M	18	vis	neither	30	21	pre	3	1	yes	TRUE	no	John.pre.30	3
John	M	18	vis	neither	31	21	pre	3	1	yes	TRUE	no	John.pre.31	3
John	M	18	vis	neither	32	21	pre	3	0	no	FALSE	no	John.pre.32	3
John	M	18	vis	neither	33	21	pre	3	1	yes	TRUE	no	John.pre.33	3
John	M	18	vis	neither	34	21	pre	3	1	yes	TRUE	no	John.pre.34	3
John	M	18	vis	neither	35	21	pre	3	1	yes	TRUE	no	John.pre.35	3
John	M	18	vis	neither	36	21	pre	3	1	yes	TRUE	no	John.pre.36	3
John	M	18	vis	neither	37	21	pre	3	1	yes	TRUE	no	John.pre.37	3
John	M	18	vis	neither	38	21	pre	3	1	yes	TRUE	no	John.pre.38	3
John	M	18	vis	neither	39	21	pre	3	0	no	FALSE	no	John.pre.39	3
John	M	18	vis	neither	40	21	pre	3	1	yes	TRUE	no	John.pre.40	3
John	M	18	vis	neither	41	21	pre	3	1	yes	TRUE	no	John.pre.41	3
John	M	18	vis	neither	42	21	pre	3	1	yes	TRUE	no	John.pre.42	3
John	M	18	vis	neither	43	21	pre	3	1	yes	TRUE	no	John.pre.43	3
John	M	18	vis	neither	44	21	pre	3	0	no	FALSE	no	John.pre.44	3
John	M	18	vis	neither	45	21	pre	3	1	yes	TRUE	no	John.pre.45	3
John	M	18	vis	neither	46	21	pre	3	1	yes	TRUE	no	John.pre.46	3
John	M	18	vis	neither	47	21	pre	3	1	yes	TRUE	no	John.pre.47	3
John	M	18	vis	neither	48	21	pre	3	1	yes	TRUE	no	John.pre.48	3
John	M	18	vis	neither	49	21	pre	3	1	yes	TRUE	no	John.pre.49	3
John	M	18	vis	neither	50	21	pre	3	1	yes	TRUE	no	John.pre.50	3
John	M	18	vis	neither	51	21	pre	3	0	no	FALSE	no	John.pre.51	3
John	M	18	vis	neither	52	21	pre	3	1	yes	TRUE	no	John.pre.52	3
John	M	18	vis	neither	53	21	pre	3	1	yes	TRUE	no	John.pre.53	3
John	M	18	vis	neither	54	21	pre	3	1	yes	TRUE	no	John.pre.54	3
John	M	18	vis	neither	55	21	pre	3	1	yes	TRUE	no	John.pre.55	3
John	M	18	vis	neither	56	21	pre	3	1	yes	TRUE	no	John.pre.56	3
John	M	18	vis	neither	57	21	pre	3	1	yes	TRUE	no	John.pre.57	3
John	M	18	vis	neither	58	21	pre	3	1	yes	TRUE	no	John.pre.58	3
John	M	18	vis	neither	59	21	pre	3	1	yes	TRUE	no	John.pre.59	3
John	M	18	vis	neither	60	21	pre	3	1	yes	TRUE	no	John.pre.60	3
Lilly	F	10	vis.spat	left	1	21	pre	3	1	yes	TRUE	no	Lilly.pre.1	3
Lilly	F	10	vis.spat	left	2	21	pre	3	1	yes	TRUE	no	Lilly.pre.2	3
Lilly	F	10	vis.spat	left	3	21	pre	3	1	yes	TRUE	no	Lilly.pre.3	3
Lilly	F	10	vis.spat	left	4	21	pre	3	1	yes	TRUE	no	Lilly.pre.4	3
Lilly	F	10	vis.spat	left	5	21	pre	3	0	no	FALSE	no	Lilly.pre.5	3
Lilly	F	10	vis.spat	left	6	21	pre	3	1	yes	TRUE	no	Lilly.pre.6	3
Lilly	F	10	vis.spat	left	7	21	pre	3	1	yes	TRUE	no	Lilly.pre.7	3
Lilly	F	10	vis.spat	left	8	21	pre	3	1	yes	TRUE	no	Lilly.pre.8	3
Lilly	F	10	vis.spat	left	9	21	pre	3	1	yes	TRUE	no	Lilly.pre.9	3
Lilly	F	10	vis.spat	left	10	21	pre	3	1	yes	TRUE	no	Lilly.pre.10	3
Lilly	F	10	vis.spat	left	11	21	pre	3	1	yes	TRUE	no	Lilly.pre.11	3
Lilly	F	10	vis.spat	left	12	21	pre	3	1	yes	TRUE	no	Lilly.pre.12	3
Lilly	F	10	vis.spat	left	13	21	pre	3	1	yes	TRUE	no	Lilly.pre.13	3
Lilly	F	10	vis.spat	left	14	21	pre	3	1	yes	TRUE	no	Lilly.pre.14	3
Lilly	F	10	vis.spat	left	15	21	pre	3	1	yes	TRUE	no	Lilly.pre.15	3
Lilly	F	10	vis.spat	left	16	21	pre	3	1	yes	TRUE	no	Lilly.pre.16	3
Lilly	F	10	vis.spat	left	17	21	pre	3	1	yes	TRUE	no	Lilly.pre.17	3
Lilly	F	10	vis.spat	left	18	21	pre	3	1	yes	TRUE	no	Lilly.pre.18	3
Lilly	F	10	vis.spat	left	19	21	pre	3	1	yes	TRUE	no	Lilly.pre.19	3
Lilly	F	10	vis.spat	left	20	21	pre	3	1	yes	TRUE	no	Lilly.pre.20	3
Lilly	F	10	vis.spat	left	21	21	pre	3	1	yes	TRUE	no	Lilly.pre.21	3
Lilly	F	10	vis.spat	left	22	21	pre	3	1	yes	TRUE	no	Lilly.pre.22	3
Lilly	F	10	vis.spat	left	23	21	pre	3	1	yes	TRUE	no	Lilly.pre.23	3
Lilly	F	10	vis.spat	left	24	21	pre	3	1	yes	TRUE	no	Lilly.pre.24	3
Lilly	F	10	vis.spat	left	25	21	pre	3	1	yes	TRUE	no	Lilly.pre.25	3
Lilly	F	10	vis.spat	left	26	21	pre	3	1	yes	TRUE	no	Lilly.pre.26	3
Lilly	F	10	vis.spat	left	27	21	pre	3	1	yes	TRUE	no	Lilly.pre.27	3
Lilly	F	10	vis.spat	left	28	21	pre	3	1	yes	TRUE	no	Lilly.pre.28	3
Lilly	F	10	vis.spat	left	29	21	pre	3	1	yes	TRUE	no	Lilly.pre.29	3
Lilly	F	10	vis.spat	left	30	21	pre	3	1	yes	TRUE	no	Lilly.pre.30	3
Lilly	F	10	vis.spat	left	31	21	pre	3	1	yes	TRUE	no	Lilly.pre.31	3
Lilly	F	10	vis.spat	left	32	21	pre	3	1	yes	TRUE	no	Lilly.pre.32	3
Lilly	F	10	vis.spat	left	33	21	pre	3	1	yes	TRUE	no	Lilly.pre.33	3
Lilly	F	10	vis.spat	left	34	21	pre	3	1	yes	TRUE	no	Lilly.pre.34	3
Lilly	F	10	vis.spat	left	35	21	pre	3	1	yes	TRUE	no	Lilly.pre.35	3
Lilly	F	10	vis.spat	left	36	21	pre	3	1	yes	TRUE	no	Lilly.pre.36	3
Lilly	F	10	vis.spat	left	37	21	pre	3	1	yes	TRUE	no	Lilly.pre.37	3
Lilly	F	10	vis.spat	left	38	21	pre	3	1	yes	TRUE	no	Lilly.pre.38	3
Lilly	F	10	vis.spat	left	39	21	pre	3	1	yes	TRUE	no	Lilly.pre.39	3
Lilly	F	10	vis.spat	left	40	21	pre	3	1	yes	TRUE	no	Lilly.pre.40	3
Lilly	F	10	vis.spat	left	41	21	pre	3	1	yes	TRUE	no	Lilly.pre.41	3
Lilly	F	10	vis.spat	left	42	21	pre	3	1	yes	TRUE	no	Lilly.pre.42	3
Lilly	F	10	vis.spat	left	43	21	pre	3	1	yes	TRUE	no	Lilly.pre.43	3
Lilly	F	10	vis.spat	left	44	21	pre	3	1	yes	TRUE	no	Lilly.pre.44	3
Lilly	F	10	vis.spat	left	45	21	pre	3	1	yes	TRUE	no	Lilly.pre.45	3
Lilly	F	10	vis.spat	left	46	21	pre	3	1	yes	TRUE	no	Lilly.pre.46	3
Lilly	F	10	vis.spat	left	47	21	pre	3	1	yes	TRUE	no	Lilly.pre.47	3
Lilly	F	10	vis.spat	left	48	21	pre	3	1	yes	TRUE	no	Lilly.pre.48	3
Lilly	F	10	vis.spat	left	49	21	pre	3	1	yes	TRUE	no	Lilly.pre.49	3
Lilly	F	10	vis.spat	left	50	21	pre	3	1	yes	TRUE	no	Lilly.pre.50	3
Lilly	F	10	vis.spat	left	51	21	pre	3	1	yes	TRUE	no	Lilly.pre.51	3
Lilly	F	10	vis.spat	left	52	21	pre	3	1	yes	TRUE	no	Lilly.pre.52	3
Lilly	F	10	vis.spat	left	53	21	pre	3	1	yes	TRUE	no	Lilly.pre.53	3
Lilly	F	10	vis.spat	left	54	21	pre	3	1	yes	TRUE	no	Lilly.pre.54	3
Lilly	F	10	vis.spat	left	55	21	pre	3	1	yes	TRUE	no	Lilly.pre.55	3
Lilly	F	10	vis.spat	left	56	21	pre	3	1	yes	TRUE	no	Lilly.pre.56	3
Lilly	F	10	vis.spat	left	57	21	pre	3	1	yes	TRUE	no	Lilly.pre.57	3
Lilly	F	10	vis.spat	left	58	21	pre	3	1	yes	TRUE	no	Lilly.pre.58	3
Lilly	F	10	vis.spat	left	59	21	pre	3	1	yes	TRUE	no	Lilly.pre.59	3
Lilly	F	10	vis.spat	left	60	21	pre	3	1	yes	TRUE	no	Lilly.pre.60	3
Mali	F	3	vis.spat	left	1	21	pre	3	1	yes	TRUE	no	Mali.pre.1	3
Mali	F	3	vis.spat	left	2	21	pre	3	0	no	FALSE	no	Mali.pre.2	3
Mali	F	3	vis.spat	left	3	21	pre	3	1	yes	TRUE	no	Mali.pre.3	3
Mali	F	3	vis.spat	left	4	21	pre	3	0	no	FALSE	no	Mali.pre.4	3
Mali	F	3	vis.spat	left	5	21	pre	3	0	no	FALSE	no	Mali.pre.5	3
Mali	F	3	vis.spat	left	6	21	pre	3	1	yes	TRUE	no	Mali.pre.6	3
Mali	F	3	vis.spat	left	7	21	pre	3	0	no	FALSE	no	Mali.pre.7	3
Mali	F	3	vis.spat	left	8	21	pre	3	0	no	FALSE	no	Mali.pre.8	3
Mali	F	3	vis.spat	left	9	21	pre	3	1	yes	TRUE	no	Mali.pre.9	3
Mali	F	3	vis.spat	left	10	21	pre	3	1	yes	TRUE	no	Mali.pre.10	3
Mali	F	3	vis.spat	left	11	21	pre	3	1	yes	TRUE	no	Mali.pre.11	3
Mali	F	3	vis.spat	left	12	21	pre	3	0	no	FALSE	no	Mali.pre.12	3
Mali	F	3	vis.spat	left	13	21	pre	3	0	no	FALSE	no	Mali.pre.13	3
Mali	F	3	vis.spat	left	14	21	pre	3	1	yes	TRUE	no	Mali.pre.14	3
Mali	F	3	vis.spat	left	15	21	pre	3	1	yes	TRUE	no	Mali.pre.15	3
Mali	F	3	vis.spat	left	16	21	pre	3	1	yes	TRUE	no	Mali.pre.16	3
Mali	F	3	vis.spat	left	17	21	pre	3	0	no	FALSE	no	Mali.pre.17	3
Mali	F	3	vis.spat	left	18	21	pre	3	0	no	FALSE	no	Mali.pre.18	3
Mali	F	3	vis.spat	left	19	21	pre	3	1	yes	TRUE	no	Mali.pre.19	3
Mali	F	3	vis.spat	left	20	21	pre	3	1	yes	TRUE	no	Mali.pre.20	3
Mali	F	3	vis.spat	left	21	21	pre	3	1	yes	TRUE	no	Mali.pre.21	3
Mali	F	3	vis.spat	left	22	21	pre	3	1	yes	TRUE	no	Mali.pre.22	3
Mali	F	3	vis.spat	left	23	21	pre	3	1	yes	TRUE	no	Mali.pre.23	3
Mali	F	3	vis.spat	left	24	21	pre	3	1	yes	TRUE	no	Mali.pre.24	3
Mali	F	3	vis.spat	left	25	21	pre	3	1	yes	TRUE	no	Mali.pre.25	3
Mali	F	3	vis.spat	left	26	21	pre	3	1	yes	TRUE	no	Mali.pre.26	3
Mali	F	3	vis.spat	left	27	21	pre	3	1	yes	TRUE	no	Mali.pre.27	3
Mali	F	3	vis.spat	left	28	21	pre	3	1	yes	TRUE	no	Mali.pre.28	3
Mali	F	3	vis.spat	left	29	21	pre	3	1	yes	TRUE	no	Mali.pre.29	3
Mali	F	3	vis.spat	left	30	21	pre	3	1	yes	TRUE	no	Mali.pre.30	3
Mali	F	3	vis.spat	left	31	21	pre	3	1	yes	TRUE	no	Mali.pre.31	3
Mali	F	3	vis.spat	left	32	21	pre	3	1	yes	TRUE	no	Mali.pre.32	3
Mali	F	3	vis.spat	left	33	21	pre	3	1	yes	TRUE	no	Mali.pre.33	3
Mali	F	3	vis.spat	left	34	21	pre	3	1	yes	TRUE	no	Mali.pre.34	3
Mali	F	3	vis.spat	left	35	21	pre	3	1	yes	TRUE	no	Mali.pre.35	3
Mali	F	3	vis.spat	left	36	21	pre	3	1	yes	TRUE	no	Mali.pre.36	3
Mali	F	3	vis.spat	left	37	21	pre	3	1	yes	TRUE	no	Mali.pre.37	3
Mali	F	3	vis.spat	left	38	21	pre	3	1	yes	TRUE	no	Mali.pre.38	3
Mali	F	3	vis.spat	left	39	21	pre	3	1	yes	TRUE	no	Mali.pre.39	3
Mali	F	3	vis.spat	left	40	21	pre	3	1	yes	TRUE	no	Mali.pre.40	3
Mali	F	3	vis.spat	left	41	21	pre	3	1	yes	TRUE	no	Mali.pre.41	3
Mali	F	3	vis.spat	left	42	21	pre	3	1	yes	TRUE	no	Mali.pre.42	3
Mali	F	3	vis.spat	left	43	21	pre	3	1	yes	TRUE	no	Mali.pre.43	3
Mali	F	3	vis.spat	left	44	21	pre	3	1	yes	TRUE	no	Mali.pre.44	3
Mali	F	3	vis.spat	left	45	21	pre	3	1	yes	TRUE	no	Mali.pre.45	3
Mali	F	3	vis.spat	left	46	21	pre	3	1	yes	TRUE	no	Mali.pre.46	3
Mali	F	3	vis.spat	left	47	21	pre	3	1	yes	TRUE	no	Mali.pre.47	3
Mali	F	3	vis.spat	left	48	21	pre	3	1	yes	TRUE	no	Mali.pre.48	3
Mali	F	3	vis.spat	left	49	21	pre	3	1	yes	TRUE	no	Mali.pre.49	3
Mali	F	3	vis.spat	left	50	21	pre	3	1	yes	TRUE	no	Mali.pre.50	3
Mali	F	3	vis.spat	left	51	21	pre	3	1	yes	TRUE	no	Mali.pre.51	3
Mali	F	3	vis.spat	left	52	21	pre	3	1	yes	TRUE	no	Mali.pre.52	3
Mali	F	3	vis.spat	left	53	21	pre	3	1	yes	TRUE	no	Mali.pre.53	3
Mali	F	3	vis.spat	left	54	21	pre	3	1	yes	TRUE	no	Mali.pre.54	3
Mali	F	3	vis.spat	left	55	21	pre	3	1	yes	TRUE	no	Mali.pre.55	3
Mali	F	3	vis.spat	left	56	21	pre	3	1	yes	TRUE	no	Mali.pre.56	3
Mali	F	3	vis.spat	left	57	21	pre	3	1	yes	TRUE	no	Mali.pre.57	3
Mali	F	3	vis.spat	left	58	21	pre	3	1	yes	TRUE	no	Mali.pre.58	3
Mali	F	3	vis.spat	left	59	21	pre	3	1	yes	TRUE	no	Mali.pre.59	3
Mali	F	3	vis.spat	left	60	21	pre	3	1	yes	TRUE	no	Mali.pre.60	3
Papu	F	4	vis	neither	1	21	pre	3	0	no	FALSE	no	Papu.pre.1	3
Papu	F	4	vis	neither	2	21	pre	3	0	no	FALSE	no	Papu.pre.2	3
Papu	F	4	vis	neither	3	21	pre	3	0	no	FALSE	no	Papu.pre.3	3
Papu	F	4	vis	neither	4	21	pre	3	1	yes	TRUE	no	Papu.pre.4	3
Papu	F	4	vis	neither	5	21	pre	3	0	no	FALSE	no	Papu.pre.5	3
Papu	F	4	vis	neither	6	21	pre	3	1	yes	TRUE	no	Papu.pre.6	3
Papu	F	4	vis	neither	7	21	pre	3	1	yes	TRUE	no	Papu.pre.7	3
Papu	F	4	vis	neither	8	21	pre	3	0	no	FALSE	no	Papu.pre.8	3
Papu	F	4	vis	neither	9	21	pre	3	0	no	FALSE	no	Papu.pre.9	3
Papu	F	4	vis	neither	10	21	pre	3	1	yes	TRUE	no	Papu.pre.10	3
Papu	F	4	vis	neither	11	21	pre	3	1	yes	TRUE	no	Papu.pre.11	3
Papu	F	4	vis	neither	12	21	pre	3	1	yes	TRUE	no	Papu.pre.12	3
Papu	F	4	vis	neither	13	21	pre	3	1	yes	TRUE	no	Papu.pre.13	3
Papu	F	4	vis	neither	14	21	pre	3	0	no	FALSE	no	Papu.pre.14	3
Papu	F	4	vis	neither	15	21	pre	3	0	no	FALSE	no	Papu.pre.15	3
Papu	F	4	vis	neither	16	21	pre	3	1	yes	TRUE	no	Papu.pre.16	3
Papu	F	4	vis	neither	17	21	pre	3	0	no	FALSE	no	Papu.pre.17	3
Papu	F	4	vis	neither	18	21	pre	3	1	yes	TRUE	no	Papu.pre.18	3
Papu	F	4	vis	neither	19	21	pre	3	1	yes	TRUE	no	Papu.pre.19	3
Papu	F	4	vis	neither	20	21	pre	3	0	no	FALSE	no	Papu.pre.20	3
Papu	F	4	vis	neither	21	21	pre	3	0	no	FALSE	no	Papu.pre.21	3
Papu	F	4	vis	neither	22	21	pre	3	1	yes	TRUE	no	Papu.pre.22	3
Papu	F	4	vis	neither	23	21	pre	3	1	yes	TRUE	no	Papu.pre.23	3
Papu	F	4	vis	neither	24	21	pre	3	1	yes	TRUE	no	Papu.pre.24	3
Papu	F	4	vis	neither	25	21	pre	3	1	yes	TRUE	no	Papu.pre.25	3
Papu	F	4	vis	neither	26	21	pre	3	0	no	FALSE	no	Papu.pre.26	3
Papu	F	4	vis	neither	27	21	pre	3	0	no	FALSE	no	Papu.pre.27	3
Papu	F	4	vis	neither	28	21	pre	3	1	yes	TRUE	no	Papu.pre.28	3
Papu	F	4	vis	neither	29	21	pre	3	0	no	FALSE	no	Papu.pre.29	3
Papu	F	4	vis	neither	30	21	pre	3	1	yes	TRUE	no	Papu.pre.30	3
Papu	F	4	vis	neither	31	21	pre	3	1	yes	TRUE	no	Papu.pre.31	3
Papu	F	4	vis	neither	32	21	pre	3	0	no	FALSE	no	Papu.pre.32	3
Papu	F	4	vis	neither	33	21	pre	3	0	no	FALSE	no	Papu.pre.33	3
Papu	F	4	vis	neither	34	21	pre	3	1	yes	TRUE	no	Papu.pre.34	3
Papu	F	4	vis	neither	35	21	pre	3	1	yes	TRUE	no	Papu.pre.35	3
Papu	F	4	vis	neither	36	21	pre	3	1	yes	TRUE	no	Papu.pre.36	3
Papu	F	4	vis	neither	37	21	pre	3	1	yes	TRUE	no	Papu.pre.37	3
Papu	F	4	vis	neither	38	21	pre	3	0	no	FALSE	no	Papu.pre.38	3
Papu	F	4	vis	neither	39	21	pre	3	0	no	FALSE	no	Papu.pre.39	3
Papu	F	4	vis	neither	40	21	pre	3	1	yes	TRUE	no	Papu.pre.40	3
Papu	F	4	vis	neither	41	21	pre	3	0	no	FALSE	no	Papu.pre.41	3
Papu	F	4	vis	neither	42	21	pre	3	1	yes	TRUE	no	Papu.pre.42	3
Papu	F	4	vis	neither	43	21	pre	3	1	yes	TRUE	no	Papu.pre.43	3
Papu	F	4	vis	neither	44	21	pre	3	0	no	FALSE	no	Papu.pre.44	3
Papu	F	4	vis	neither	45	21	pre	3	0	no	FALSE	no	Papu.pre.45	3
Papu	F	4	vis	neither	46	21	pre	3	0	no	FALSE	no	Papu.pre.46	3
Papu	F	4	vis	neither	47	21	pre	3	1	yes	TRUE	no	Papu.pre.47	3
Papu	F	4	vis	neither	48	21	pre	3	1	yes	TRUE	no	Papu.pre.48	3
Papu	F	4	vis	neither	49	21	pre	3	0	no	FALSE	no	Papu.pre.49	3
Papu	F	4	vis	neither	50	21	pre	3	1	yes	TRUE	no	Papu.pre.50	3
Papu	F	4	vis	neither	51	21	pre	3	0	no	FALSE	no	Papu.pre.51	3
Papu	F	4	vis	neither	52	21	pre	3	1	yes	TRUE	no	Papu.pre.52	3
Papu	F	4	vis	neither	53	21	pre	3	0	no	FALSE	no	Papu.pre.53	3
Papu	F	4	vis	neither	54	21	pre	3	1	yes	TRUE	no	Papu.pre.54	3
Papu	F	4	vis	neither	55	21	pre	3	0	no	FALSE	no	Papu.pre.55	3
Papu	F	4	vis	neither	56	21	pre	3	0	no	FALSE	no	Papu.pre.56	3
Papu	F	4	vis	neither	57	21	pre	3	0	no	FALSE	no	Papu.pre.57	3
Papu	F	4	vis	neither	58	21	pre	3	1	yes	TRUE	no	Papu.pre.58	3
Papu	F	4	vis	neither	59	21	pre	3	1	yes	TRUE	no	Papu.pre.59	3
Papu	F	4	vis	neither	60	21	pre	3	1	yes	TRUE	no	Papu.pre.60	3
Paul	M	7	vis.spat	left	1	21	pre	3	1	yes	TRUE	no	Paul.pre.1	3
Paul	M	7	vis.spat	left	2	21	pre	3	1	yes	TRUE	no	Paul.pre.2	3
Paul	M	7	vis.spat	left	3	21	pre	3	0	no	FALSE	no	Paul.pre.3	3
Paul	M	7	vis.spat	left	4	21	pre	3	1	yes	TRUE	no	Paul.pre.4	3
Paul	M	7	vis.spat	left	5	21	pre	3	1	yes	TRUE	no	Paul.pre.5	3
Paul	M	7	vis.spat	left	6	21	pre	3	1	yes	TRUE	no	Paul.pre.6	3
Paul	M	7	vis.spat	left	7	21	pre	3	1	yes	TRUE	no	Paul.pre.7	3
Paul	M	7	vis.spat	left	8	21	pre	3	1	yes	TRUE	no	Paul.pre.8	3
Paul	M	7	vis.spat	left	9	21	pre	3	1	yes	TRUE	no	Paul.pre.9	3
Paul	M	7	vis.spat	left	10	21	pre	3	1	yes	TRUE	no	Paul.pre.10	3
Paul	M	7	vis.spat	left	11	21	pre	3	1	yes	TRUE	no	Paul.pre.11	3
Paul	M	7	vis.spat	left	12	21	pre	3	1	yes	TRUE	no	Paul.pre.12	3
Paul	M	7	vis.spat	left	13	21	pre	3	1	yes	TRUE	no	Paul.pre.13	3
Paul	M	7	vis.spat	left	14	21	pre	3	1	yes	TRUE	no	Paul.pre.14	3
Paul	M	7	vis.spat	left	15	21	pre	3	1	yes	TRUE	no	Paul.pre.15	3
Paul	M	7	vis.spat	left	16	21	pre	3	1	yes	TRUE	no	Paul.pre.16	3
Paul	M	7	vis.spat	left	17	21	pre	3	1	yes	TRUE	no	Paul.pre.17	3
Paul	M	7	vis.spat	left	18	21	pre	3	1	yes	TRUE	no	Paul.pre.18	3
Paul	M	7	vis.spat	left	19	21	pre	3	1	yes	TRUE	no	Paul.pre.19	3
Paul	M	7	vis.spat	left	20	21	pre	3	1	yes	TRUE	no	Paul.pre.20	3
Paul	M	7	vis.spat	left	21	21	pre	3	1	yes	TRUE	no	Paul.pre.21	3
Paul	M	7	vis.spat	left	22	21	pre	3	1	yes	TRUE	no	Paul.pre.22	3
Paul	M	7	vis.spat	left	23	21	pre	3	1	yes	TRUE	no	Paul.pre.23	3
Paul	M	7	vis.spat	left	24	21	pre	3	1	yes	TRUE	no	Paul.pre.24	3
Paul	M	7	vis.spat	left	25	21	pre	3	1	yes	TRUE	no	Paul.pre.25	3
Paul	M	7	vis.spat	left	26	21	pre	3	1	yes	TRUE	no	Paul.pre.26	3
Paul	M	7	vis.spat	left	27	21	pre	3	1	yes	TRUE	no	Paul.pre.27	3
Paul	M	7	vis.spat	left	28	21	pre	3	1	yes	TRUE	no	Paul.pre.28	3
Paul	M	7	vis.spat	left	29	21	pre	3	1	yes	TRUE	no	Paul.pre.29	3
Paul	M	7	vis.spat	left	30	21	pre	3	1	yes	TRUE	no	Paul.pre.30	3
Paul	M	7	vis.spat	left	31	21	pre	3	1	yes	TRUE	no	Paul.pre.31	3
Paul	M	7	vis.spat	left	32	21	pre	3	1	yes	TRUE	no	Paul.pre.32	3
Paul	M	7	vis.spat	left	33	21	pre	3	1	yes	TRUE	no	Paul.pre.33	3
Paul	M	7	vis.spat	left	34	21	pre	3	1	yes	TRUE	no	Paul.pre.34	3
Paul	M	7	vis.spat	left	35	21	pre	3	1	yes	TRUE	no	Paul.pre.35	3
Paul	M	7	vis.spat	left	36	21	pre	3	1	yes	TRUE	no	Paul.pre.36	3
Paul	M	7	vis.spat	left	37	21	pre	3	1	yes	TRUE	no	Paul.pre.37	3
Paul	M	7	vis.spat	left	38	21	pre	3	1	yes	TRUE	no	Paul.pre.38	3
Paul	M	7	vis.spat	left	39	21	pre	3	1	yes	TRUE	no	Paul.pre.39	3
Paul	M	7	vis.spat	left	40	21	pre	3	1	yes	TRUE	no	Paul.pre.40	3
Paul	M	7	vis.spat	left	41	21	pre	3	1	yes	TRUE	no	Paul.pre.41	3
Paul	M	7	vis.spat	left	42	21	pre	3	1	yes	TRUE	no	Paul.pre.42	3
Paul	M	7	vis.spat	left	43	21	pre	3	1	yes	TRUE	no	Paul.pre.43	3
Paul	M	7	vis.spat	left	44	21	pre	3	1	yes	TRUE	no	Paul.pre.44	3
Paul	M	7	vis.spat	left	45	21	pre	3	1	yes	TRUE	no	Paul.pre.45	3
Paul	M	7	vis.spat	left	46	21	pre	3	1	yes	TRUE	no	Paul.pre.46	3
Paul	M	7	vis.spat	left	47	21	pre	3	1	yes	TRUE	no	Paul.pre.47	3
Paul	M	7	vis.spat	left	48	21	pre	3	1	yes	TRUE	no	Paul.pre.48	3
Paul	M	7	vis.spat	left	49	21	pre	3	1	yes	TRUE	no	Paul.pre.49	3
Paul	M	7	vis.spat	left	50	21	pre	3	1	yes	TRUE	no	Paul.pre.50	3
Paul	M	7	vis.spat	left	51	21	pre	3	1	yes	TRUE	no	Paul.pre.51	3
Paul	M	7	vis.spat	left	52	21	pre	3	1	yes	TRUE	no	Paul.pre.52	3
Paul	M	7	vis.spat	left	53	21	pre	3	1	yes	TRUE	no	Paul.pre.53	3
Paul	M	7	vis.spat	left	54	21	pre	3	1	yes	TRUE	no	Paul.pre.54	3
Paul	M	7	vis.spat	left	55	21	pre	3	1	yes	TRUE	no	Paul.pre.55	3
Paul	M	7	vis.spat	left	56	21	pre	3	1	yes	TRUE	no	Paul.pre.56	3
Paul	M	7	vis.spat	left	57	21	pre	3	1	yes	TRUE	no	Paul.pre.57	3
Paul	M	7	vis.spat	left	58	21	pre	3	1	yes	TRUE	no	Paul.pre.58	3
Paul	M	7	vis.spat	left	59	21	pre	3	1	yes	TRUE	no	Paul.pre.59	3
Paul	M	7	vis.spat	left	60	21	pre	3	1	yes	TRUE	no	Paul.pre.60	3
Pick	M	13	vis	neither	1	21	pre	3	1	yes	TRUE	no	Pick.pre.1	3
Pick	M	13	vis	neither	2	21	pre	3	0	no	FALSE	no	Pick.pre.2	3
Pick	M	13	vis	neither	3	21	pre	3	0	no	FALSE	no	Pick.pre.3	3
Pick	M	13	vis	neither	4	21	pre	3	1	yes	TRUE	no	Pick.pre.4	3
Pick	M	13	vis	neither	5	21	pre	3	0	no	FALSE	no	Pick.pre.5	3
Pick	M	13	vis	neither	6	21	pre	3	1	yes	TRUE	no	Pick.pre.6	3
Pick	M	13	vis	neither	7	21	pre	3	1	yes	TRUE	no	Pick.pre.7	3
Pick	M	13	vis	neither	8	21	pre	3	0	no	FALSE	no	Pick.pre.8	3
Pick	M	13	vis	neither	9	21	pre	3	0	no	FALSE	no	Pick.pre.9	3
Pick	M	13	vis	neither	10	21	pre	3	0	no	FALSE	no	Pick.pre.10	3
Pick	M	13	vis	neither	11	21	pre	3	1	yes	TRUE	no	Pick.pre.11	3
Pick	M	13	vis	neither	12	21	pre	3	1	yes	TRUE	no	Pick.pre.12	3
Pick	M	13	vis	neither	13	21	pre	3	1	yes	TRUE	no	Pick.pre.13	3
Pick	M	13	vis	neither	14	21	pre	3	0	no	FALSE	no	Pick.pre.14	3
Pick	M	13	vis	neither	15	21	pre	3	0	no	FALSE	no	Pick.pre.15	3
Pick	M	13	vis	neither	16	21	pre	3	1	yes	TRUE	no	Pick.pre.16	3
Pick	M	13	vis	neither	17	21	pre	3	0	no	FALSE	no	Pick.pre.17	3
Pick	M	13	vis	neither	18	21	pre	3	1	yes	TRUE	no	Pick.pre.18	3
Pick	M	13	vis	neither	19	21	pre	3	1	yes	TRUE	no	Pick.pre.19	3
Pick	M	13	vis	neither	20	21	pre	3	0	no	FALSE	no	Pick.pre.20	3
Pick	M	13	vis	neither	21	21	pre	3	0	no	FALSE	no	Pick.pre.21	3
Pick	M	13	vis	neither	22	21	pre	3	1	yes	TRUE	no	Pick.pre.22	3
Pick	M	13	vis	neither	23	21	pre	3	1	yes	TRUE	no	Pick.pre.23	3
Pick	M	13	vis	neither	24	21	pre	3	1	yes	TRUE	no	Pick.pre.24	3
Pick	M	13	vis	neither	25	21	pre	3	1	yes	TRUE	no	Pick.pre.25	3
Pick	M	13	vis	neither	26	21	pre	3	0	no	FALSE	no	Pick.pre.26	3
Pick	M	13	vis	neither	27	21	pre	3	0	no	FALSE	no	Pick.pre.27	3
Pick	M	13	vis	neither	28	21	pre	3	1	yes	TRUE	no	Pick.pre.28	3
Pick	M	13	vis	neither	29	21	pre	3	0	no	FALSE	no	Pick.pre.29	3
Pick	M	13	vis	neither	30	21	pre	3	1	yes	TRUE	no	Pick.pre.30	3
Pick	M	13	vis	neither	31	21	pre	3	1	yes	TRUE	no	Pick.pre.31	3
Pick	M	13	vis	neither	32	21	pre	3	0	no	FALSE	no	Pick.pre.32	3
Pick	M	13	vis	neither	33	21	pre	3	0	no	FALSE	no	Pick.pre.33	3
Pick	M	13	vis	neither	34	21	pre	3	1	yes	TRUE	no	Pick.pre.34	3
Pick	M	13	vis	neither	35	21	pre	3	1	yes	TRUE	no	Pick.pre.35	3
Pick	M	13	vis	neither	36	21	pre	3	1	yes	TRUE	no	Pick.pre.36	3
Pick	M	13	vis	neither	37	21	pre	3	1	yes	TRUE	no	Pick.pre.37	3
Pick	M	13	vis	neither	38	21	pre	3	0	no	FALSE	no	Pick.pre.38	3
Pick	M	13	vis	neither	39	21	pre	3	0	no	FALSE	no	Pick.pre.39	3
Pick	M	13	vis	neither	40	21	pre	3	1	yes	TRUE	no	Pick.pre.40	3
Pick	M	13	vis	neither	41	21	pre	3	0	no	FALSE	no	Pick.pre.41	3
Pick	M	13	vis	neither	42	21	pre	3	1	yes	TRUE	no	Pick.pre.42	3
Pick	M	13	vis	neither	43	21	pre	3	1	yes	TRUE	no	Pick.pre.43	3
Pick	M	13	vis	neither	44	21	pre	3	0	no	FALSE	no	Pick.pre.44	3
Pick	M	13	vis	neither	45	21	pre	3	0	no	FALSE	no	Pick.pre.45	3
Pick	M	13	vis	neither	46	21	pre	3	1	yes	TRUE	no	Pick.pre.46	3
Pick	M	13	vis	neither	47	21	pre	3	1	yes	TRUE	no	Pick.pre.47	3
Pick	M	13	vis	neither	48	21	pre	3	1	yes	TRUE	no	Pick.pre.48	3
Pick	M	13	vis	neither	49	21	pre	3	1	yes	TRUE	no	Pick.pre.49	3
Pick	M	13	vis	neither	50	21	pre	3	0	no	FALSE	no	Pick.pre.50	3
Pick	M	13	vis	neither	51	21	pre	3	0	no	FALSE	no	Pick.pre.51	3
Pick	M	13	vis	neither	52	21	pre	3	1	yes	TRUE	no	Pick.pre.52	3
Pick	M	13	vis	neither	53	21	pre	3	0	no	FALSE	no	Pick.pre.53	3
Pick	M	13	vis	neither	54	21	pre	3	1	yes	TRUE	no	Pick.pre.54	3
Pick	M	13	vis	neither	55	21	pre	3	1	yes	TRUE	no	Pick.pre.55	3
Pick	M	13	vis	neither	56	21	pre	3	0	no	FALSE	no	Pick.pre.56	3
Pick	M	13	vis	neither	57	21	pre	3	0	no	FALSE	no	Pick.pre.57	3
Pick	M	13	vis	neither	58	21	pre	3	1	yes	TRUE	no	Pick.pre.58	3
Pick	M	13	vis	neither	59	21	pre	3	1	yes	TRUE	no	Pick.pre.59	3
Pick	M	13	vis	neither	60	21	pre	3	1	yes	TRUE	no	Pick.pre.60	3
Plume	F	10	vis.spat	right	1	21	pre	3	0	no	FALSE	no	Plume.pre.1	3
Plume	F	10	vis.spat	right	2	21	pre	3	1	yes	TRUE	no	Plume.pre.2	3
Plume	F	10	vis.spat	right	3	21	pre	3	1	yes	TRUE	no	Plume.pre.3	3
Plume	F	10	vis.spat	right	4	21	pre	3	0	no	FALSE	no	Plume.pre.4	3
Plume	F	10	vis.spat	right	5	21	pre	3	1	yes	TRUE	no	Plume.pre.5	3
Plume	F	10	vis.spat	right	6	21	pre	3	0	no	FALSE	no	Plume.pre.6	3
Plume	F	10	vis.spat	right	7	21	pre	3	1	yes	TRUE	no	Plume.pre.7	3
Plume	F	10	vis.spat	right	8	21	pre	3	0	no	FALSE	no	Plume.pre.8	3
Plume	F	10	vis.spat	right	9	21	pre	3	0	no	FALSE	no	Plume.pre.9	3
Plume	F	10	vis.spat	right	10	21	pre	3	1	yes	TRUE	no	Plume.pre.10	3
Plume	F	10	vis.spat	right	11	21	pre	3	1	yes	TRUE	no	Plume.pre.11	3
Plume	F	10	vis.spat	right	12	21	pre	3	1	yes	TRUE	no	Plume.pre.12	3
Plume	F	10	vis.spat	right	13	21	pre	3	1	yes	TRUE	no	Plume.pre.13	3
Plume	F	10	vis.spat	right	14	21	pre	3	1	yes	TRUE	no	Plume.pre.14	3
Plume	F	10	vis.spat	right	15	21	pre	3	0	no	FALSE	no	Plume.pre.15	3
Plume	F	10	vis.spat	right	16	21	pre	3	0	no	FALSE	no	Plume.pre.16	3
Plume	F	10	vis.spat	right	17	21	pre	3	1	yes	TRUE	no	Plume.pre.17	3
Plume	F	10	vis.spat	right	18	21	pre	3	1	yes	TRUE	no	Plume.pre.18	3
Plume	F	10	vis.spat	right	19	21	pre	3	1	yes	TRUE	no	Plume.pre.19	3
[truncated: 30,641 more rows]
