# Supplementary material for: Kea (Nestor notabilis) show flexibility and individuality in within-session reversal learning tasks
Source: Anim Cogn. 2021 Jun 10;24(6):1339–51. doi: 10.1007/s10071-021-01524-1 (PMC8492579; doi:10.1007/s10071-021-01524-1)
Supplement: Supplementary file 2 — Supplementary file2 (zip 209 kb) [file 10071_2021_1524_MOESM2_ESM.zip › Authors Information.txt]

Titel	
Kea (Nestor notabilis) show flexibility and individuality in within-session reversal learning tasks

Journal	
Animal Cognition

Author names	
Monika Laschober (1), Roger Mundry (1, 2), Ludwig Huber (1), Raoul Schwing (1)

Affiliation	
(1) Comparative Cognition, Messerli Research Institute, University of Veterinary Medicine Vienna, Medical University of Vienna, University of Vienna, Vienna, Austria
(2) Platform Bioinformatics and Biostatistics, University of Veterinary Medicine Vienna, Vienna, Austria

Corresponding author	Monika Laschober
email	monika.laschober@gmx.at
