# Supplementary material for: Kea (Nestor notabilis) show flexibility and individuality in within-session reversal learning tasks
Source: Anim Cogn. 2021 Jun 10;24(6):1339–51. doi: 10.1007/s10071-021-01524-1 (PMC8492579; doi:10.1007/s10071-021-01524-1)
Supplement: Supplementary file 3 — Supplementary file3 (XLSX 1041 kb) [file 10071_2021_1524_MOESM3_ESM.xlsx]

## Sheet: MSR
Date	Bird_name	Bird_number	Sex	Age	Group	Side_S1plus	Session	C_T1	C_T2	C_T3	C_T4	C_T5	C_T6	C_T7	C_T8	C_T9	C_T10	C_T11	C_T12	C_T13	C_T14	C_T15	C_T16	C_T17	C_T18	C_T19	C_T20	C_T21	C_T22	C_T23	C_T24	C_T25	C_T26	C_T27	C_T28	C_T29	C_T30	C_T31	C_T32	C_T33	C_T34	C_T35	C_T36	C_T37	C_T38	C_T39	C_T40	C_Session	C_T1toT20
2017-04-18	Anu	1	0	10	1	2	1	0	1	1	0	1	1	0	1	1	0	1	0	1	0	1	1	0	1	1	1	0	1	0	0	1	0	1	0	0	1	0	1	0	1	0	1	0	1	0	1	22	13
2017-04-21	Anu	1	0	10	1	2	2	1	0	1	0	1	0	1	1	0	1	1	0	1	1	1	1	1	1	1	1	0	1	0	1	0	1	0	0	1	0	1	0	1	0	1	0	1	0	1	0	24	15
2017-04-24	Anu	1	0	10	1	2	3	1	0	1	1	1	1	1	1	1	1	1	1	1	1	1	1	1	1	1	1	0	1	0	1	0	0	1	0	0	1	0	0	1	0	1	0	1	0	1	0	27	19
2017-04-25	Anu	1	0	10	1	2	4	1	1	1	1	1	1	1	1	1	1	1	1	1	1	1	1	1	1	1	1	0	0	0	1	0	1	0	1	0	1	0	1	1	0	1	0	1	0	1	0	29	20
2017-04-27	Anu	1	0	10	1	2	5	0	1	1	1	1	1	1	1	1	1	1	1	1	1	1	1	1	1	1	1	0	1	0	1	0	1	0	1	0	1	0	1	0	1	0	1	0	1	0	1	29	19
2017-04-28	Anu	1	0	10	1	2	6	0	1	1	1	1	1	1	1	1	1	1	1	1	1	1	1	1	1	1	1	0	1	0	1	0	1	0	1	0	1	0	1	0	1	0	1	0	1	0	1	29	19
2017-05-01	Anu	1	0	10	1	2	7	0	0	1	1	0	1	1	1	0	1	1	0	1	1	1	1	1	1	1	1	0	0	1	0	1	0	1	0	1	0	1	0	1	0	1	0	1	0	1	0	24	15
2017-05-02	Anu	1	0	10	1	2	8	1	1	1	1	1	1	0	1	1	1	0	1	1	1	1	1	1	1	1	1	0	1	0	1	0	1	0	1	0	1	0	1	0	1	0	1	0	1	0	1	28	18
2017-05-04	Anu	1	0	10	1	2	9	1	1	1	1	0	1	1	1	1	1	1	1	1	1	1	1	1	1	1	1	0	0	1	0	1	0	1	0	1	0	1	0	1	0	1	0	1	0	1	0	28	19
2017-05-05	Anu	1	0	10	1	2	10	1	1	1	1	1	1	0	1	0	1	1	1	1	1	1	1	1	1	1	1	0	1	0	0	1	0	1	0	1	0	1	0	1	0	1	0	1	0	0	1	27	18
2017-05-08	Anu	1	0	10	1	2	11	1	1	1	1	1	1	1	1	1	1	1	1	0	1	1	1	1	1	1	1	0	1	0	1	0	1	0	1	0	1	0	1	1	0	1	0	1	0	1	0	29	19
2017-05-09	Anu	1	0	10	1	2	12	1	1	1	1	1	1	1	1	1	1	0	1	1	1	1	1	1	1	1	1	0	1	0	1	0	1	0	1	0	1	0	1	0	1	0	1	0	1	0	1	29	19
2017-05-11	Anu	1	0	10	1	2	13	0	1	0	1	1	1	1	1	1	0	1	1	1	1	1	1	1	1	1	1	0	0	1	0	1	0	1	0	1	0	1	0	1	0	1	0	1	0	1	0	26	17
2017-05-12	Anu	1	0	10	1	2	14	1	1	1	1	1	1	1	1	1	1	1	1	1	1	1	1	1	1	1	1	0	1	0	1	0	1	0	1	0	1	0	1	0	1	0	1	0	1	0	1	30	20
2017-05-14	Anu	1	0	10	1	2	15	1	1	1	1	1	1	1	1	1	1	1	1	1	1	1	1	1	1	1	1	0	1	0	1	0	1	0	1	0	1	1	0	1	0	1	1	0	1	0	1	31	20
2017-05-17	Anu	1	0	10	1	2	16	1	1	1	1	1	1	1	1	1	1	1	1	1	1	1	1	1	1	1	0	0	0	1	0	1	0	1	0	1	0	1	0	1	0	1	0	1	0	1	1	29	19
2017-05-17	Anu	1	0	10	1	2	17	0	1	1	1	1	1	1	1	1	1	1	0	1	1	1	1	1	1	1	1	0	0	1	0	1	0	1	0	1	0	1	0	1	0	1	0	1	0	1	1	28	18
2017-05-20	Anu	1	0	10	1	2	18	1	1	1	1	1	1	1	1	1	1	1	1	1	1	1	1	0	1	1	1	0	1	0	1	0	1	0	1	0	0	1	0	1	0	1	0	1	0	1	1	29	19
2017-05-20	Anu	1	0	10	1	2	19	1	1	1	1	1	1	1	1	1	1	1	1	1	1	1	1	1	1	1	1	0	1	0	1	0	1	0	1	0	1	0	1	0	1	0	1	0	1	0	1	30	20
2017-05-23	Anu	1	0	10	1	2	20	1	1	1	1	1	1	1	1	1	1	1	1	1	1	1	1	0	1	1	1	0	1	0	1	0	1	0	1	0	1	0	1	0	1	0	1	1	0	1	1	30	19
2017-05-26	Anu	1	0	10	1	2	21	0	1	1	1	1	1	1	1	1	1	1	1	1	1	1	1	1	1	1	1	0	1	0	1	0	1	1	1	0	1	1	1	1	1	1	1	1	1	1	1	35	19
2017-05-27	Anu	1	0	10	1	2	22	1	1	0	1	1	1	1	1	1	1	1	1	1	1	1	1	1	1	1	1	0	1	1	0	1	0	1	0	1	0	1	0	1	0	1	1	1	0	1	1	31	19
2017-05-30	Anu	1	0	10	1	2	23	0	0	1	0	1	0	1	0	1	0	1	1	1	1	1	0	1	1	1	1	0	1	0	1	1	0	1	1	1	0	1	0	1	1	1	1	1	1	1	1	28	13
2017-06-01	Anu	1	0	10	1	2	24	1	1	1	0	1	1	1	0	1	0	1	0	1	1	1	1	1	1	1	1	0	1	1	1	1	0	1	1	1	1	1	1	0	1	1	1	1	1	1	1	33	16
2017-06-01	Anu	1	0	10	1	2	25	1	1	1	1	1	1	1	1	1	1	1	1	1	1	1	1	1	1	1	1	0	1	1	1	0	1	1	1	1	1	1	1	1	1	1	1	1	1	1	1	38	20
2017-06-03	Anu	1	0	10	1	2	26	1	1	1	1	1	1	1	1	1	0	1	0	1	0	1	1	1	1	1	1	0	1	1	1	0	1	1	1	1	0	1	1	1	1	1	1	1	1	1	1	34	17
2017-06-06	Anu	1	0	10	1	2	27	1	1	1	1	1	1	1	1	1	1	1	1	1	1	1	1	1	1	1	1	0	1	1	1	1	1	1	1	0	1	1	1	1	1	1	1	1	1	1	0	37	20
2017-06-06	Anu	1	0	10	1	2	28	1	1	1	1	1	1	0	1	0	0	1	1	0	1	1	1	1	1	1	1	0	0	1	1	0	1	1	1	0	1	1	1	1	1	1	1	1	1	1	1	32	16
2017-06-09	Anu	1	0	10	1	2	29	1	1	1	1	1	1	1	1	1	1	0	1	1	1	1	1	1	1	1	1	0	0	1	1	1	1	0	1	1	1	0	1	1	1	1	1	1	1	1	1	35	19
2017-06-09	Anu	1	0	10	1	2	30	1	1	1	1	1	1	1	1	1	1	0	1	1	0	1	1	1	1	1	1	0	0	0	1	1	1	1	1	1	1	1	1	1	1	1	1	1	1	1	1	35	18
2017-06-12	Anu	1	0	10	1	2	31	1	1	1	1	1	1	1	1	1	1	0	1	1	1	1	1	1	1	1	1	0	1	0	1	1	1	1	1	1	1	1	1	1	1	1	1	1	1	1	1	37	19
2017-06-13	Anu	1	0	10	1	2	32	1	1	1	1	1	1	1	1	1	1	1	0	1	1	1	1	1	1	1	1	0	1	1	1	1	1	1	1	1	1	0	1	1	1	1	1	1	1	1	1	37	19
2017-06-13	Anu	1	0	10	1	2	33	1	1	1	1	1	1	1	1	1	1	0	1	1	1	1	1	1	1	1	1	0	1	1	1	1	1	1	1	1	1	1	1	1	1	1	1	1	1	1	1	38	19
2017-06-16	Anu	1	0	10	1	2	34	1	1	1	1	1	1	1	1	1	0	1	1	1	1	1	1	1	1	1	1	0	1	0	1	1	1	1	1	1	1	1	1	1	1	1	1	1	1	1	1	37	19
2017-06-16	Anu	1	0	10	1	2	35	1	1	1	1	1	1	1	1	1	1	1	1	1	1	1	1	1	1	1	1	0	1	1	1	1	1	1	1	1	1	1	1	1	1	1	1	1	1	1	1	39	20
2017-06-17	Anu	1	0	10	1	2	36	1	1	1	1	1	1	1	1	1	1	1	1	1	1	1	1	1	1	1	1	0	1	1	1	1	1	1	1	1	1	1	1	1	1	1	1	1	1	1	1	39	20
2017-06-17	Anu	1	0	10	1	2	37	1	1	1	1	1	1	1	0	1	1	1	1	1	1	1	1	1	1	1	1	0	0	1	0	1	1	1	1	1	1	1	1	1	1	1	1	1	1	1	1	36	19
2017-06-19	Anu	1	0	10	1	2	38	1	1	1	1	1	1	0	1	0	1	1	1	1	1	1	1	1	1	1	1	0	1	1	0	1	0	1	1	1	1	1	1	1	1	1	1	1	1	1	1	35	18
2017-06-19	Anu	1	0	10	1	2	39	1	1	0	1	1	1	1	1	1	1	1	1	1	1	1	1	1	1	1	1	0	1	1	1	1	1	1	1	1	1	1	1	1	1	1	1	1	1	1	1	38	19
2017-06-20	Anu	1	0	10	1	2	40	1	1	1	1	1	1	1	1	1	1	1	1	1	1	1	1	1	1	1	1	0	1	1	1	1	1	1	1	1	1	1	1	1	1	1	1	1	1	1	1	39	20
2017-06-23	Anu	1	0	10	1	2	41	1	1	1	1	1	1	1	1	1	1	1	1	1	0	1	1	1	1	1	1	0	1	1	1	1	1	0	1	1	1	1	1	1	1	1	1	1	1	1	1	37	19
2017-06-23	Anu	1	0	10	1	2	42	1	1	1	1	1	1	1	1	1	1	1	1	1	1	1	1	1	1	1	1	1	1	1	1	1	1	0	1	1	1	1	1	1	1	1	1	1	1	0	1	38	20
2017-06-24	Anu	1	0	10	1	2	43	1	1	1	1	1	1	1	1	1	1	1	1	1	1	1	1	1	1	1	1	0	1	0	1	1	1	1	1	1	1	1	1	1	1	1	1	1	1	1	1	38	20
2017-06-26	Anu	1	0	10	1	2	44	1	1	1	1	1	1	1	1	1	1	1	1	1	1	1	1	1	1	1	1	0	1	1	1	1	0	1	1	1	1	1	1	1	1	1	1	1	1	1	1	38	20
2017-06-26	Anu	1	0	10	1	2	45	1	1	1	1	1	1	1	1	1	1	1	1	1	1	1	1	1	1	1	1	0	1	1	1	1	1	1	1	1	1	1	1	1	1	1	1	1	1	1	1	39	20
2017-06-27	Anu	1	0	10	1	2	46	1	1	1	1	1	1	1	1	1	1	1	1	1	1	1	1	1	1	1	1	0	1	1	1	1	1	1	1	1	1	1	1	1	1	1	1	1	1	1	1	39	20
2017-06-29	Anu	1	0	10	1	2	47	0	1	1	1	1	1	1	1	1	1	1	1	1	1	1	1	1	1	1	1	0	1	1	1	1	1	1	1	1	1	1	1	1	1	1	1	1	1	1	1	38	19
2017-06-30	Anu	1	0	10	1	2	48	1	1	1	1	1	1	1	1	1	1	1	1	1	1	1	1	1	1	1	1	0	1	1	1	1	1	1	1	1	1	1	1	1	1	1	1	1	1	1	1	39	20
2017-07-03	Anu	1	0	10	1	2	49	1	1	1	1	1	1	1	1	1	1	1	1	1	1	1	1	1	1	1	1	0	1	0	1	1	1	1	1	1	1	1	1	1	1	1	1	1	1	1	1	38	20
2017-07-05	Anu	1	0	10	1	2	50	1	1	1	1	1	1	1	1	1	1	1	1	1	1	1	1	1	1	1	1	0	1	0	1	1	1	1	1	1	1	1	1	1	1	1	1	1	1	1	1	38	20
2017-07-05	Anu	1	0	10	1	2	51	1	1	1	1	1	1	1	1	1	0	1	0	1	1	1	1	1	1	1	1	0	1	1	1	1	1	1	1	1	1	1	1	1	1	1	1	1	1	1	1	37	18
2017-07-06	Anu	1	0	10	1	2	52	0	1	1	1	1	1	1	1	1	1	1	1	1	1	1	1	1	1	1	1	0	1	1	1	0	1	1	1	1	1	1	1	1	1	1	1	1	1	1	1	37	19
2017-07-09	Anu	1	0	10	1	2	53	1	1	1	1	1	1	1	1	1	1	1	1	1	1	1	1	1	1	1	1	0	1	1	1	1	1	1	1	1	1	1	1	1	1	1	1	1	1	1	1	39	20
2017-07-11	Anu	1	0	10	1	2	54	1	1	1	1	1	1	1	1	1	1	1	1	1	1	1	1	1	1	1	1	0	1	0	1	1	1	1	1	1	1	1	1	1	1	1	1	1	1	1	1	38	20
2017-07-13	Anu	1	0	10	1	2	55	1	1	1	1	1	1	1	1	1	1	1	1	1	1	1	1	1	1	1	1	0	1	1	1	1	1	1	1	1	1	1	1	1	1	1	1	1	1	1	1	39	20
2017-07-13	Anu	1	0	10	1	2	56	1	1	1	1	1	1	1	1	1	1	1	1	1	1	1	1	1	1	1	1	0	1	1	1	1	1	1	1	1	1	1	1	0	1	1	1	1	1	1	1	38	20
2017-07-16	Anu	1	0	10	1	2	57	1	1	1	1	1	1	1	1	1	1	1	1	1	1	1	1	0	1	0	1	1	1	1	1	1	1	0	1	1	1	1	1	1	1	1	1	1	1	1	1	37	18
2017-07-17	Anu	1	0	10	1	2	58	1	1	1	1	1	1	1	1	1	1	1	1	1	1	1	1	1	1	1	1	0	1	1	1	1	1	1	1	1	1	1	1	1	1	1	1	1	1	1	1	39	20
2017-07-18	Anu	1	0	10	1	2	59	1	1	1	1	1	1	1	1	1	1	1	1	1	1	1	1	1	1	1	1	0	1	1	1	1	1	1	1	1	1	1	1	1	1	1	1	1	1	1	1	39	20
2017-07-20	Anu	1	0	10	1	2	60	1	1	1	1	1	1	1	1	1	1	1	1	1	1	1	1	1	1	1	1	1	1	1	1	1	1	1	1	1	1	1	1	1	1	1	1	1	1	1	1	40	20
2017-05-23	Coco	2	1	10	2	0	1	0	1	1	1	0	1	0	0	1	0	0	1	1	1	0	0	1	0	1	0	1	0	1	0	0	0	1	1	0	0	1	1	1	0	1	0	0	1	1	1	21	10
2017-05-26	Coco	2	1	10	2	0	2	1	1	0	1	0	0	1	1	1	0	1	1	1	0	0	1	0	0	1	1	1	1	0	0	0	0	1	0	1	0	0	0	1	1	1	1	1	1	1	1	24	12
2017-05-26	Coco	2	1	10	2	0	3	1	1	0	0	0	1	0	1	0	0	0	1	0	0	0	0	0	0	1	0	0	0	1	0	0	0	1	0	0	0	0	0	0	0	1	0	1	1	1	0	12	6
2017-05-27	Coco	2	1	10	2	0	4	0	0	1	1	1	0	1	1	0	0	0	1	1	1	0	0	1	1	0	0	0	1	0	0	0	1	0	1	1	1	0	0	0	1	1	1	1	0	1	1	21	10
2017-05-27	Coco	2	1	10	2	0	5	0	1	1	1	1	0	1	0	1	0	0	1	1	1	0	1	0	0	1	0	1	1	0	0	0	1	0	1	1	1	1	1	1	1	0	0	1	1	1	1	25	11
2017-05-30	Coco	2	1	10	2	0	6	0	1	0	1	1	0	1	1	0	0	0	0	0	1	1	1	0	0	1	0	0	1	1	1	1	1	0	0	0	1	0	1	1	1	1	1	1	1	1	1	24	9
2017-05-30	Coco	2	1	10	2	0	7	0	1	0	0	0	1	1	1	0	1	1	0	0	0	1	0	0	0	0	0	0	1	1	1	1	1	1	1	1	0	1	1	0	0	1	1	1	1	1	1	23	7
2017-06-01	Coco	2	1	10	2	0	8	1	0	0	1	1	1	0	0	0	1	0	0	0	0	1	0	0	0	1	0	1	0	0	0	0	1	1	1	1	1	1	1	0	0	1	0	0	1	1	1	19	7
2017-06-01	Coco	2	1	10	2	0	9	0	0	0	1	1	1	0	1	0	0	1	1	1	0	0	0	1	0	1	0	1	0	1	0	0	1	1	1	1	1	1	1	1	1	1	0	1	1	1	1	25	9
2017-06-03	Coco	2	1	10	2	0	10	0	1	0	0	0	0	0	0	1	0	0	1	1	0	0	1	0	1	1	0	0	1	1	0	0	1	0	1	1	1	1	1	1	1	1	1	1	1	1	1	23	7
2017-06-03	Coco	2	1	10	2	0	11	0	0	1	0	0	0	1	1	1	1	1	0	1	0	1	1	0	1	0	1	1	1	1	1	1	1	1	1	1	0	1	1	1	1	1	1	1	1	1	1	30	11
2017-06-06	Coco	2	1	10	2	0	12	1	0	0	0	0	1	0	1	0	1	0	0	0	0	1	0	0	0	1	1	1	1	1	1	0	0	0	1	1	1	1	1	1	0	0	1	1	1	1	1	22	7
2017-06-06	Coco	2	1	10	2	0	13	0	0	1	0	0	0	0	1	0	0	1	1	0	1	1	0	0	0	0	1	1	0	0	0	1	1	1	1	1	1	1	1	1	1	1	1	1	1	1	1	24	7
2017-06-09	Coco	2	1	10	2	0	14	1	1	1	1	0	0	0	0	1	0	1	0	0	0	0	0	0	0	1	1	1	0	0	1	1	1	1	1	1	1	1	1	1	1	1	1	1	1	1	1	26	8
2017-06-13	Coco	2	1	10	2	0	15	1	0	0	0	0	1	0	1	1	0	0	1	1	0	1	0	1	1	1	1	0	1	0	0	1	0	1	1	1	0	0	1	1	1	1	1	1	0	1	1	24	11
2017-06-13	Coco	2	1	10	2	0	16	0	0	1	1	0	1	1	1	1	1	0	1	0	1	0	1	0	0	1	1	0	1	0	1	1	1	1	0	1	1	1	1	1	1	1	1	1	1	0	1	28	12
2017-06-16	Coco	2	1	10	2	0	17	1	0	0	1	0	1	1	1	0	0	0	1	0	0	0	0	1	1	0	0	1	0	0	1	1	1	1	0	0	0	1	0	1	1	1	1	1	1	1	1	22	8
2017-06-17	Coco	2	1	10	2	0	18	0	1	0	1	0	1	1	0	1	0	1	0	0	1	1	0	0	0	1	0	0	1	0	0	1	1	1	1	1	1	1	1	1	1	1	1	1	1	1	1	26	9
2017-06-17	Coco	2	1	10	2	0	19	1	1	1	0	1	0	1	0	0	1	0	0	0	1	1	1	0	1	1	1	0	0	1	0	0	0	1	0	1	1	1	1	1	1	1	1	1	1	1	1	26	12
2017-06-19	Coco	2	1	10	2	0	20	1	0	0	1	1	0	1	0	0	1	1	1	0	0	0	0	1	1	0	1	0	1	1	0	1	0	1	1	1	1	1	0	1	1	1	1	1	1	1	0	25	10
2017-06-19	Coco	2	1	10	2	0	21	0	0	0	1	0	0	1	0	1	0	0	0	0	1	1	1	1	0	1	1	1	0	1	0	0	1	0	0	0	1	1	0	0	1	1	1	1	1	1	1	21	9
2017-06-20	Coco	2	1	10	2	0	22	1	1	0	0	1	0	0	0	1	1	1	0	1	1	1	1	1	0	1	1	0	1	0	1	0	1	1	0	0	0	1	0	0	0	1	1	1	1	1	1	24	13
2017-06-20	Coco	2	1	10	2	0	23	0	0	1	1	0	0	1	1	0	0	1	0	0	1	1	0	0	0	1	1	0	1	0	1	1	1	1	1	1	1	1	1	1	1	0	0	0	0	0	0	21	9
2017-06-23	Coco	2	1	10	2	0	24	1	0	1	0	0	0	1	1	0	1	1	1	1	1	0	1	0	1	0	0	0	1	0	1	0	0	0	0	1	1	1	1	1	1	1	1	1	1	1	1	25	11
2017-06-23	Coco	2	1	10	2	0	25	0	1	1	0	0	1	1	1	0	0	0	1	1	0	0	0	1	1	1	1	1	1	0	0	0	0	1	1	1	1	0	0	0	1	1	1	1	1	1	1	24	11
2017-06-24	Coco	2	1	10	2	0	26	1	1	0	0	0	1	0	1	1	0	0	0	1	0	0	0	1	0	1	1	1	0	0	1	1	1	1	1	1	1	1	1	1	1	1	1	1	1	1	1	27	9
2017-06-24	Coco	2	1	10	2	0	27	1	1	0	0	1	0	0	0	1	0	1	1	0	0	1	1	1	1	1	0	1	1	0	0	1	1	1	0	0	1	1	1	1	1	1	1	1	1	1	1	27	11
2017-06-26	Coco	2	1	10	2	0	28	0	1	1	0	1	1	1	0	0	1	1	1	1	1	1	0	0	1	1	0	0	1	0	1	1	1	0	1	1	1	1	1	1	1	1	1	1	1	1	1	30	13
2017-06-26	Coco	2	1	10	2	0	29	1	1	0	0	1	1	1	0	0	1	0	1	1	0	0	0	1	0	0	1	0	1	0	1	0	0	0	1	1	0	0	1	1	0	1	1	0	0	1	1	20	10
2017-06-27	Coco	2	1	10	2	0	30	1	1	1	1	1	1	1	1	1	1	1	1	1	0	0	1	1	1	0	1	0	0	1	1	1	0	0	0	1	1	1	1	1	1	1	1	1	1	1	1	32	17
2017-06-27	Coco	2	1	10	2	0	31	0	1	1	0	0	1	1	0	1	1	1	1	0	1	1	0	0	0	1	1	0	1	0	1	0	1	1	1	1	1	1	1	1	1	1	1	1	1	1	1	29	12
2017-06-29	Coco	2	1	10	2	0	32	1	1	1	1	0	0	1	0	0	0	0	1	0	1	1	1	1	1	1	1	0	0	1	0	1	0	1	1	1	1	0	1	1	1	1	1	1	1	1	1	28	13
2017-06-29	Coco	2	1	10	2	0	33	1	1	1	1	1	1	0	1	1	1	1	0	0	0	1	1	0	1	1	0	1	0	1	1	1	1	0	0	0	1	1	1	1	1	1	1	1	1	1	1	30	14
2017-06-30	Coco	2	1	10	2	0	34	1	1	0	0	1	1	1	1	1	0	0	0	0	1	1	1	0	1	1	1	0	1	0	1	0	1	0	1	1	1	1	1	1	1	1	1	1	1	1	1	29	13
2017-06-30	Coco	2	1	10	2	0	35	1	1	1	1	1	1	1	1	1	1	1	1	0	1	1	1	1	1	1	1	0	1	0	0	0	1	0	0	0	0	0	0	1	1	1	1	1	1	1	1	29	19
2017-07-03	Coco	2	1	10	2	0	36	1	1	1	1	1	0	1	1	1	1	1	1	0	1	1	1	1	1	1	1	0	1	0	1	0	1	0	1	1	1	1	1	1	1	1	1	1	1	1	1	34	18
2017-07-03	Coco	2	1	10	2	0	37	1	1	1	1	1	1	1	1	1	0	1	1	1	1	1	1	1	1	1	1	0	0	1	0	1	1	0	1	1	1	1	1	1	1	1	1	1	1	1	1	35	19
2017-07-04	Coco	2	1	10	2	0	38	1	1	1	1	1	1	1	1	1	1	0	0	1	1	1	1	1	0	0	1	0	1	0	0	0	0	0	1	1	1	0	1	1	1	1	1	1	1	1	1	29	16
2017-07-04	Coco	2	1	10	2	0	39	1	1	0	0	1	1	0	0	1	0	1	1	0	0	1	0	0	1	1	0	1	1	1	0	1	0	0	1	0	1	1	1	1	1	1	0	1	1	1	1	25	10
2017-07-05	Coco	2	1	10	2	0	40	0	1	1	0	1	1	1	0	0	1	1	1	1	0	0	0	0	0	1	1	0	1	1	1	1	1	1	1	1	1	1	1	1	1	1	1	1	1	1	1	30	11
2017-07-05	Coco	2	1	10	2	0	41	1	1	0	1	1	1	1	1	0	1	0	1	1	0	0	0	1	1	1	1	0	1	0	1	1	1	1	1	0	1	1	1	1	1	1	1	1	1	1	1	31	14
2017-07-06	Coco	2	1	10	2	0	42	0	1	1	1	0	0	1	1	1	1	1	1	0	0	0	1	0	1	1	0	0	1	0	0	0	1	1	1	0	1	1	1	1	1	1	1	1	0	1	1	26	12
2017-07-06	Coco	2	1	10	2	0	43	0	1	1	0	0	1	1	0	1	1	1	1	0	1	0	1	1	0	1	0	1	0	1	1	1	1	1	1	0	0	1	1	1	1	1	1	1	1	1	1	29	12
2017-07-09	Coco	2	1	10	2	0	44	1	1	1	1	1	0	1	1	1	1	1	1	0	0	1	1	1	1	1	1	0	1	0	1	0	1	1	0	1	1	1	0	1	1	1	1	1	1	1	1	32	17
2017-07-10	Coco	2	1	10	2	0	45	0	1	0	1	1	1	1	1	0	0	0	1	0	0	1	1	1	1	1	1	0	1	1	0	0	1	1	1	0	1	1	1	1	1	1	1	1	1	1	1	29	13
2017-07-10	Coco	2	1	10	2	0	46	1	1	1	0	1	0	0	1	0	1	0	0	0	1	0	0	1	1	1	0	1	0	0	0	1	1	0	0	1	1	1	1	1	1	1	1	1	1	1	1	25	10
2017-07-11	Coco	2	1	10	2	0	47	0	1	1	1	1	1	0	1	0	0	1	1	0	1	1	0	0	0	1	0	0	1	1	1	1	1	1	1	1	1	1	1	1	1	1	1	1	1	1	1	30	11
2017-07-11	Coco	2	1	10	2	0	48	1	0	1	0	0	0	1	1	0	0	1	0	0	1	1	1	0	1	1	1	0	1	0	1	1	1	1	0	1	1	1	1	1	1	1	1	1	1	1	1	28	11
2017-07-13	Coco	2	1	10	2	0	49	0	0	1	1	1	1	0	0	1	1	1	1	0	1	0	0	1	1	1	1	0	0	1	1	1	1	1	1	1	1	1	1	1	1	1	1	1	1	1	1	31	13
2017-07-13	Coco	2	1	10	2	0	50	1	1	1	1	1	1	1	1	1	1	1	1	1	1	0	0	1	1	1	1	0	0	0	1	0	0	0	1	1	1	1	1	1	1	1	1	1	1	1	1	32	18
2017-07-16	Coco	2	1	10	2	0	51	1	1	1	0	1	0	0	0	1	1	1	1	1	0	1	1	0	1	1	1	0	1	1	0	1	1	1	1	1	1	1	1	1	1	1	1	1	1	1	1	32	14
2017-07-16	Coco	2	1	10	2	0	52	0	1	1	1	1	1	1	1	1	1	1	1	0	1	0	0	0	1	1	0	0	1	0	1	1	1	1	1	1	1	1	1	1	1	1	1	1	1	1	1	32	14
2017-07-17	Coco	2	1	10	2	0	53	1	1	0	0	1	1	1	1	0	1	0	1	0	0	0	0	1	1	1	0	1	1	1	1	1	1	1	1	1	1	1	1	1	1	1	1	1	1	1	1	31	11
2017-07-17	Coco	2	1	10	2	0	54	0	1	1	1	1	1	1	1	1	0	1	1	1	1	1	1	1	1	0	1	0	1	0	1	1	1	1	1	1	1	1	1	1	1	1	1	1	1	1	1	35	17
2017-07-18	Coco	2	1	10	2	0	55	1	1	0	0	0	1	0	0	1	1	1	1	1	0	1	1	1	0	1	1	0	1	1	1	0	0	1	1	1	1	1	1	1	1	1	1	1	1	1	1	30	13
2017-07-18	Coco	2	1	10	2	0	56	1	1	1	1	1	1	1	1	1	0	1	0	1	0	1	1	0	0	1	1	0	1	0	0	1	0	1	1	1	1	1	1	1	1	1	1	1	1	1	1	31	15
2017-07-19	Coco	2	1	10	2	0	57	1	1	1	1	1	1	1	0	1	1	1	1	1	1	1	1	1	1	1	1	0	0	1	1	0	1	1	0	0	1	0	0	1	0	0	1	0	1	1	1	29	19
2017-07-19	Coco	2	1	10	2	0	58	1	1	1	1	1	1	1	1	1	1	1	1	1	1	1	0	1	1	1	1	1	0	0	0	1	1	0	0	1	1	1	1	1	1	1	1	1	1	1	1	34	19
2017-07-20	Coco	2	1	10	2	0	59	1	1	1	1	1	1	1	1	1	1	1	1	1	1	1	1	1	1	1	1	0	1	1	1	0	1	1	0	1	1	1	1	1	1	1	1	1	1	1	1	37	20
2017-07-20	Coco	2	1	10	2	0	60	1	0	1	1	1	1	1	1	1	1	1	1	0	1	0	1	1	1	1	1	0	1	1	0	0	1	1	1	1	1	1	1	1	1	1	1	1	1	1	1	34	17
2017-04-21	Frowin	3	0	13	1	2	1	0	0	0	0	0	0	0	0	1	0	0	1	0	0	0	0	0	1	0	1	1	1	0	0	1	1	1	1	1	0	1	1	1	1	1	1	0	1	1	1	20	4
2017-04-24	Frowin	3	0	13	1	2	2	0	1	0	0	1	0	1	1	1	0	0	1	1	1	1	1	1	1	1	1	0	0	1	0	0	0	0	0	1	0	1	0	1	0	1	0	1	0	1	0	21	14
2017-04-25	Frowin	3	0	13	1	2	3	0	1	0	1	0	1	1	0	1	1	1	1	0	1	0	1	1	0	1	1	0	0	0	0	1	1	0	1	1	1	1	1	1	1	1	1	0	1	0	1	26	13
2017-04-27	Frowin	3	0	13	1	2	4	1	0	1	0	1	0	1	0	1	1	0	1	1	1	1	1	1	1	1	1	0	0	0	1	0	1	1	1	1	1	1	1	1	1	1	1	1	1	1	1	31	15
2017-04-28	Frowin	3	0	13	1	2	5	0	1	1	0	1	1	1	1	1	1	0	1	1	1	1	1	1	1	1	1	0	0	1	1	1	1	1	1	1	1	1	1	1	1	1	1	1	1	1	1	35	17
2017-05-01	Frowin	3	0	13	1	2	6	0	1	0	1	1	1	1	1	1	1	1	1	1	1	1	1	1	1	1	1	0	1	1	1	1	1	1	1	1	1	1	1	1	1	1	1	1	1	1	1	37	18
2017-05-02	Frowin	3	0	13	1	2	7	1	1	1	1	1	1	1	1	1	1	1	1	1	0	1	1	1	1	1	0	0	1	1	1	1	1	1	1	1	1	1	1	1	0	1	1	1	1	1	1	36	18
2017-05-04	Frowin	3	0	13	1	2	8	1	1	1	1	1	1	1	1	1	1	0	1	1	1	1	1	1	1	1	1	0	1	1	1	1	1	1	1	1	1	1	1	1	1	1	1	1	1	1	1	38	19
2017-05-05	Frowin	3	0	13	1	2	9	1	1	1	0	1	1	1	1	1	1	1	1	1	0	1	1	1	1	1	1	0	0	1	0	1	1	1	1	1	1	1	1	1	1	1	1	1	1	1	1	35	18
2017-05-08	Frowin	3	0	13	1	2	10	1	1	1	1	1	1	1	1	1	1	1	1	1	1	1	1	1	0	0	0	1	1	1	1	1	1	1	1	1	1	1	1	1	1	1	1	1	1	1	1	37	17
2017-05-09	Frowin	3	0	13	1	2	11	1	0	1	1	1	1	1	1	1	1	1	1	1	1	1	1	1	1	0	1	0	1	1	1	1	1	1	1	1	1	1	1	1	1	1	1	1	1	1	1	37	18
2017-05-11	Frowin	3	0	13	1	2	12	1	1	1	1	1	1	1	1	1	1	1	1	1	1	1	1	1	1	1	1	0	0	1	1	1	1	1	1	1	1	1	1	1	1	1	1	1	1	1	1	38	20
2017-05-12	Frowin	3	0	13	1	2	13	1	1	1	1	1	1	1	1	1	1	1	1	1	1	1	1	1	1	1	1	0	1	1	1	1	1	1	1	1	1	1	1	1	1	1	1	1	1	1	1	39	20
2017-05-12	Frowin	3	0	13	1	2	14	1	1	1	1	1	1	0	1	1	1	1	1	1	1	1	1	1	1	1	1	0	1	1	1	1	1	1	1	1	1	1	1	1	1	1	1	1	1	1	1	38	19
2017-05-14	Frowin	3	0	13	1	2	15	1	0	1	1	1	1	1	1	1	1	1	1	1	1	1	1	1	1	1	1	0	1	1	1	1	1	1	1	1	1	1	1	1	1	1	1	1	1	1	1	38	19
2017-05-17	Frowin	3	0	13	1	2	16	1	1	1	1	1	1	1	1	1	1	1	1	1	1	1	1	1	1	1	1	0	1	1	1	1	1	1	1	1	1	1	1	1	1	1	1	1	1	1	1	39	20
2017-05-20	Frowin	3	0	13	1	2	17	1	1	1	1	1	1	0	1	1	1	1	1	1	1	1	1	1	1	0	0	1	1	1	1	1	1	1	1	1	1	1	1	1	1	1	1	1	1	1	1	37	17
2017-05-20	Frowin	3	0	13	1	2	18	1	1	1	1	1	1	1	1	1	1	1	1	1	1	1	1	1	1	1	1	0	1	1	1	1	1	1	1	1	1	1	1	1	1	1	1	1	1	1	1	39	20
2017-05-23	Frowin	3	0	13	1	2	19	1	1	1	1	1	1	1	1	1	1	1	1	1	1	1	1	1	1	1	1	1	1	1	1	1	1	1	1	1	1	1	1	1	1	1	1	1	1	1	1	40	20
2017-05-26	Frowin	3	0	13	1	2	20	1	1	1	1	1	1	1	1	1	1	1	1	1	1	0	1	1	1	1	1	0	0	1	1	1	1	1	1	1	1	1	1	1	1	1	1	1	1	1	1	37	19
2017-05-26	Frowin	3	0	13	1	2	21	1	1	1	1	1	1	1	1	1	1	1	1	1	1	1	1	1	1	1	1	0	1	1	1	1	1	1	1	1	1	1	1	1	1	1	1	1	1	1	1	39	20
2017-05-27	Frowin	3	0	13	1	2	22	1	1	1	1	1	1	1	1	1	1	1	1	1	1	1	1	1	1	1	1	0	1	1	1	1	1	1	1	1	1	1	1	1	1	1	1	1	1	1	1	39	20
2017-05-30	Frowin	3	0	13	1	2	23	1	1	1	1	1	1	1	1	1	1	1	1	1	1	1	1	1	1	1	1	0	1	1	1	1	1	1	1	1	1	1	1	1	1	1	1	1	1	1	1	39	20
2017-06-01	Frowin	3	0	13	1	2	24	1	1	1	1	1	1	1	1	1	1	1	1	1	1	1	1	1	1	1	1	0	1	1	1	1	1	1	1	1	1	1	1	1	1	1	1	1	1	1	1	39	20
2017-06-03	Frowin	3	0	13	1	2	25	1	1	1	1	1	1	1	1	1	1	1	1	1	1	1	1	1	1	1	1	0	1	0	1	1	1	1	1	1	1	1	1	1	1	1	1	1	1	1	1	38	20
2017-06-03	Frowin	3	0	13	1	2	26	1	0	0	1	1	1	1	1	1	1	1	1	1	1	1	1	1	1	1	1	0	1	1	1	1	1	1	1	1	1	1	1	1	1	1	1	1	1	1	1	37	18
2017-06-06	Frowin	3	0	13	1	2	27	1	1	1	1	1	1	1	1	1	1	1	1	0	0	1	1	0	1	0	0	0	1	1	1	1	1	1	1	1	1	1	1	1	1	1	1	1	1	1	1	34	15
2017-06-06	Frowin	3	0	13	1	2	28	1	1	1	1	1	1	1	1	1	1	1	1	1	1	1	1	1	1	1	1	0	1	1	1	1	1	1	1	1	1	1	1	1	1	1	1	1	1	1	1	39	20
2017-06-09	Frowin	3	0	13	1	2	29	1	1	1	1	1	1	1	1	1	0	1	1	1	1	1	1	1	1	1	1	0	1	1	1	1	1	1	1	1	1	1	1	1	1	1	1	1	1	1	1	38	19
2017-06-09	Frowin	3	0	13	1	2	30	1	1	1	1	1	1	1	1	1	1	1	1	1	1	1	1	1	1	1	1	0	1	1	1	1	1	1	1	1	1	1	1	1	1	1	1	1	1	1	1	39	20
2017-06-12	Frowin	3	0	13	1	2	31	1	1	1	1	1	1	1	1	1	1	1	1	1	1	1	1	1	1	1	1	0	1	1	1	1	1	1	1	1	1	1	1	1	1	1	1	1	1	1	1	39	20
2017-06-13	Frowin	3	0	13	1	2	32	1	1	1	1	1	1	1	1	1	1	1	1	1	1	1	1	1	1	1	1	0	1	0	1	1	1	1	1	1	1	1	1	1	1	1	1	1	1	1	1	38	20
2017-06-13	Frowin	3	0	13	1	2	33	1	1	1	1	1	1	1	1	1	1	1	0	1	0	0	1	1	1	1	1	0	1	1	1	1	1	1	1	1	0	1	1	1	1	1	1	1	1	1	1	35	17
2017-06-16	Frowin	3	0	13	1	2	34	1	1	1	1	1	1	1	0	1	1	1	1	1	1	1	1	1	1	1	1	0	1	0	1	1	1	1	1	1	1	1	1	1	1	1	1	1	1	1	1	37	19
2017-06-16	Frowin	3	0	13	1	2	35	1	1	1	1	1	1	1	1	1	1	1	1	1	1	1	1	1	1	1	1	0	1	1	1	1	1	1	1	1	1	1	1	1	1	1	1	1	1	1	1	39	20
2017-06-17	Frowin	3	0	13	1	2	36	1	1	1	1	1	1	1	1	1	1	1	1	1	1	1	1	1	1	1	1	0	1	1	1	1	1	1	1	1	1	1	1	1	1	1	1	1	1	1	1	39	20
2017-06-17	Frowin	3	0	13	1	2	37	1	1	1	1	1	1	1	1	1	1	1	1	1	1	1	1	1	1	1	1	0	1	1	1	1	1	1	1	1	1	1	1	1	1	1	1	1	1	1	1	39	20
2017-06-19	Frowin	3	0	13	1	2	38	1	1	1	1	1	1	1	1	1	1	1	1	1	1	1	1	1	1	1	1	0	1	1	1	1	1	1	1	1	1	1	1	1	1	1	1	1	1	1	1	39	20
2017-06-19	Frowin	3	0	13	1	2	39	1	1	1	1	1	1	1	1	0	1	1	0	1	1	0	1	1	1	1	1	0	1	1	1	1	1	1	1	1	1	1	1	1	1	1	1	1	1	1	1	36	17
2017-06-20	Frowin	3	0	13	1	2	40	1	1	1	1	1	1	1	1	1	1	1	1	1	1	1	1	1	1	1	1	0	1	1	1	1	1	1	1	1	1	1	1	1	1	1	1	1	1	1	1	39	20
2017-06-23	Frowin	3	0	13	1	2	41	1	1	1	1	1	1	1	1	1	1	1	1	1	1	1	1	1	1	1	1	0	1	1	1	1	1	1	1	1	1	1	1	1	1	1	1	1	1	0	1	38	20
2017-06-24	Frowin	3	0	13	1	2	42	1	1	1	1	1	1	1	1	1	1	1	1	1	1	1	1	1	1	1	1	0	1	1	1	1	1	1	1	1	1	1	1	1	1	1	1	1	1	1	1	39	20
2017-06-26	Frowin	3	0	13	1	2	43	1	1	1	1	1	1	1	1	1	1	0	1	1	1	1	1	1	1	1	1	0	1	1	1	1	1	1	1	1	1	1	1	1	1	1	1	1	1	1	1	38	19
2017-06-26	Frowin	3	0	13	1	2	44	1	1	1	1	1	1	1	0	1	1	1	0	1	0	1	0	1	1	1	1	0	1	1	1	1	1	1	1	1	1	1	1	1	1	1	1	1	1	1	1	35	16
2017-06-27	Frowin	3	0	13	1	2	45	1	1	1	1	1	1	1	1	1	1	1	1	1	1	1	1	1	1	1	1	0	1	1	1	1	1	1	1	1	1	1	1	1	1	1	1	1	1	1	1	39	20
2017-06-29	Frowin	3	0	13	1	2	46	1	1	1	1	1	1	1	1	1	1	1	1	1	1	1	1	1	1	1	1	0	0	1	1	1	1	1	1	1	1	1	1	1	1	1	1	1	1	1	1	38	20
2017-06-30	Frowin	3	0	13	1	2	47	1	1	1	1	1	1	1	1	1	1	1	1	1	1	1	1	1	1	1	1	0	1	1	1	1	1	1	1	1	1	1	1	1	1	1	1	1	1	1	1	39	20
2017-07-03	Frowin	3	0	13	1	2	48	1	1	1	1	1	1	1	1	1	1	1	1	1	1	1	1	1	1	1	1	0	1	0	1	1	1	1	1	1	1	1	1	1	1	1	1	1	1	1	1	38	20
2017-07-03	Frowin	3	0	13	1	2	49	1	0	1	0	1	1	1	1	1	1	1	1	1	1	1	1	1	1	1	1	0	1	1	1	1	1	1	1	1	1	1	1	1	1	1	1	1	1	1	1	37	18
2017-07-05	Frowin	3	0	13	1	2	50	1	1	1	1	1	1	1	1	1	1	1	1	1	1	1	1	1	1	1	1	0	1	1	1	1	1	1	1	1	1	1	1	1	1	1	1	1	1	1	1	39	20
2017-07-05	Frowin	3	0	13	1	2	51	1	1	1	1	1	1	1	1	1	1	1	1	1	1	1	1	1	1	1	1	0	1	1	1	1	1	1	1	1	1	1	1	1	1	1	1	1	1	0	1	38	20
2017-07-06	Frowin	3	0	13	1	2	52	1	1	1	1	1	1	1	1	1	1	1	1	1	1	1	1	1	1	1	1	0	1	1	1	1	1	1	1	1	1	1	1	1	1	1	1	1	1	1	1	39	20
2017-07-09	Frowin	3	0	13	1	2	53	1	1	1	1	1	1	1	1	1	1	1	1	1	1	1	1	1	1	1	0	0	0	1	1	1	1	1	1	1	1	1	1	1	1	1	1	1	1	1	1	37	19
2017-07-11	Frowin	3	0	13	1	2	54	1	1	1	1	1	1	1	1	1	1	1	1	1	1	1	0	1	1	1	1	0	1	1	1	1	1	1	1	1	1	1	1	1	1	1	1	1	1	1	1	38	19
2017-07-13	Frowin	3	0	13	1	2	55	1	1	1	1	1	1	1	1	1	1	1	1	1	1	1	1	1	1	1	1	0	1	1	1	1	1	1	1	1	1	1	1	1	1	1	1	1	1	1	1	39	20
2017-07-13	Frowin	3	0	13	1	2	56	1	1	1	1	1	1	1	1	1	1	1	1	1	1	1	1	1	1	1	1	0	1	1	1	1	1	1	1	1	1	1	1	1	1	1	1	1	1	1	1	39	20
2017-07-16	Frowin	3	0	13	1	2	57	1	1	1	1	1	1	1	1	1	1	1	1	1	1	1	1	1	1	1	1	0	1	1	1	1	1	1	1	1	1	1	1	1	1	1	1	1	1	1	1	39	20
2017-07-17	Frowin	3	0	13	1	2	58	1	1	1	0	1	1	1	1	1	1	1	1	0	1	1	1	1	1	1	1	0	1	1	1	1	1	1	1	1	1	1	1	1	1	1	1	1	1	1	1	37	18
2017-07-18	Frowin	3	0	13	1	2	59	1	1	1	1	1	1	1	1	1	1	1	1	1	1	1	1	1	1	1	1	0	0	1	1	1	1	1	1	1	1	1	1	1	1	1	1	1	1	1	1	38	20
2017-07-20	Frowin	3	0	13	1	2	60	1	1	1	1	1	1	1	1	1	1	1	1	1	1	0	1	1	1	1	1	0	1	0	1	1	1	1	1	1	1	1	1	1	1	1	1	1	1	1	1	37	19
2017-04-18	John	4	0	18	2	0	1	0	1	1	1	1	1	0	0	1	0	0	1	1	0	0	1	0	0	1	1	0	0	1	1	0	0	0	0	0	1	1	0	0	0	1	1	0	0	1	0	18	11
2017-04-21	John	4	0	18	2	0	2	1	1	0	1	0	1	0	1	1	0	0	0	1	0	1	0	1	0	1	1	1	0	0	1	0	0	0	0	1	1	1	1	0	1	1	0	0	0	1	1	21	11
2017-04-24	John	4	0	18	2	0	3	1	1	0	0	1	1	0	0	1	0	1	1	0	1	0	0	0	1	1	1	0	1	1	0	1	0	1	1	0	1	0	1	0	0	1	1	1	1	1	1	24	11
2017-04-25	John	4	0	18	2	0	4	0	1	1	0	1	1	0	0	0	0	1	1	0	1	1	1	1	1	0	0	0	0	1	1	1	1	0	1	1	1	1	1	1	0	1	1	0	1	1	1	26	11
2017-04-27	John	4	0	18	2	0	5	1	0	0	1	0	1	1	1	1	1	1	1	1	1	1	1	1	1	1	1	0	1	0	0	1	1	1	0	0	1	1	0	1	0	0	1	1	1	1	1	29	17
2017-04-28	John	4	0	18	2	0	6	0	0	1	1	0	1	1	0	1	1	1	1	1	1	1	1	1	1	1	1	0	0	0	0	1	0	0	1	0	0	1	0	0	0	1	1	0	1	1	1	24	16
2017-05-01	John	4	0	18	2	0	7	0	1	0	1	1	0	1	0	0	0	0	1	1	1	1	1	1	1	1	1	0	0	1	0	0	1	0	0	0	1	0	1	0	1	1	0	1	0	1	1	22	13
2017-05-02	John	4	0	18	2	0	8	1	1	0	1	0	1	1	1	1	1	0	0	1	1	1	1	1	1	1	1	0	0	0	0	0	1	1	0	1	1	1	0	1	1	1	1	1	1	1	1	29	16
2017-05-04	John	4	0	18	2	0	9	0	1	0	1	1	1	1	1	0	0	1	1	1	1	1	1	1	1	1	1	0	0	1	0	0	1	1	1	1	0	0	1	1	1	1	1	1	1	1	1	30	16
2017-05-05	John	4	0	18	2	0	10	1	1	1	1	1	0	1	0	1	1	1	1	0	0	1	1	1	1	1	1	0	1	0	1	0	0	0	1	1	0	0	1	1	1	1	1	1	1	1	1	29	16
2017-05-08	John	4	0	18	2	0	11	1	1	0	1	1	1	0	0	1	1	1	1	1	1	1	1	1	1	1	0	0	0	1	1	1	0	1	1	1	1	1	1	1	1	1	1	1	0	0	1	31	16
2017-05-09	John	4	0	18	2	0	12	1	0	0	1	1	0	0	1	1	1	0	0	1	1	1	1	1	0	1	1	0	0	1	1	0	0	1	1	1	1	1	1	1	1	1	1	1	1	1	1	29	13
2017-05-11	John	4	0	18	2	0	13	0	1	1	1	1	1	1	1	0	0	1	1	1	1	1	1	1	1	1	1	0	0	1	0	1	1	1	1	1	1	1	0	1	1	1	1	1	1	1	1	33	17
2017-05-12	John	4	0	18	2	0	14	1	0	0	1	1	1	1	1	1	1	1	1	1	1	1	1	1	1	1	0	1	0	1	1	1	1	1	1	1	1	1	1	1	1	1	1	1	1	1	1	36	17
2017-05-14	John	4	0	18	2	0	15	1	1	0	1	1	0	1	1	1	1	1	1	1	1	1	1	1	1	1	1	0	0	1	1	1	1	1	1	1	1	1	1	1	1	1	1	1	1	1	1	36	18
2017-05-17	John	4	0	18	2	0	16	0	1	1	1	1	1	1	1	1	1	1	1	1	1	1	1	1	1	1	1	0	1	1	1	1	0	0	1	1	1	1	1	1	1	1	1	1	1	1	1	36	19
2017-05-20	John	4	0	18	2	0	17	1	1	0	1	0	1	1	1	1	1	1	1	1	1	1	0	1	1	1	1	0	1	1	0	0	0	1	0	0	1	1	1	1	1	1	1	1	1	1	1	31	17
2017-05-23	John	4	0	18	2	0	18	0	1	1	1	0	1	1	1	1	1	1	1	1	1	1	1	1	1	1	1	0	0	1	0	1	0	0	1	1	1	1	1	1	1	1	1	1	1	1	1	33	18
2017-05-26	John	4	0	18	2	0	19	0	1	1	0	0	0	1	0	1	1	0	1	1	1	1	1	1	1	1	1	0	0	1	1	0	0	0	1	1	1	1	1	1	1	1	1	1	1	1	1	29	14
2017-05-27	John	4	0	18	2	0	20	1	1	1	1	1	0	0	1	1	1	1	1	1	1	1	1	1	1	1	1	0	1	1	1	1	1	1	1	1	1	1	1	1	1	1	1	1	1	1	1	37	18
2017-05-30	John	4	0	18	2	0	21	0	1	1	1	1	1	1	1	1	1	1	1	1	1	1	0	0	1	1	1	0	0	1	1	1	1	1	1	1	1	1	1	1	1	1	1	1	1	1	1	35	17
2017-05-30	John	4	0	18	2	0	22	1	1	1	0	1	1	1	1	1	1	1	1	1	1	1	1	1	1	1	0	0	1	0	1	0	1	0	1	0	0	1	1	1	1	1	0	1	1	1	1	31	18
2017-06-01	John	4	0	18	2	0	23	0	1	1	1	1	0	1	1	1	1	1	1	1	1	1	1	1	1	1	1	0	0	0	1	1	1	1	1	1	1	1	1	1	1	1	1	1	0	0	1	33	18
2017-06-01	John	4	0	18	2	0	24	1	1	1	1	1	1	1	1	1	0	1	1	1	1	1	0	0	0	0	1	0	0	1	1	1	1	1	1	1	0	1	1	1	1	1	1	1	1	1	1	32	15
2017-06-03	John	4	0	18	2	0	25	1	1	1	1	1	1	1	0	1	1	1	1	1	1	1	1	1	1	1	1	0	0	1	0	1	1	1	1	1	1	1	1	1	1	1	1	1	1	1	1	36	19
2017-06-03	John	4	0	18	2	0	26	1	1	1	1	1	1	1	1	1	1	1	1	1	1	1	1	1	1	1	1	0	0	1	1	1	1	1	1	1	1	1	1	1	0	1	1	1	1	1	1	37	20
2017-06-06	John	4	0	18	2	0	27	1	1	1	1	1	1	1	1	1	1	1	1	1	1	1	1	1	1	1	1	0	1	1	1	1	1	1	1	1	1	1	1	1	1	1	1	1	1	1	1	39	20
2017-06-06	John	4	0	18	2	0	28	1	1	1	1	1	1	1	1	1	1	1	1	1	0	0	1	1	1	1	1	0	0	0	1	1	1	0	1	1	1	1	1	1	1	1	1	1	1	1	1	34	18
2017-06-09	John	4	0	18	2	0	29	1	1	1	1	1	1	1	1	1	1	1	1	1	1	1	1	1	1	1	1	0	1	1	1	1	1	1	1	1	1	0	1	1	1	1	1	1	1	1	1	38	20
2017-06-09	John	4	0	18	2	0	30	0	1	1	1	0	1	1	1	1	1	1	1	1	1	1	1	1	1	1	1	0	1	1	1	1	1	1	1	0	1	0	1	1	1	1	1	1	1	1	1	35	18
2017-06-12	John	4	0	18	2	0	31	1	1	1	1	1	1	1	1	1	1	1	1	1	1	1	1	1	1	1	1	1	0	1	1	1	1	1	1	1	1	1	1	1	1	1	1	1	1	1	1	39	20
2017-06-13	John	4	0	18	2	0	32	1	1	0	1	0	1	1	1	1	1	1	1	1	0	1	1	1	0	1	1	1	1	0	1	1	1	1	1	1	1	1	1	1	1	1	1	1	1	1	1	35	16
2017-06-13	John	4	0	18	2	0	33	0	1	1	1	0	1	0	1	0	0	0	1	1	1	0	0	1	1	1	1	0	1	1	1	0	1	1	1	0	1	1	1	1	1	1	1	1	1	1	1	29	12
2017-06-16	John	4	0	18	2	0	34	1	1	1	1	1	1	1	1	1	1	0	1	1	1	1	1	1	1	1	1	0	1	1	0	1	0	1	1	1	1	1	1	1	1	1	1	1	1	1	1	36	19
2017-06-16	John	4	0	18	2	0	35	1	1	1	1	1	1	1	1	1	1	1	1	1	1	1	1	1	1	1	1	0	1	1	1	1	1	1	1	1	1	1	1	1	1	1	1	1	1	1	1	39	20
2017-06-17	John	4	0	18	2	0	36	1	1	1	1	1	1	1	1	1	1	1	1	0	1	1	1	1	1	1	1	0	0	1	1	1	1	1	1	1	1	1	1	1	1	1	1	1	1	1	1	37	19
2017-06-17	John	4	0	18	2	0	37	1	1	1	1	1	1	1	1	1	1	1	1	1	1	1	0	1	0	1	0	1	1	1	1	1	1	1	1	1	1	1	1	1	1	1	1	1	1	1	1	37	17
2017-06-19	John	4	0	18	2	0	38	1	1	1	1	1	1	0	1	1	1	1	1	1	0	1	1	1	1	1	1	0	0	1	1	0	0	1	1	1	1	1	1	1	1	1	1	1	1	1	1	34	18
2017-06-19	John	4	0	18	2	0	39	1	1	0	0	1	1	1	1	1	1	1	1	1	1	1	1	1	1	1	1	1	1	1	0	1	1	1	1	1	1	1	1	1	1	1	1	1	1	1	1	37	18
2017-06-20	John	4	0	18	2	0	40	1	1	1	1	1	1	1	1	1	1	1	1	1	1	1	1	0	1	0	0	0	0	1	1	1	1	1	1	1	1	1	1	1	1	1	1	1	1	1	1	35	17
2017-06-23	John	4	0	18	2	0	41	1	1	1	1	1	1	1	1	1	1	1	1	1	1	1	1	1	1	1	1	1	1	1	1	1	1	1	1	1	1	1	1	1	1	1	1	1	1	1	1	40	20
2017-06-24	John	4	0	18	2	0	42	0	1	1	1	0	0	1	0	0	0	0	0	0	0	1	0	0	0	1	0	0	1	1	1	1	1	1	1	1	1	1	1	1	1	1	1	1	1	1	1	25	6
2017-06-26	John	4	0	18	2	0	43	1	1	1	1	1	1	1	1	1	1	1	1	1	1	1	1	0	1	0	0	0	1	1	1	1	1	1	1	1	1	1	1	1	1	1	1	1	1	1	1	36	17
2017-06-26	John	4	0	18	2	0	44	1	1	0	1	1	1	1	0	1	1	1	1	1	1	1	1	1	0	1	1	0	0	0	0	0	1	1	0	1	1	1	1	1	1	1	1	1	1	1	1	31	17
2017-06-27	John	4	0	18	2	0	45	1	1	1	1	1	1	1	1	1	1	1	1	1	1	1	1	1	1	1	1	0	1	1	1	1	1	1	1	1	1	1	1	1	1	1	1	1	1	1	1	39	20
2017-06-29	John	4	0	18	2	0	46	1	1	1	1	1	1	1	1	1	1	1	1	1	1	1	1	1	1	1	1	0	1	0	1	1	1	1	1	1	1	1	1	1	1	1	1	1	1	1	1	38	20
2017-06-30	John	4	0	18	2	0	47	1	1	1	1	0	1	1	1	1	1	1	1	1	1	1	1	0	1	1	1	0	1	1	1	1	1	1	1	1	1	1	1	1	1	1	1	1	1	1	1	37	18
2017-07-03	John	4	0	18	2	0	48	1	1	1	1	1	1	1	1	0	1	1	1	1	1	1	1	1	1	1	1	0	1	1	1	1	1	0	1	1	1	0	1	1	1	1	1	1	1	1	1	36	19
2017-07-03	John	4	0	18	2	0	49	0	1	1	1	1	1	1	1	1	1	0	1	1	1	1	1	1	1	1	0	1	0	1	1	1	1	1	1	1	1	1	1	1	1	1	1	1	1	1	1	36	17
2017-07-05	John	4	0	18	2	0	50	1	1	1	1	1	1	1	1	1	1	1	1	1	1	1	1	1	1	1	1	1	1	1	1	1	1	1	1	1	1	1	1	1	1	1	1	1	1	1	1	40	20
2017-07-06	John	4	0	18	2	0	51	1	1	0	1	1	1	1	1	1	1	1	1	1	1	1	1	1	1	1	1	0	1	1	1	1	1	1	1	1	1	1	1	1	1	1	1	1	1	1	1	38	19
2017-07-06	John	4	0	18	2	0	52	0	1	1	0	1	1	1	0	0	1	0	0	1	1	0	0	0	1	0	0	0	1	1	1	0	0	0	1	1	1	1	1	1	1	1	1	1	1	1	1	25	9
2017-07-09	John	4	0	18	2	0	53	1	1	1	1	1	1	1	1	1	1	1	1	1	1	1	1	1	1	1	1	1	1	1	1	1	1	1	1	1	1	1	1	1	1	1	1	1	1	1	1	40	20
2017-07-11	John	4	0	18	2	0	54	0	1	1	1	1	1	1	1	1	1	1	1	1	1	1	1	0	1	1	1	0	1	1	0	0	1	1	1	1	1	1	1	1	1	1	1	1	1	1	1	35	18
2017-07-13	John	4	0	18	2	0	55	1	1	1	1	1	1	1	1	1	1	1	1	1	1	1	1	1	1	1	0	0	1	1	1	0	0	1	1	1	1	1	1	1	1	1	1	1	1	1	1	36	19
2017-07-13	John	4	0	18	2	0	56	1	1	1	1	0	0	1	0	0	0	1	0	1	0	0	0	1	0	1	0	1	1	0	0	1	1	1	1	1	1	1	1	1	1	1	1	1	1	1	1	27	9
2017-07-16	John	4	0	18	2	0	57	1	1	1	1	1	1	1	1	1	0	1	1	0	0	0	0	1	1	1	0	0	0	1	0	1	1	1	1	1	1	1	1	1	1	1	1	1	1	1	1	31	14
2017-07-17	John	4	0	18	2	0	58	1	1	1	1	1	1	1	1	1	1	1	1	1	1	1	1	1	1	1	1	1	1	0	0	1	1	1	1	1	1	1	1	1	1	1	1	1	1	1	1	38	20
2017-07-18	John	4	0	18	2	0	59	1	1	1	1	1	1	1	1	1	1	1	1	1	1	1	1	1	1	1	1	0	1	1	1	1	1	1	1	1	1	1	1	1	1	1	1	1	1	1	1	39	20
2017-07-20	John	4	0	18	2	0	60	1	1	1	1	1	1	1	1	1	1	1	1	0	1	0	0	0	1	0	0	1	1	1	1	1	1	1	1	1	1	1	1	1	1	1	1	1	1	1	1	34	14
2017-04-21	Lilly	5	1	10	1	1	1	1	1	1	1	1	1	1	1	1	1	1	1	1	1	1	1	1	1	1	1	0	0	0	0	0	0	0	0	1	0	1	0	1	0	0	1	0	1	0	1	26	20
2017-04-24	Lilly	5	1	10	1	1	2	1	1	1	1	1	1	1	1	1	1	1	1	1	1	1	1	1	1	1	1	0	0	1	0	0	1	0	0	1	0	1	0	1	0	0	1	0	0	1	0	27	20
2017-04-25	Lilly	5	1	10	1	1	3	1	1	1	1	1	1	1	1	1	1	1	1	1	1	1	1	1	1	1	1	0	0	0	1	0	0	1	0	1	0	1	0	1	0	1	0	0	1	0	1	28	20
2017-04-27	Lilly	5	1	10	1	1	4	1	1	1	1	1	1	1	1	1	1	1	0	1	1	1	1	1	0	1	1	0	1	0	0	1	0	0	1	0	1	0	1	0	1	0	1	0	1	0	1	27	18
2017-04-28	Lilly	5	1	10	1	1	5	1	1	0	1	1	1	1	1	1	1	1	1	0	1	1	1	1	1	1	0	0	0	1	0	0	1	0	1	0	1	0	1	0	1	0	1	1	0	1	1	27	17
2017-05-01	Lilly	5	1	10	1	1	6	1	1	1	1	1	1	1	1	1	1	1	1	1	1	1	1	1	1	1	1	0	0	0	1	0	1	1	1	1	1	1	1	1	1	1	1	1	1	1	1	36	20
2017-05-02	Lilly	5	1	10	1	1	7	1	1	1	1	1	0	1	1	1	1	1	1	1	1	1	1	1	1	1	1	0	1	0	1	1	0	1	1	0	1	0	1	0	1	1	1	1	1	1	1	33	19
2017-05-04	Lilly	5	1	10	1	1	8	0	0	1	1	1	1	0	1	1	1	1	1	1	1	1	1	1	1	1	1	0	0	1	1	1	1	1	1	1	0	1	1	1	1	1	1	1	1	1	1	34	17
2017-05-05	Lilly	5	1	10	1	1	9	1	1	1	1	1	1	1	1	1	1	1	1	1	1	1	0	1	1	0	1	0	1	0	1	1	0	1	1	1	1	1	1	1	1	1	1	1	1	1	1	35	18
2017-05-08	Lilly	5	1	10	1	1	10	1	1	1	1	1	1	1	1	1	1	1	1	0	1	0	1	1	1	0	1	0	0	1	0	1	0	1	1	1	1	1	1	1	1	1	1	1	1	1	1	33	17
2017-05-09	Lilly	5	1	10	1	1	11	1	1	1	1	1	1	0	1	0	1	0	1	1	0	1	1	1	1	0	1	1	0	1	0	1	0	1	1	1	1	1	1	1	1	1	1	1	1	1	1	32	15
2017-05-11	Lilly	5	1	10	1	1	12	1	1	1	1	1	1	1	1	1	1	1	1	1	1	1	1	1	1	1	1	0	0	1	1	1	1	1	1	1	1	1	1	1	0	1	1	1	1	1	1	37	20
2017-05-12	Lilly	5	1	10	1	1	13	1	1	1	1	1	1	1	1	1	1	1	1	1	1	1	1	1	1	1	1	0	0	1	0	0	1	1	1	1	1	1	1	1	1	1	1	1	1	1	1	36	20
2017-05-14	Lilly	5	1	10	1	1	14	1	1	1	1	1	1	1	1	0	1	0	1	1	1	1	1	1	0	1	0	0	1	0	1	0	1	0	1	1	1	0	1	1	1	1	1	1	1	1	1	31	16
2017-05-17	Lilly	5	1	10	1	1	15	1	1	1	1	1	1	1	1	1	1	1	1	1	1	1	1	1	1	1	1	0	0	1	0	1	1	0	0	1	1	1	1	1	0	1	1	1	1	1	1	34	20
2017-05-20	Lilly	5	1	10	1	1	16	1	1	1	1	1	1	0	1	1	1	1	1	1	1	1	1	0	1	1	1	0	1	0	1	0	0	1	0	1	1	1	0	1	1	1	1	1	1	1	1	32	18
2017-05-20	Lilly	5	1	10	1	1	17	1	1	1	1	1	1	1	1	0	1	1	1	1	1	1	1	1	1	1	1	0	0	1	1	1	1	1	1	1	1	1	1	1	1	1	1	1	1	1	1	37	19
2017-05-23	Lilly	5	1	10	1	1	18	1	1	1	1	1	1	1	1	1	1	1	1	1	1	1	1	1	1	1	1	0	1	1	1	1	1	1	1	1	1	1	1	1	1	1	1	1	1	1	1	39	20
2017-05-26	Lilly	5	1	10	1	1	19	1	1	1	1	1	1	1	1	1	1	1	1	1	1	1	1	1	1	1	1	0	0	1	1	1	1	1	1	1	1	1	1	1	1	1	1	1	1	1	1	38	20
2017-05-26	Lilly	5	1	10	1	1	20	1	1	1	1	1	1	1	1	1	1	1	1	1	1	1	1	1	1	1	1	0	0	1	1	1	1	1	1	1	1	1	1	1	1	1	1	1	1	0	1	37	20
2017-05-27	Lilly	5	1	10	1	1	21	1	1	1	1	1	1	1	1	1	1	1	1	1	1	1	1	1	1	1	1	0	1	1	1	1	1	1	0	1	1	1	1	1	1	1	1	1	1	1	1	38	20
2017-05-27	Lilly	5	1	10	1	1	22	1	1	1	1	1	1	1	1	1	1	1	1	1	1	1	1	1	1	1	1	0	1	1	1	1	1	1	0	1	1	1	1	1	1	1	1	1	1	1	1	38	20
2017-05-30	Lilly	5	1	10	1	1	23	1	1	1	1	1	1	1	1	1	1	1	1	1	1	1	1	1	1	1	1	0	0	1	1	1	1	1	1	1	1	1	1	1	1	1	1	1	1	1	1	38	20
2017-05-30	Lilly	5	1	10	1	1	24	1	1	1	1	1	1	1	1	1	1	1	1	1	1	1	1	1	1	1	1	0	0	1	1	1	1	1	1	1	1	1	1	1	1	1	1	1	1	0	1	37	20
2017-06-01	Lilly	5	1	10	1	1	25	1	1	1	1	1	1	1	0	1	0	1	1	1	1	1	1	1	1	1	1	0	1	1	1	0	1	1	0	1	1	1	1	1	1	1	1	1	1	1	1	35	18
2017-06-01	Lilly	5	1	10	1	1	26	1	1	1	1	1	1	1	1	1	1	1	1	1	1	1	1	1	1	1	1	0	0	1	1	1	1	1	1	1	1	1	1	1	1	1	1	1	1	1	1	38	20
2017-06-03	Lilly	5	1	10	1	1	27	1	1	1	1	1	1	1	1	1	1	1	1	1	1	1	1	1	1	1	1	0	1	1	1	1	1	1	1	1	1	1	1	1	1	1	1	1	1	1	1	39	20
2017-06-06	Lilly	5	1	10	1	1	28	1	1	1	1	1	1	1	1	1	0	1	1	0	1	1	1	1	1	1	1	0	1	0	1	0	1	1	1	1	1	1	0	1	1	1	1	1	1	1	1	34	18
2017-06-06	Lilly	5	1	10	1	1	29	1	1	1	1	1	1	1	1	1	1	1	1	1	1	1	0	1	0	0	1	0	1	1	1	0	0	0	1	1	1	1	1	1	1	1	1	1	1	1	1	33	17
2017-06-09	Lilly	5	1	10	1	1	30	1	1	1	1	1	1	1	1	1	1	1	1	1	1	1	1	1	1	1	1	0	0	1	1	1	1	1	1	1	1	1	1	1	1	1	1	1	1	1	1	38	20
2017-06-09	Lilly	5	1	10	1	1	31	1	1	1	1	1	1	1	1	1	1	1	1	1	1	1	1	1	1	1	1	0	0	1	1	1	1	1	1	1	1	1	1	1	1	1	1	1	1	1	1	38	20
2017-06-12	Lilly	5	1	10	1	1	32	1	1	1	1	0	1	1	0	1	1	1	1	1	0	1	1	1	1	1	1	0	0	1	0	1	1	0	1	1	1	1	1	1	1	1	1	1	1	1	1	33	17
2017-06-12	Lilly	5	1	10	1	1	33	1	1	1	1	1	1	1	1	1	1	1	1	1	1	1	1	1	1	1	1	0	1	1	1	1	1	1	1	1	1	1	1	1	1	1	1	1	1	1	1	39	20
2017-06-13	Lilly	5	1	10	1	1	34	1	1	1	1	1	1	1	1	1	1	1	1	1	1	1	1	1	1	1	1	0	0	1	1	1	1	1	1	1	1	1	1	1	1	1	1	1	1	1	1	38	20
2017-06-13	Lilly	5	1	10	1	1	35	1	1	1	1	1	1	1	1	1	1	1	1	1	1	1	1	1	1	1	0	0	1	1	1	1	1	1	0	1	1	1	1	1	1	1	1	1	1	1	1	37	19
2017-06-16	Lilly	5	1	10	1	1	36	1	1	1	1	1	1	1	1	1	1	1	1	1	1	1	1	1	1	1	1	0	1	1	1	1	1	0	1	1	1	1	1	1	1	1	1	1	1	1	1	38	20
2017-06-17	Lilly	5	1	10	1	1	37	1	1	1	1	1	1	1	1	1	1	1	1	1	1	1	1	1	1	1	1	0	1	1	1	1	1	1	1	1	0	1	1	1	1	1	1	1	1	1	1	38	20
2017-06-17	Lilly	5	1	10	1	1	38	1	1	1	1	1	1	1	1	1	1	1	1	1	1	1	1	1	1	1	1	0	1	1	1	1	1	1	1	1	1	1	1	1	1	1	1	1	1	1	1	39	20
2017-06-19	Lilly	5	1	10	1	1	39	1	1	1	1	1	1	1	1	1	1	1	1	1	1	1	1	1	1	1	1	0	0	0	1	1	1	1	1	1	1	1	1	1	1	1	1	1	1	1	1	37	20
2017-06-19	Lilly	5	1	10	1	1	40	1	1	1	1	1	1	1	1	1	1	1	1	1	1	1	1	1	1	1	1	0	1	1	1	1	1	1	1	1	1	1	1	1	1	1	1	1	1	1	1	39	20
2017-06-20	Lilly	5	1	10	1	1	41	1	1	1	1	1	1	1	1	1	1	1	1	1	1	1	1	1	1	1	1	0	0	0	0	1	1	1	1	1	1	1	1	1	1	1	1	1	1	1	1	36	20
2017-06-23	Lilly	5	1	10	1	1	42	1	1	1	1	1	1	1	1	1	1	1	1	1	1	1	1	1	1	1	1	0	0	0	1	1	1	1	1	1	1	1	1	1	1	1	1	1	1	1	1	37	20
2017-06-24	Lilly	5	1	10	1	1	43	1	1	1	1	1	1	1	1	1	1	1	1	1	1	1	1	1	1	1	1	0	1	1	1	1	1	1	1	1	1	1	1	1	1	1	1	1	1	1	1	39	20
2017-06-26	Lilly	5	1	10	1	1	44	1	1	1	1	1	1	1	1	1	1	1	1	1	1	1	1	1	1	1	1	0	0	1	1	1	1	1	1	1	1	1	1	1	1	1	1	1	1	1	1	38	20
2017-06-26	Lilly	5	1	10	1	1	45	1	1	1	1	1	1	1	1	1	1	1	1	1	1	1	1	1	1	1	1	0	0	1	1	1	1	0	1	1	1	1	1	1	1	1	1	1	1	1	1	37	20
2017-06-27	Lilly	5	1	10	1	1	46	1	1	1	1	1	1	1	1	1	1	1	1	1	1	1	1	1	1	1	1	0	0	1	1	1	1	1	1	1	1	1	1	1	1	1	1	1	1	1	1	38	20
2017-06-29	Lilly	5	1	10	1	1	47	1	1	1	1	1	1	1	1	1	1	1	1	1	1	1	1	1	1	1	1	0	1	1	1	1	1	1	1	1	1	1	1	1	1	1	1	1	1	1	1	39	20
2017-06-30	Lilly	5	1	10	1	1	48	1	1	1	1	1	1	1	1	1	1	1	1	1	1	1	1	1	1	1	1	0	0	0	1	1	1	1	1	1	1	1	1	1	1	1	1	1	1	1	1	37	20
2017-07-03	Lilly	5	1	10	1	1	49	1	1	1	1	1	1	1	1	1	1	1	1	1	1	1	1	1	1	1	1	1	0	1	0	1	1	1	1	1	1	1	1	1	1	1	1	1	1	1	1	38	20
2017-07-03	Lilly	5	1	10	1	1	50	1	1	1	1	1	1	1	1	1	1	1	1	1	1	1	1	1	1	1	1	0	0	1	1	1	1	1	1	1	1	1	1	1	1	1	1	1	1	1	1	38	20
2017-07-05	Lilly	5	1	10	1	1	51	1	1	1	1	1	1	1	1	1	1	1	1	1	1	1	1	1	1	1	1	0	1	1	1	1	1	1	1	1	1	1	1	1	1	1	1	1	1	1	1	39	20
2017-07-06	Lilly	5	1	10	1	1	52	1	1	1	1	1	1	1	1	1	1	1	1	1	1	1	1	1	1	1	1	0	0	1	1	1	1	1	1	1	1	1	1	1	1	1	1	1	1	1	1	38	20
2017-07-09	Lilly	5	1	10	1	1	53	1	1	1	1	1	1	1	1	1	1	1	1	1	1	1	1	1	1	1	1	0	0	1	1	1	1	1	1	1	1	1	1	1	1	1	1	1	1	1	1	38	20
2017-07-11	Lilly	5	1	10	1	1	54	1	1	1	1	1	1	1	1	1	1	1	1	1	1	1	1	1	1	1	1	0	0	1	1	1	1	1	1	1	1	1	1	1	1	1	1	1	1	1	1	38	20
2017-07-13	Lilly	5	1	10	1	1	55	1	1	1	1	1	1	1	1	1	1	1	1	1	1	1	0	1	0	0	1	1	1	1	1	1	1	1	1	1	1	1	1	1	1	1	1	1	1	1	1	37	17
2017-07-13	Lilly	5	1	10	1	1	56	1	1	1	1	1	1	1	1	1	1	1	1	1	1	1	1	1	1	1	1	0	0	1	1	1	1	1	1	1	1	1	1	1	1	1	1	1	1	1	1	38	20
2017-07-16	Lilly	5	1	10	1	1	57	1	1	1	1	1	1	1	1	1	1	1	1	1	1	1	1	1	1	1	1	0	0	1	1	1	1	1	1	1	1	1	1	1	1	1	1	1	1	1	1	38	20
2017-07-17	Lilly	5	1	10	1	1	58	1	1	1	1	1	1	1	1	1	1	1	1	1	1	1	1	1	1	1	1	0	0	1	1	1	1	1	1	1	1	1	1	1	1	1	1	1	1	1	1	38	20
2017-07-18	Lilly	5	1	10	1	1	59	1	1	1	1	1	1	1	1	1	1	1	1	1	1	1	1	1	1	1	1	0	1	1	1	1	1	1	1	1	1	1	1	1	1	1	1	1	1	1	1	39	20
2017-07-20	Lilly	5	1	10	1	1	60	1	1	1	1	1	1	1	1	1	1	1	1	1	1	1	1	1	1	1	1	0	0	1	1	1	1	1	1	1	1	1	1	1	1	1	1	1	1	1	1	38	20
2017-05-04	Mali	6	1	3	1	1	1	1	1	1	1	1	1	1	1	1	1	1	1	1	1	1	1	1	1	1	1	0	0	0	0	0	0	0	0	1	0	0	0	0	0	0	0	0	0	0	0	21	20
2017-05-05	Mali	6	1	3	1	1	2	0	1	0	1	0	1	1	1	1	1	0	0	1	1	1	1	1	1	1	1	1	1	0	0	0	0	0	0	1	1	1	1	1	1	1	1	1	0	1	1	28	15
2017-05-05	Mali	6	1	3	1	1	3	1	1	1	1	1	1	1	1	1	0	1	1	1	1	1	1	1	1	1	1	0	0	0	0	0	0	0	0	1	1	1	0	0	0	0	1	1	1	1	1	27	19
2017-05-08	Mali	6	1	3	1	1	4	1	1	0	0	0	0	1	0	0	1	1	1	1	1	1	0	1	0	1	1	1	1	1	0	0	0	1	1	1	1	1	0	0	1	1	1	1	1	1	1	27	12
2017-05-09	Mali	6	1	3	1	1	5	0	0	0	0	0	0	0	1	0	0	0	0	1	0	0	0	0	1	0	0	0	1	1	1	1	1	1	1	1	1	1	1	1	1	1	1	1	1	1	1	22	3
2017-05-11	Mali	6	1	3	1	1	6	1	0	1	0	0	1	1	1	1	1	1	0	1	0	1	1	0	0	0	0	0	1	1	1	1	1	1	1	1	1	1	1	1	1	1	1	1	1	1	1	30	11
2017-05-12	Mali	6	1	3	1	1	7	1	0	0	0	1	1	0	1	1	1	1	1	1	1	1	1	1	1	1	1	0	0	0	0	0	0	0	1	0	1	1	1	1	1	1	1	0	1	1	1	27	16
2017-05-12	Mali	6	1	3	1	1	8	0	0	0	1	1	1	1	0	0	1	1	0	1	1	0	1	0	0	1	1	0	0	1	1	1	0	1	1	0	1	1	1	1	1	1	1	1	1	1	1	27	11
2017-05-14	Mali	6	1	3	1	1	9	0	1	1	1	1	1	1	0	0	1	1	1	1	1	1	1	1	1	1	1	0	0	0	0	0	1	0	1	1	1	1	1	1	1	1	1	1	1	1	1	31	17
2017-05-14	Mali	6	1	3	1	1	10	1	1	1	1	1	1	1	1	1	0	1	1	1	1	1	1	1	1	1	1	0	0	0	0	1	1	1	1	1	1	1	1	1	1	1	1	1	1	1	1	35	19
2017-05-17	Mali	6	1	3	1	1	11	1	1	1	1	0	0	0	1	1	0	1	1	1	1	0	1	0	1	1	1	1	1	0	1	1	1	1	1	1	1	1	1	1	1	1	1	1	1	1	1	33	14
2017-05-20	Mali	6	1	3	1	1	12	1	1	0	1	1	1	1	1	1	1	1	1	1	1	1	1	1	1	1	1	0	0	0	0	0	0	1	1	1	1	1	1	1	1	1	1	1	1	1	1	33	19
2017-05-23	Mali	6	1	3	1	1	13	0	1	0	0	1	0	1	1	1	1	1	1	1	1	1	1	1	1	0	0	1	0	0	0	0	1	1	1	1	1	1	1	1	1	1	1	1	1	1	1	30	14
2017-05-23	Mali	6	1	3	1	1	14	0	1	1	1	1	1	0	1	1	1	1	1	1	1	1	1	1	1	1	1	0	0	0	0	1	1	1	1	1	1	0	0	1	1	1	1	1	1	1	1	32	18
2017-05-26	Mali	6	1	3	1	1	15	1	1	1	1	1	1	1	1	1	1	1	1	1	1	1	1	1	1	1	1	0	0	0	0	0	0	1	1	1	1	1	1	1	1	1	1	1	1	1	1	34	20
2017-05-27	Mali	6	1	3	1	1	16	1	1	1	1	1	1	1	1	1	1	1	1	1	1	1	1	1	1	1	1	0	0	1	0	1	1	1	1	1	1	1	1	1	1	1	1	1	1	1	1	37	20
2017-05-27	Mali	6	1	3	1	1	17	1	0	0	1	0	1	1	1	1	1	1	1	1	1	1	1	1	1	1	1	0	0	0	1	1	1	1	1	1	1	1	1	1	1	1	1	1	1	1	1	34	17
2017-05-30	Mali	6	1	3	1	1	18	1	0	0	0	1	1	1	1	1	1	1	1	1	1	1	1	1	1	1	1	0	0	0	1	1	1	1	1	0	0	0	0	1	1	1	1	1	1	1	1	30	17
2017-06-01	Mali	6	1	3	1	1	19	1	1	1	1	0	0	0	1	0	0	0	1	0	1	1	1	1	1	1	1	0	0	1	1	1	1	1	1	1	1	1	1	1	1	1	1	1	1	1	1	31	13
2017-06-03	Mali	6	1	3	1	1	20	0	1	1	1	1	1	1	1	1	1	1	1	1	1	1	1	1	1	1	1	0	0	1	1	1	1	1	1	1	1	1	1	1	1	1	1	1	1	1	1	37	19
2017-06-03	Mali	6	1	3	1	1	21	0	1	1	1	1	1	1	1	1	1	1	1	1	1	1	1	1	1	1	0	0	0	0	1	1	1	1	1	1	1	1	1	1	1	1	1	1	1	1	1	35	18
2017-06-06	Mali	6	1	3	1	1	22	1	1	1	1	1	1	1	1	1	1	1	0	1	1	0	1	1	1	1	1	0	0	1	0	1	1	1	1	1	1	1	1	1	1	1	1	1	1	1	1	35	18
2017-06-06	Mali	6	1	3	1	1	23	1	1	1	1	1	1	1	1	1	1	1	1	1	1	1	1	1	1	1	1	0	0	0	0	1	1	1	1	1	1	1	1	1	1	1	1	1	1	1	1	36	20
2017-06-09	Mali	6	1	3	1	1	24	1	1	1	1	1	1	1	1	1	1	1	1	1	1	1	1	1	1	1	1	0	1	1	1	1	1	1	1	1	1	1	1	1	1	1	1	1	1	1	1	39	20
2017-06-09	Mali	6	1	3	1	1	25	1	1	1	1	0	1	1	1	1	1	0	0	0	0	1	1	1	1	1	1	0	0	0	0	1	1	1	1	1	1	1	1	1	1	1	1	1	1	1	1	31	15
2017-06-12	Mali	6	1	3	1	1	26	1	1	1	1	1	1	1	1	1	1	1	1	1	1	1	1	1	1	1	1	0	0	0	1	1	1	1	1	1	1	1	1	1	1	1	1	1	1	1	1	37	20
2017-06-13	Mali	6	1	3	1	1	27	1	1	1	1	1	1	1	1	1	1	1	1	1	1	1	1	1	1	1	1	0	0	0	1	1	1	1	1	1	1	1	1	1	1	1	1	1	1	1	1	37	20
2017-06-13	Mali	6	1	3	1	1	28	1	1	1	1	1	1	1	1	1	1	1	1	1	1	1	1	1	1	1	1	0	0	0	1	1	1	1	1	1	1	1	1	1	1	1	1	1	1	1	1	37	20
2017-06-16	Mali	6	1	3	1	1	29	1	1	1	1	1	1	1	0	1	0	0	0	1	1	1	1	1	1	1	1	0	0	1	1	1	1	1	1	1	1	1	1	1	1	1	1	1	1	1	1	34	16
2017-06-16	Mali	6	1	3	1	1	30	1	1	1	1	1	1	1	1	1	1	1	1	1	1	1	1	1	1	1	1	0	0	1	1	1	1	1	1	1	1	1	1	1	1	1	1	1	1	1	1	38	20
2017-06-17	Mali	6	1	3	1	1	31	1	1	1	1	1	1	1	1	1	1	1	1	1	1	1	1	1	1	1	1	0	0	1	1	1	1	1	1	1	1	1	1	1	1	1	1	1	1	1	1	38	20
2017-06-17	Mali	6	1	3	1	1	32	1	1	1	1	1	1	1	1	1	1	1	1	1	1	1	1	1	1	1	0	1	1	1	1	1	1	1	1	1	1	0	1	1	1	1	1	1	1	1	1	38	19
2017-06-19	Mali	6	1	3	1	1	33	1	1	1	1	1	1	1	1	1	1	1	1	1	1	1	1	1	1	1	1	0	0	0	1	1	1	1	1	1	1	1	1	1	1	1	1	1	1	1	1	37	20
2017-06-19	Mali	6	1	3	1	1	34	1	1	1	1	1	1	1	1	1	1	1	1	1	1	1	1	1	1	1	1	0	0	1	1	1	1	1	1	1	1	1	1	1	1	1	1	1	1	1	1	38	20
2017-06-20	Mali	6	1	3	1	1	35	1	1	1	1	1	1	1	1	1	1	1	1	1	1	1	1	1	1	1	1	0	1	1	1	1	1	1	1	1	1	1	1	1	1	1	1	1	1	1	1	39	20
2017-06-20	Mali	6	1	3	1	1	36	1	1	1	1	1	1	1	1	1	0	1	1	1	1	1	1	1	1	1	1	0	0	0	1	1	1	1	1	1	1	1	1	1	1	1	1	1	1	1	1	36	19
2017-06-23	Mali	6	1	3	1	1	37	1	1	1	1	1	1	1	1	1	1	1	1	1	1	1	1	1	1	1	1	0	1	1	1	1	1	1	1	1	1	1	1	1	1	1	1	1	1	1	1	39	20
2017-06-23	Mali	6	1	3	1	1	38	1	1	1	1	1	1	1	1	1	1	1	1	1	1	1	1	0	1	1	0	0	1	1	1	1	1	1	1	1	1	1	1	1	1	1	1	1	1	1	1	37	18
2017-06-24	Mali	6	1	3	1	1	39	1	1	1	1	1	1	1	1	1	1	1	1	1	1	1	1	1	1	1	1	0	0	1	1	1	1	1	1	1	1	1	1	1	1	1	1	1	1	1	1	38	20
2017-06-24	Mali	6	1	3	1	1	40	1	1	1	1	1	1	1	1	1	1	1	1	1	1	1	1	1	1	1	1	0	0	0	1	1	1	1	1	1	1	1	1	1	1	1	1	1	1	1	1	37	20
2017-06-26	Mali	6	1	3	1	1	41	1	1	1	1	1	1	1	1	1	1	1	1	1	1	1	1	1	1	1	1	0	0	1	1	1	1	1	1	1	1	1	1	1	1	1	1	1	1	1	1	38	20
2017-06-26	Mali	6	1	3	1	1	42	1	1	1	1	1	1	1	1	1	1	1	1	1	1	1	1	1	1	1	1	0	0	1	1	1	1	1	1	1	1	1	1	1	1	1	1	1	1	1	1	38	20
2017-06-27	Mali	6	1	3	1	1	43	1	1	1	1	1	1	1	0	0	0	0	1	1	1	1	1	1	1	1	1	0	1	1	1	1	1	1	1	1	1	1	1	1	1	1	1	1	1	1	1	35	16
2017-06-27	Mali	6	1	3	1	1	44	1	1	1	1	1	1	1	1	1	1	1	1	1	1	1	1	1	1	1	1	0	1	0	0	1	1	1	1	1	1	1	1	1	1	1	1	1	1	1	1	37	20
2017-06-29	Mali	6	1	3	1	1	45	1	1	1	1	1	1	1	1	1	1	1	1	1	1	1	1	1	1	1	1	0	0	1	1	1	1	1	1	1	1	1	1	1	1	1	1	1	1	1	1	38	20
2017-06-29	Mali	6	1	3	1	1	46	1	1	1	1	1	1	1	1	1	1	1	1	0	1	0	0	0	1	1	1	0	0	1	1	1	1	1	1	1	1	1	1	1	1	1	1	1	1	1	1	34	16
2017-06-30	Mali	6	1	3	1	1	47	1	1	1	1	1	1	1	1	1	1	1	0	1	0	0	1	1	1	1	1	0	0	1	1	1	1	1	1	1	1	1	1	1	1	1	1	1	1	1	1	35	17
2017-07-03	Mali	6	1	3	1	1	48	1	1	1	1	1	1	1	1	1	1	1	1	1	1	1	0	1	1	1	1	0	1	1	0	1	1	1	1	1	1	1	1	1	1	1	1	1	1	1	1	37	19
2017-07-03	Mali	6	1	3	1	1	49	1	1	1	1	1	1	1	1	1	1	1	1	1	1	1	1	1	1	1	1	0	0	1	1	1	1	1	1	1	1	1	1	1	1	1	1	1	1	1	1	38	20
2017-07-05	Mali	6	1	3	1	1	50	1	1	1	1	1	1	1	1	1	1	1	1	1	1	1	1	1	1	1	1	0	0	1	1	1	1	1	1	1	1	1	1	1	1	1	1	1	1	1	1	38	20
2017-07-05	Mali	6	1	3	1	1	51	1	1	1	1	1	1	1	1	1	1	1	1	1	1	1	1	1	1	1	1	0	1	1	1	1	1	1	1	1	1	1	1	1	1	1	1	1	1	1	1	39	20
2017-07-06	Mali	6	1	3	1	1	52	1	1	1	1	1	1	1	1	1	1	1	1	1	1	1	1	1	1	1	1	0	0	1	1	1	1	1	1	1	1	1	1	1	1	1	1	1	1	1	1	38	20
2017-07-09	Mali	6	1	3	1	1	53	1	1	1	1	1	1	1	1	1	1	1	1	1	1	1	1	1	1	1	1	0	1	1	1	1	1	1	1	1	1	1	1	1	1	1	1	1	1	1	1	39	20
2017-07-11	Mali	6	1	3	1	1	54	1	1	1	1	1	1	1	1	1	1	1	1	1	1	1	0	0	0	0	1	0	0	1	1	1	1	1	1	1	1	1	1	1	1	1	1	1	1	1	1	34	16
2017-07-13	Mali	6	1	3	1	1	55	1	1	1	1	1	1	1	1	1	1	1	1	1	1	1	1	1	1	1	1	0	1	1	1	1	1	1	1	1	1	1	1	1	1	1	1	1	1	1	1	39	20
2017-07-13	Mali	6	1	3	1	1	56	1	1	1	1	1	1	1	1	1	1	1	1	1	1	1	1	1	1	0	0	0	0	1	1	1	1	1	1	1	1	1	1	1	1	1	1	1	1	1	1	36	18
2017-07-16	Mali	6	1	3	1	1	57	1	1	1	1	1	1	1	1	1	1	1	1	0	1	1	1	1	1	1	0	1	0	1	1	1	1	1	1	1	1	1	1	1	1	1	1	1	1	1	1	37	18
2017-07-17	Mali	6	1	3	1	1	58	1	1	1	1	1	1	1	1	1	1	1	1	1	1	1	0	0	1	1	1	0	0	1	1	1	1	1	1	1	1	1	1	1	1	1	1	1	1	1	1	36	18
2017-07-18	Mali	6	1	3	1	1	59	1	1	1	1	1	1	1	1	1	1	1	1	1	1	1	1	1	1	1	1	0	0	1	1	1	1	1	1	1	1	1	1	1	1	1	1	1	1	1	1	38	20
2017-07-20	Mali	6	1	3	1	1	60	1	1	1	1	1	1	1	1	1	1	1	1	1	1	1	1	0	1	1	1	0	0	1	1	1	1	1	1	1	1	1	1	1	1	1	1	1	1	1	1	37	19
2017-04-18	Papu	7	1	4	2	0	1	0	1	0	0	0	1	0	1	1	0	0	0	1	0	0	0	1	0	1	1	1	0	0	0	0	1	1	1	1	0	0	0	1	1	1	0	0	1	0	0	17	8
2017-04-21	Papu	7	1	4	2	0	2	1	1	0	1	0	1	0	1	1	0	0	0	1	0	0	0	1	0	1	1	1	0	0	1	0	0	0	1	1	0	1	0	0	1	1	1	0	0	0	1	19	10
2017-04-24	Papu	7	1	4	2	0	3	1	1	0	0	1	1	0	0	1	0	1	1	0	0	1	0	0	1	1	0	1	1	1	0	1	0	0	1	0	0	0	0	0	1	0	0	1	1	1	0	19	10
2017-04-25	Papu	7	1	4	2	0	4	0	1	1	0	1	1	1	0	0	1	0	0	1	1	0	0	1	1	0	1	0	0	0	0	0	1	1	1	1	0	0	1	0	0	1	0	1	1	1	0	20	11
2017-04-27	Papu	7	1	4	2	0	5	1	1	0	0	0	1	1	0	0	1	0	1	1	0	0	1	1	1	0	0	1	1	0	0	0	1	0	0	0	0	0	0	1	0	0	0	0	0	0	0	14	10
2017-04-28	Papu	7	1	4	2	0	6	0	1	1	1	1	0	0	0	1	0	1	0	0	0	0	1	0	1	1	1	0	1	1	0	0	1	0	0	1	1	0	1	0	1	1	1	0	0	1	0	20	10
2017-05-01	Papu	7	1	4	2	0	7	0	1	1	0	0	1	1	0	1	1	0	1	0	0	1	1	0	0	1	0	0	1	1	1	0	0	1	0	0	0	1	0	1	0	0	1	0	1	1	1	20	10
2017-05-02	Papu	7	1	4	2	0	8	1	1	0	1	0	0	1	1	0	0	0	1	1	0	1	0	1	0	1	1	1	1	0	0	1	1	1	0	0	1	0	1	1	0	0	0	1	0	0	1	21	11
2017-05-04	Papu	7	1	4	2	0	9	0	1	0	1	0	1	1	1	1	0	0	1	0	0	1	0	1	1	1	0	0	0	1	0	1	1	1	0	0	1	0	0	0	0	0	0	0	1	0	1	18	11
2017-05-05	Papu	7	1	4	2	0	10	1	1	1	0	1	0	0	1	0	1	0	0	0	0	0	0	1	1	1	0	1	1	1	0	1	0	0	0	0	0	1	0	0	0	0	1	1	1	1	0	18	9
2017-05-08	Papu	7	1	4	2	0	11	0	0	1	1	0	1	0	1	1	0	1	1	0	1	1	1	0	0	1	1	0	0	0	1	1	1	0	1	1	0	0	0	1	0	0	0	1	0	1	1	21	12
2017-05-09	Papu	7	1	4	2	0	12	1	0	1	0	0	0	1	1	0	0	1	0	0	1	1	1	0	1	1	0	0	1	1	1	0	1	0	0	1	0	0	1	1	1	0	0	1	0	1	0	20	10
2017-05-11	Papu	7	1	4	2	0	13	0	1	1	1	0	1	0	0	1	0	0	1	1	1	0	0	1	0	1	0	1	0	1	0	0	0	1	1	0	0	1	0	0	1	1	1	0	1	1	0	20	10
2017-05-12	Papu	7	1	4	2	0	14	1	1	0	1	0	1	0	1	1	0	0	0	1	0	0	0	1	0	1	1	1	0	0	1	0	0	0	1	1	0	1	0	0	1	1	1	0	0	1	1	20	10
2017-05-14	Papu	7	1	4	2	0	15	1	1	0	0	1	1	0	0	1	0	1	1	0	0	1	0	0	1	1	0	1	1	1	0	1	0	0	1	0	1	0	0	0	1	0	0	1	1	1	0	20	10
2017-05-14	Papu	7	1	4	2	0	16	0	1	1	0	1	1	1	0	0	1	0	0	1	1	0	0	1	1	0	1	0	1	0	1	0	0	1	1	0	0	0	1	0	0	0	1	1	1	1	0	20	11
2017-05-17	Papu	7	1	4	2	0	17	1	1	0	0	1	1	1	0	0	1	0	1	1	0	0	0	1	0	0	1	1	1	1	1	0	0	0	0	0	0	0	0	0	1	1	0	0	1	1	1	19	10
2017-05-17	Papu	7	1	4	2	0	18	0	0	1	1	1	0	1	0	1	0	1	1	1	0	1	1	0	1	1	1	0	1	1	0	0	1	0	1	1	1	0	1	0	1	1	1	0	1	0	0	24	13
2017-05-20	Papu	7	1	4	2	0	19	0	1	1	0	0	1	1	0	1	1	0	1	0	0	1	1	0	0	1	0	0	1	1	1	0	0	1	0	0	0	1	0	1	0	0	0	0	1	1	1	19	10
2017-05-23	Papu	7	1	4	2	0	20	0	1	0	1	0	0	0	1	0	0	0	1	1	0	1	0	1	0	1	1	1	1	0	0	1	1	1	0	0	1	0	1	1	0	0	0	1	0	0	1	19	9
2017-05-26	Papu	7	1	4	2	0	21	0	1	0	1	0	0	1	1	1	0	0	1	0	0	1	0	1	1	1	0	0	1	1	0	1	1	1	0	0	1	0	0	1	1	0	0	0	1	0	1	20	10
2017-05-27	Papu	7	1	4	2	0	22	1	1	1	0	1	0	0	1	0	1	0	0	0	1	0	0	0	1	1	0	1	1	0	0	1	1	0	0	1	0	1	1	0	0	1	0	0	1	1	0	19	9
2017-05-30	Papu	7	1	4	2	0	23	0	0	1	1	0	0	0	1	1	0	1	0	0	1	1	1	0	0	1	1	0	1	0	1	1	1	0	1	1	0	0	0	1	0	0	0	1	0	1	1	20	10
2017-06-01	Papu	7	1	4	2	0	24	1	0	1	0	0	0	1	1	0	0	1	0	0	1	1	1	0	0	0	0	0	1	1	1	0	1	0	0	1	0	0	1	1	1	0	0	1	0	1	0	18	8
2017-06-01	Papu	7	1	4	2	0	25	0	1	1	1	0	1	0	0	1	0	0	1	1	1	0	0	1	0	1	0	1	0	1	0	0	0	1	1	0	0	1	0	0	1	1	1	0	1	1	0	20	10
2017-06-03	Papu	7	1	4	2	0	26	1	1	0	1	0	1	0	1	1	0	0	0	1	0	0	0	1	0	1	1	1	0	0	1	0	0	0	1	1	0	1	0	0	1	1	1	0	0	1	1	20	10
2017-06-03	Papu	7	1	4	2	0	27	1	1	0	0	1	1	0	0	1	0	1	1	0	0	1	0	0	1	1	0	1	1	1	0	1	0	0	1	0	1	0	0	0	1	0	0	1	1	1	0	20	10
2017-06-06	Papu	7	1	4	2	0	28	0	1	1	0	1	1	1	0	0	1	0	0	1	1	0	0	0	1	0	1	0	1	0	1	0	0	1	1	1	0	0	1	0	0	1	1	1	1	0	1	21	10
2017-06-06	Papu	7	1	4	2	0	29	1	1	0	0	1	1	1	0	0	1	0	1	1	0	0	0	1	1	0	1	1	1	1	1	0	0	0	1	0	0	0	1	1	1	1	0	1	0	0	1	22	11
2017-06-09	Papu	7	1	4	2	0	30	0	1	1	1	0	0	1	0	0	0	1	0	1	0	0	1	0	1	1	1	0	1	1	0	0	1	0	0	1	1	0	1	0	1	1	1	0	0	1	0	20	10
2017-06-09	Papu	7	1	4	2	0	31	0	1	1	0	0	1	1	0	1	1	0	1	0	0	1	1	0	0	1	0	0	1	1	1	0	0	1	0	0	0	1	0	1	0	0	1	0	1	1	1	20	10
2017-06-12	Papu	7	1	4	2	0	32	1	0	0	1	0	0	0	1	0	0	0	1	1	0	1	0	1	1	1	1	1	1	0	0	1	1	1	0	0	1	0	1	1	0	0	0	1	0	0	1	20	10
2017-06-13	Papu	7	1	4	2	0	33	0	1	0	1	0	0	1	1	1	0	0	1	0	0	1	0	1	1	1	0	0	1	1	0	1	1	1	0	0	1	0	0	1	1	0	0	1	1	0	1	21	10
2017-06-13	Papu	7	1	4	2	0	34	1	1	1	0	1	0	0	1	0	1	0	0	0	1	0	0	1	1	1	0	1	1	0	0	1	1	0	0	1	0	1	1	0	0	1	0	0	1	1	0	20	10
2017-06-16	Papu	7	1	4	2	0	35	0	0	1	1	0	0	0	1	1	0	1	0	0	1	1	1	0	0	1	1	0	1	0	1	1	1	0	1	1	0	0	0	1	0	0	0	1	1	1	1	21	10
2017-06-17	Papu	7	1	4	2	0	36	1	0	1	0	0	0	1	1	0	0	1	0	0	1	1	1	0	1	1	0	0	1	1	1	0	1	0	0	1	0	0	1	1	1	0	0	1	0	1	0	20	10
2017-06-17	Papu	7	1	4	2	0	37	0	1	1	1	0	1	0	0	1	0	0	1	1	1	0	0	1	0	1	0	1	0	1	0	0	0	1	1	0	0	1	0	0	1	1	1	0	1	1	0	20	10
2017-06-19	Papu	7	1	4	2	0	38	1	1	0	1	0	1	0	1	1	0	0	0	1	0	0	0	1	0	1	1	1	0	0	1	0	0	0	1	1	0	1	0	1	1	1	1	0	0	1	1	21	10
2017-06-19	Papu	7	1	4	2	0	39	1	1	0	0	1	1	0	0	1	0	1	1	0	0	1	0	0	1	1	0	1	1	1	0	1	0	0	1	0	1	0	1	0	1	0	0	1	1	1	0	21	10
2017-06-20	Papu	7	1	4	2	0	40	0	1	1	0	1	1	1	0	0	1	0	0	1	1	0	0	0	1	0	1	0	1	0	1	0	0	1	1	1	0	0	1	0	0	1	0	1	1	1	0	20	10
2017-06-23	Papu	7	1	4	2	0	41	1	1	0	0	1	1	1	0	0	1	0	1	1	0	0	0	1	0	0	1	1	1	0	1	0	1	0	1	1	1	0	1	1	1	1	0	1	1	0	1	24	10
2017-06-24	Papu	7	1	4	2	0	42	0	1	1	1	0	0	1	0	0	0	1	0	1	1	0	1	1	0	0	0	1	1	1	1	1	1	1	1	1	1	1	1	1	1	1	1	1	1	1	1	29	9
2017-06-26	Papu	7	1	4	2	0	43	0	1	1	0	0	0	1	0	1	1	0	1	0	0	1	1	0	0	1	0	0	1	1	1	1	0	1	1	1	1	1	1	1	1	1	1	1	1	1	1	27	9
2017-06-26	Papu	7	1	4	2	0	44	1	1	0	1	0	0	0	1	0	1	0	0	1	0	1	0	0	0	1	0	1	0	1	0	0	1	1	1	0	1	1	1	1	1	1	1	1	1	1	1	24	8
2017-06-27	Papu	7	1	4	2	0	45	0	0	0	1	0	1	0	1	0	0	0	1	0	1	0	0	1	0	1	0	1	0	1	1	1	1	1	1	1	1	0	1	1	1	1	1	1	1	1	1	25	7
2017-06-29	Papu	7	1	4	2	0	46	1	1	0	0	1	0	0	1	0	1	0	0	0	1	1	0	1	0	1	0	1	1	1	1	1	1	1	1	1	1	1	1	1	1	1	1	0	1	1	1	28	9
2017-06-29	Papu	7	1	4	2	0	47	0	0	1	1	0	0	1	1	0	0	1	0	0	1	0	1	0	0	1	0	1	1	1	1	1	1	1	1	0	0	0	0	1	1	1	1	1	1	1	1	24	8
2017-06-30	Papu	7	1	4	2	0	48	1	0	1	0	0	0	1	1	0	0	0	0	0	1	1	0	0	1	1	0	0	1	1	1	0	1	1	1	1	1	1	1	1	1	1	1	1	0	1	1	25	8
2017-07-03	Papu	7	1	4	2	0	49	0	1	0	1	0	1	0	0	1	0	0	0	1	0	0	0	0	0	1	0	1	1	1	1	1	1	1	1	1	0	1	1	1	1	1	1	1	1	1	1	25	6
2017-07-05	Papu	7	1	4	2	0	50	1	1	1	0	0	1	0	1	0	0	0	0	1	0	0	0	1	0	0	1	1	1	1	1	1	1	1	1	1	1	1	1	0	1	1	1	1	1	1	1	27	8
2017-07-05	Papu	7	1	4	2	0	51	1	0	0	0	1	0	0	0	1	0	1	0	0	0	1	0	0	1	0	0	1	1	1	1	0	0	0	1	1	1	1	1	1	1	1	1	1	1	1	1	23	6
2017-07-06	Papu	7	1	4	2	0	52	0	1	1	0	1	1	0	0	0	1	0	0	1	0	0	0	0	1	0	1	1	1	1	1	1	1	1	1	1	1	1	1	1	1	1	1	1	1	1	1	28	8
2017-07-09	Papu	7	1	4	2	0	53	1	0	0	0	1	1	0	0	0	1	0	1	0	0	0	0	0	1	0	1	1	1	1	1	1	1	0	0	1	1	1	1	1	1	1	1	1	1	1	1	25	7
2017-07-11	Papu	7	1	4	2	0	54	0	1	1	1	0	0	1	0	0	0	1	0	1	0	0	1	0	1	1	0	0	1	1	1	1	1	1	1	1	1	0	1	1	1	1	1	1	1	1	1	27	9
2017-07-13	Papu	7	1	4	2	0	55	0	1	0	0	0	1	0	0	1	0	0	1	0	0	1	0	0	0	1	0	0	1	1	1	1	1	1	1	1	1	1	0	1	0	1	1	1	1	1	1	23	6
2017-07-13	Papu	7	1	4	2	0	56	1	1	0	0	0	0	0	1	0	0	0	1	0	0	1	0	1	0	1	0	1	1	1	1	1	1	1	1	1	1	1	1	1	1	1	1	1	1	1	1	27	7
2017-07-16	Papu	7	1	4	2	0	57	0	1	0	1	0	0	1	0	1	0	0	1	0	0	1	0	1	0	1	0	0	1	1	1	1	1	1	1	0	1	1	1	1	1	1	1	1	1	1	1	26	8
2017-07-17	Papu	7	1	4	2	0	58	1	1	1	0	1	0	0	1	0	1	0	0	0	1	0	0	1	0	1	0	1	1	0	0	1	1	0	0	1	1	1	1	1	1	1	1	1	1	1	1	25	9
2017-07-18	Papu	7	1	4	2	0	59	0	0	1	0	0	0	0	1	0	0	1	0	0	1	0	1	0	0	1	0	0	1	1	1	1	1	1	1	1	1	1	1	1	1	1	1	1	1	1	1	25	6
2017-07-20	Papu	7	1	4	2	0	60	1	0	1	0	0	0	1	0	0	0	1	0	0	1	0	1	0	1	0	0	0	1	1	1	1	1	1	1	1	1	1	1	1	1	1	1	1	1	1	1	26	7
2017-04-18	Paul	8	0	7	1	1	1	1	1	1	1	1	1	1	0	1	1	1	1	1	1	1	1	1	0	1	1	0	0	1	0	0	0	1	0	0	0	1	0	1	1	1	1	1	1	1	0	28	18
2017-04-21	Paul	8	0	7	1	1	2	1	0	1	1	1	1	1	0	1	1	1	1	1	1	1	1	1	1	1	1	0	0	1	1	0	0	0	1	1	0	0	1	1	0	0	1	0	0	1	1	27	18
2017-04-24	Paul	8	0	7	1	1	3	1	1	0	1	1	1	1	1	1	0	1	1	1	1	1	1	1	1	1	1	0	1	0	1	0	1	0	0	0	1	1	1	0	0	1	1	1	1	1	1	30	18
2017-04-25	Paul	8	0	7	1	1	4	1	1	1	0	1	1	1	1	0	1	0	1	1	1	1	0	1	0	1	1	0	1	1	1	1	1	0	1	1	1	1	0	1	1	1	1	1	1	1	1	32	15
2017-04-27	Paul	8	0	7	1	1	5	1	1	1	1	0	1	1	1	1	1	1	1	1	1	1	1	1	1	1	1	0	0	1	1	1	1	1	1	1	1	1	1	1	1	1	1	1	1	1	1	37	19
2017-04-28	Paul	8	0	7	1	1	6	1	1	1	1	1	0	1	1	1	1	1	0	1	1	1	1	1	0	1	1	0	0	1	1	1	0	1	1	1	1	1	1	1	1	1	1	1	1	1	1	34	17
2017-05-01	Paul	8	0	7	1	1	7	1	0	1	1	1	1	1	1	1	1	1	1	1	1	1	1	1	1	1	1	0	1	0	1	1	1	1	1	1	1	1	1	1	1	1	1	1	1	1	1	37	19
2017-05-02	Paul	8	0	7	1	1	8	1	1	1	1	1	1	1	1	1	1	1	1	1	1	1	1	1	1	1	1	0	1	1	1	1	1	1	1	1	1	1	1	1	1	1	1	1	1	1	1	39	20
2017-05-04	Paul	8	0	7	1	1	9	1	1	1	1	1	1	1	1	1	1	0	1	1	1	1	1	1	1	1	1	0	1	1	1	1	1	1	1	1	1	1	1	1	1	1	1	1	1	1	1	38	19
2017-05-05	Paul	8	0	7	1	1	10	1	1	1	1	1	1	1	0	1	1	1	1	1	1	1	1	1	1	1	1	0	1	0	1	0	1	1	1	1	1	1	1	1	1	1	1	1	1	1	1	36	19
2017-05-08	Paul	8	0	7	1	1	11	1	1	1	1	1	1	1	1	1	1	1	1	1	1	1	1	1	1	1	1	0	1	1	1	1	1	1	1	1	1	1	1	1	1	1	1	1	1	1	1	39	20
2017-05-09	Paul	8	0	7	1	1	12	1	1	1	1	1	1	1	1	1	1	1	1	1	1	1	1	1	1	1	1	0	1	1	1	1	1	1	1	1	1	0	1	1	1	1	1	1	1	1	1	38	20
2017-05-11	Paul	8	0	7	1	1	13	1	0	1	1	1	1	1	1	1	1	1	1	1	1	1	1	1	1	1	1	0	1	1	1	1	1	1	1	0	1	1	0	1	1	1	1	1	1	1	1	36	19
2017-05-12	Paul	8	0	7	1	1	14	1	1	1	1	1	1	1	1	1	1	1	1	1	1	1	1	1	1	1	0	0	1	1	1	1	1	1	1	1	1	1	1	1	1	1	1	1	1	1	1	38	19
2017-05-14	Paul	8	0	7	1	1	15	1	1	1	1	1	1	1	1	1	1	1	1	1	1	1	1	1	1	1	1	0	1	1	1	1	1	1	1	0	1	1	1	1	1	1	1	1	1	1	1	38	20
2017-05-14	Paul	8	0	7	1	1	16	1	1	1	1	1	0	1	1	1	1	1	1	1	1	1	1	1	1	1	1	0	1	1	1	1	1	1	1	1	1	1	1	1	1	1	1	1	1	1	1	38	19
2017-05-17	Paul	8	0	7	1	1	17	1	1	1	1	1	1	1	1	1	1	1	1	1	1	1	1	1	1	1	1	0	1	1	1	1	1	1	1	1	1	1	0	1	1	1	1	1	1	1	1	38	20
2017-05-20	Paul	8	0	7	1	1	18	1	1	1	1	1	1	1	1	1	1	1	0	0	1	1	1	1	1	1	1	0	0	1	1	1	0	1	1	1	1	1	1	1	1	1	1	1	1	1	1	35	18
2017-05-20	Paul	8	0	7	1	1	19	1	1	1	1	1	1	1	1	1	1	1	1	1	1	1	1	1	1	1	1	0	1	1	1	1	1	1	1	1	1	1	1	1	1	1	1	1	1	1	1	39	20
2017-05-23	Paul	8	0	7	1	1	20	1	1	1	1	1	1	1	1	1	1	1	1	1	1	1	1	1	1	1	1	0	0	1	1	1	1	1	1	1	1	1	1	0	1	1	1	1	1	1	1	37	20
2017-05-26	Paul	8	0	7	1	1	21	1	1	1	1	1	1	1	1	1	1	1	1	1	1	1	1	1	0	1	0	0	1	1	1	1	1	1	1	1	1	1	1	1	1	1	1	1	1	1	1	37	18
2017-05-26	Paul	8	0	7	1	1	22	1	1	1	1	1	1	1	1	1	1	1	1	1	1	1	1	1	1	1	1	0	1	1	1	1	1	1	1	1	1	1	1	1	1	1	1	1	1	1	1	39	20
2017-05-27	Paul	8	0	7	1	1	23	1	1	1	1	1	1	1	1	1	1	1	1	1	1	1	1	1	1	1	1	0	1	1	1	1	1	1	1	1	1	1	1	1	1	1	1	0	1	1	1	38	20
2017-05-30	Paul	8	0	7	1	1	24	1	1	1	1	1	1	1	1	1	0	1	1	1	1	0	1	1	1	1	1	0	0	1	1	1	1	1	1	1	1	1	1	1	1	1	1	1	1	1	1	36	18
2017-06-01	Paul	8	0	7	1	1	25	1	1	1	1	1	1	1	1	1	1	1	1	1	1	1	1	1	1	1	1	0	1	1	1	1	1	1	1	1	1	1	1	1	1	1	1	1	1	1	1	39	20
2017-06-03	Paul	8	0	7	1	1	26	1	1	1	1	1	1	1	1	1	1	1	1	1	1	1	1	1	1	1	1	0	0	1	1	1	1	1	1	1	1	1	1	1	1	1	1	1	1	1	1	38	20
2017-06-03	Paul	8	0	7	1	1	27	1	1	1	1	1	1	1	1	1	1	1	1	1	1	1	1	1	1	1	1	0	0	1	1	1	1	1	1	1	1	1	1	1	1	1	1	1	1	1	1	38	20
2017-06-06	Paul	8	0	7	1	1	28	1	1	1	1	1	1	1	1	1	1	1	1	1	1	1	1	1	1	1	1	0	1	1	1	1	1	1	1	0	1	0	1	1	1	1	1	1	1	1	1	37	20
2017-06-06	Paul	8	0	7	1	1	29	1	1	1	1	1	1	1	1	1	1	1	1	1	1	1	1	1	1	1	1	0	1	1	1	1	1	1	1	1	1	1	1	1	1	1	1	1	1	1	1	39	20
2017-06-09	Paul	8	0	7	1	1	30	1	1	1	1	1	1	1	1	1	1	1	1	1	1	1	1	1	1	1	1	0	1	1	1	1	1	1	1	1	1	1	1	1	1	1	1	1	1	1	1	39	20
2017-06-12	Paul	8	0	7	1	1	31	1	1	1	1	1	1	1	1	1	1	1	1	1	1	1	1	0	1	1	1	0	1	1	1	1	1	0	1	1	1	1	1	1	0	1	1	1	1	0	1	35	19
2017-06-12	Paul	8	0	7	1	1	32	1	1	1	1	1	1	1	1	1	1	1	1	1	1	1	1	1	1	1	1	0	1	1	1	1	1	1	1	1	1	1	1	1	1	1	1	1	1	1	1	39	20
2017-06-13	Paul	8	0	7	1	1	33	1	1	1	1	1	1	1	1	1	1	1	1	1	1	1	1	1	1	1	0	1	0	1	1	1	1	1	1	1	1	1	1	1	1	1	1	1	1	1	1	38	19
2017-06-13	Paul	8	0	7	1	1	34	1	1	1	1	1	1	1	1	1	1	1	1	1	1	1	1	1	1	1	1	0	1	1	1	1	0	1	1	1	1	1	1	1	1	1	1	1	1	1	1	38	20
2017-06-16	Paul	8	0	7	1	1	35	1	1	1	1	1	1	1	1	1	1	1	1	1	1	1	1	1	1	1	1	0	1	1	1	1	1	1	1	1	1	1	1	1	1	1	1	1	1	1	1	39	20
2017-06-16	Paul	8	0	7	1	1	36	1	1	1	1	1	1	1	1	1	0	0	1	1	1	0	1	1	1	1	1	0	1	1	1	1	1	1	1	1	1	1	1	1	1	1	1	1	1	1	1	36	17
2017-06-17	Paul	8	0	7	1	1	37	1	1	1	1	1	0	1	1	1	1	1	1	1	1	1	1	1	1	1	1	0	1	1	1	1	1	1	1	1	1	1	1	1	1	1	1	1	1	1	1	38	19
2017-06-17	Paul	8	0	7	1	1	38	1	1	1	1	1	1	1	1	0	0	0	1	1	1	1	1	1	1	1	1	0	1	1	1	1	1	1	1	1	1	1	1	1	1	1	1	1	1	1	1	36	17
2017-06-19	Paul	8	0	7	1	1	39	1	1	1	1	1	1	1	1	1	0	1	1	1	1	1	1	1	1	1	1	0	1	1	1	1	1	1	1	1	1	1	1	1	1	1	1	1	1	1	1	38	19
2017-06-19	Paul	8	0	7	1	1	40	1	1	1	1	1	1	1	1	1	1	1	1	1	1	1	1	1	1	1	1	0	0	1	1	1	1	1	1	1	1	1	1	1	1	1	1	1	1	1	1	38	20
2017-06-20	Paul	8	0	7	1	1	41	1	1	1	1	0	1	1	1	1	1	0	1	1	1	1	1	1	1	1	1	0	1	1	1	1	1	1	1	1	1	1	1	1	1	1	1	1	1	1	1	37	18
2017-06-23	Paul	8	0	7	1	1	42	1	1	1	1	1	1	1	1	1	1	1	0	1	1	1	1	1	1	1	1	0	1	1	1	1	1	1	1	1	1	1	1	1	1	1	1	1	1	1	1	38	19
2017-06-24	Paul	8	0	7	1	1	43	1	1	1	1	1	1	1	1	1	1	1	1	1	1	1	1	1	1	1	1	0	1	1	1	1	1	1	1	1	1	1	1	1	1	1	1	1	1	1	1	39	20
2017-06-26	Paul	8	0	7	1	1	44	1	1	1	1	1	1	1	1	1	1	1	1	1	1	1	1	1	1	1	1	0	1	1	1	1	1	1	1	1	1	1	1	1	1	1	1	1	1	1	1	39	20
2017-06-26	Paul	8	0	7	1	1	45	1	1	1	1	1	1	1	1	1	1	1	1	1	1	1	1	1	1	1	1	0	1	0	1	1	1	1	1	1	1	1	1	1	1	1	1	1	1	1	1	38	20
2017-06-27	Paul	8	0	7	1	1	46	1	1	1	1	1	1	1	1	1	1	1	1	1	1	1	1	1	1	1	1	0	1	1	1	1	1	1	1	1	1	1	1	1	1	1	1	1	1	1	1	39	20
2017-06-29	Paul	8	0	7	1	1	47	1	1	1	1	1	1	1	1	1	1	1	1	1	1	1	1	1	1	1	1	0	1	1	1	1	1	1	1	1	1	1	1	1	1	1	1	1	1	1	1	39	20
2017-06-29	Paul	8	0	7	1	1	48	1	1	1	1	1	0	1	1	1	1	1	1	1	1	1	1	1	1	1	1	0	1	1	1	1	1	1	1	1	1	1	1	1	1	1	1	1	1	1	1	38	19
2017-06-30	Paul	8	0	7	1	1	49	1	1	1	1	1	1	1	1	1	1	0	1	0	1	1	1	1	1	1	1	0	1	1	1	1	1	1	1	1	1	1	1	1	1	1	1	1	1	1	1	37	18
2017-07-03	Paul	8	0	7	1	1	50	1	1	1	1	1	1	1	1	1	1	1	1	1	1	1	1	1	1	1	1	0	1	1	1	1	1	1	1	1	1	1	1	1	1	1	1	1	1	1	1	39	20
2017-07-05	Paul	8	0	7	1	1	51	1	1	1	1	1	1	1	1	1	1	1	1	1	1	1	1	1	1	1	1	0	1	1	1	1	1	1	1	1	1	1	1	1	1	1	1	1	1	1	1	39	20
2017-07-06	Paul	8	0	7	1	1	52	1	1	1	1	1	1	1	1	1	1	1	1	1	1	1	1	1	1	1	1	0	1	1	1	1	1	1	1	1	1	1	1	1	1	1	1	1	1	1	1	39	20
2017-07-09	Paul	8	0	7	1	1	53	1	1	1	1	1	1	1	1	1	1	1	1	1	1	1	1	1	1	1	1	0	1	1	1	1	1	1	1	1	1	1	1	1	1	1	1	1	1	1	1	39	20
2017-07-11	Paul	8	0	7	1	1	54	1	1	1	1	1	1	1	1	1	1	1	1	0	1	1	1	1	1	1	1	1	1	1	1	1	1	1	1	1	1	1	1	1	1	1	1	1	1	1	1	39	19
2017-07-13	Paul	8	0	7	1	1	55	1	1	1	1	1	1	1	1	1	1	1	1	1	1	1	1	1	1	1	1	0	1	1	1	1	1	1	1	1	1	1	1	1	1	1	1	1	1	1	0	38	20
2017-07-13	Paul	8	0	7	1	1	56	1	1	1	1	1	1	1	1	1	1	1	1	1	1	1	1	1	1	1	1	0	1	1	1	1	1	1	1	1	1	1	1	1	1	1	1	1	1	1	1	39	20
2017-07-16	Paul	8	0	7	1	1	57	1	1	1	1	1	1	1	0	1	1	0	1	1	1	1	1	1	1	1	1	0	1	1	1	1	1	1	1	1	1	1	1	1	1	1	1	1	1	1	1	37	18
2017-07-17	Paul	8	0	7	1	1	58	1	1	1	1	1	1	1	1	1	1	1	1	1	1	1	1	1	1	1	1	0	1	1	1	1	1	1	1	1	1	0	1	1	1	1	1	1	1	1	1	38	20
2017-07-18	Paul	8	0	7	1	1	59	1	1	1	1	1	1	1	1	1	1	1	1	1	1	1	1	1	1	1	1	0	1	1	1	1	1	1	1	1	1	1	1	1	1	1	1	1	1	1	1	39	20
2017-07-20	Paul	8	0	7	1	1	60	1	1	1	1	1	1	1	1	1	1	1	1	1	1	1	1	1	1	1	1	0	1	1	1	1	1	1	1	1	1	1	1	1	1	1	1	1	1	1	1	39	20
2017-04-18	Pick	9	0	13	2	0	1	0	1	1	0	0	1	1	0	1	0	0	0	1	1	0	0	0	0	1	0	0	0	1	0	0	1	1	1	0	0	0	0	1	1	1	1	1	1	1	1	20	8
2017-04-21	Pick	9	0	13	2	0	2	1	1	0	0	0	1	0	1	1	0	0	0	1	0	0	0	1	0	1	1	1	0	0	0	0	0	1	1	1	0	1	0	0	1	1	1	0	0	1	1	19	9
2017-04-24	Pick	9	0	13	2	0	3	1	1	0	0	1	1	0	0	1	0	1	1	0	0	1	0	0	1	1	0	1	1	1	0	1	0	0	1	0	1	1	0	0	1	0	0	1	1	1	0	21	10
2017-04-25	Pick	9	0	13	2	0	4	0	1	1	0	1	1	1	0	0	1	0	0	1	1	0	0	0	1	0	1	0	1	0	1	0	0	1	1	1	0	0	1	0	0	1	0	1	1	1	0	20	10
2017-04-27	Pick	9	0	13	2	0	5	1	1	0	0	1	1	1	0	0	1	0	1	1	0	0	0	1	0	0	1	1	1	0	1	0	0	0	1	1	1	0	1	1	1	1	1	1	1	1	1	25	10
2017-04-28	Pick	9	0	13	2	0	6	0	0	1	1	0	0	1	0	1	0	1	0	1	0	0	1	0	1	0	1	0	1	1	0	0	1	1	1	1	1	1	1	0	1	1	1	1	0	1	0	23	9
2017-05-01	Pick	9	0	13	2	0	7	0	1	1	0	0	1	1	0	1	1	0	1	0	0	1	1	0	0	1	0	0	1	1	1	0	0	1	0	0	0	1	0	1	0	0	1	0	1	1	1	20	10
2017-05-02	Pick	9	0	13	2	0	8	1	1	0	1	0	0	0	1	0	0	0	1	1	0	1	0	1	0	1	1	1	1	0	0	1	1	1	0	0	1	0	1	1	0	0	0	1	0	0	1	20	10
2017-05-04	Pick	9	0	13	2	0	9	0	1	0	1	0	0	1	1	1	0	0	1	0	0	1	0	1	1	1	0	0	1	1	0	1	1	1	0	0	1	0	0	1	1	0	0	0	1	1	1	21	10
2017-05-05	Pick	9	0	13	2	0	10	1	1	0	0	1	0	0	1	0	1	0	0	0	1	0	0	0	1	1	0	0	1	0	0	0	1	0	1	1	1	1	1	0	1	1	1	1	1	1	1	22	8
2017-05-08	Pick	9	0	13	2	0	11	0	0	1	1	0	0	0	1	1	0	1	0	0	1	1	0	0	0	1	1	1	1	1	1	1	1	0	1	1	1	1	1	0	0	0	1	1	1	1	1	25	9
2017-05-09	Pick	9	0	13	2	0	12	1	0	1	0	0	0	0	1	0	0	1	0	0	1	0	1	0	1	1	0	0	1	1	1	1	1	0	0	1	1	1	1	1	1	1	1	1	1	1	1	25	8
2017-05-11	Pick	9	0	13	2	0	13	0	1	1	1	0	1	0	0	1	0	0	1	1	1	0	0	1	0	1	0	1	1	1	1	1	1	1	1	1	1	1	1	1	1	1	1	1	1	1	1	30	10
2017-05-12	Pick	9	0	13	2	0	14	1	1	0	1	0	0	0	1	1	0	0	0	1	0	0	0	1	0	1	1	1	1	1	1	1	1	0	1	1	0	1	1	1	1	1	1	1	0	1	1	26	9
2017-05-12	Pick	9	0	13	2	0	15	1	1	0	0	1	0	0	0	1	0	1	0	0	0	1	0	0	1	1	0	1	1	1	1	1	1	0	1	1	1	1	1	1	1	1	1	1	1	1	1	27	8
2017-05-14	Pick	9	0	13	2	0	16	0	1	1	0	1	1	0	0	0	1	0	0	1	1	0	0	0	1	0	1	1	1	0	1	1	1	1	1	1	1	1	1	1	1	1	1	1	1	1	1	28	9
2017-05-17	Pick	9	0	13	2	0	17	1	1	0	0	1	1	0	0	0	1	0	1	1	0	0	0	1	0	0	1	1	1	1	1	1	1	1	1	1	1	1	1	1	1	1	1	1	1	1	1	29	9
2017-05-20	Pick	9	0	13	2	0	18	0	1	1	0	0	0	1	0	0	0	1	0	1	0	0	1	0	1	0	1	1	1	1	1	1	1	1	1	1	1	1	1	1	1	1	1	1	1	1	1	28	8
2017-05-20	Pick	9	0	13	2	0	19	0	1	1	0	0	1	1	0	1	1	0	1	0	0	1	1	0	0	1	0	0	1	1	1	0	1	1	1	1	0	1	1	1	1	1	1	1	1	1	1	27	10
2017-05-23	Pick	9	0	13	2	0	20	1	0	0	1	0	0	0	0	0	0	0	0	1	0	0	0	1	0	0	1	1	1	1	1	1	1	1	1	1	1	1	1	1	1	1	1	1	1	1	1	25	5
2017-05-26	Pick	9	0	13	2	0	21	0	1	0	1	0	0	1	1	0	0	0	1	0	0	1	0	1	0	1	0	0	1	1	1	1	1	1	1	1	1	1	1	1	1	1	1	1	1	1	1	27	8
2017-05-26	Pick	9	0	13	2	0	22	1	1	1	0	1	0	0	1	0	1	0	0	0	1	0	0	1	1	1	0	1	1	0	0	1	1	1	1	1	0	1	1	1	1	1	1	1	1	1	1	27	10
2017-05-27	Pick	9	0	13	2	0	23	0	0	1	1	0	0	0	1	0	0	1	0	0	1	1	1	0	0	1	0	0	1	0	1	1	1	0	1	1	1	1	1	1	1	1	1	1	1	1	1	25	8
2017-05-30	Pick	9	0	13	2	0	24	1	0	1	0	0	0	1	1	0	0	1	0	0	1	1	1	0	1	1	0	0	1	1	1	0	1	0	0	1	0	0	1	1	1	1	0	1	1	1	1	23	10
2017-06-01	Pick	9	0	13	2	0	25	0	1	1	1	0	1	0	0	1	0	0	1	1	1	0	0	1	0	1	0	1	0	1	0	0	0	1	1	0	0	1	0	0	1	1	1	0	1	1	0	20	10
2017-06-03	Pick	9	0	13	2	0	26	1	1	0	1	0	1	0	1	1	0	0	0	1	0	0	0	1	0	1	1	1	0	1	1	0	0	0	1	1	1	1	1	1	1	1	1	1	1	1	1	26	10
2017-06-03	Pick	9	0	13	2	0	27	1	1	0	0	1	1	0	0	1	0	1	1	0	0	1	0	0	1	1	0	1	1	1	0	1	0	0	1	0	1	0	0	0	1	0	0	1	1	1	1	21	10
2017-06-06	Pick	9	0	13	2	0	28	0	1	1	0	1	1	1	0	0	1	0	0	1	1	0	0	0	1	0	1	0	1	0	1	1	1	1	1	1	1	1	1	1	1	1	1	1	1	1	1	28	10
2017-06-06	Pick	9	0	13	2	0	29	1	1	0	0	1	1	1	0	0	1	0	1	0	0	1	0	1	0	0	1	1	1	1	1	1	1	1	1	1	1	1	1	1	1	1	1	1	1	1	1	30	10
2017-06-09	Pick	9	0	13	2	0	30	0	1	1	1	0	0	1	0	0	0	1	0	1	0	0	1	0	0	1	1	0	1	1	1	1	1	0	0	1	1	0	1	1	1	1	1	1	1	1	1	25	9
2017-06-12	Pick	9	0	13	2	0	31	0	1	1	0	0	1	1	0	0	1	0	1	0	0	0	1	0	0	1	0	0	1	1	1	0	0	1	0	0	0	1	0	1	1	1	1	1	1	1	1	21	8
2017-06-13	Pick	9	0	13	2	0	32	1	1	0	1	0	0	0	1	0	0	0	1	1	0	1	0	0	0	1	0	1	1	1	1	1	1	1	1	1	1	1	1	1	1	1	1	1	1	1	1	28	8
2017-06-13	Pick	9	0	13	2	0	33	0	1	0	1	0	0	1	1	1	0	0	1	0	0	1	1	1	0	1	0	0	1	1	0	1	1	1	0	0	1	0	0	1	1	0	0	0	1	1	1	21	10
2017-06-16	Pick	9	0	13	2	0	34	1	1	1	0	1	0	0	1	0	1	0	0	0	1	0	0	1	0	1	0	1	1	0	0	1	1	1	1	1	1	1	1	1	1	1	1	1	1	1	1	27	9
2017-06-16	Pick	9	0	13	2	0	35	0	0	1	1	0	0	0	1	1	0	1	0	0	1	1	0	0	0	1	0	0	1	0	1	1	1	1	1	1	1	1	1	1	1	1	1	1	1	1	1	26	8
2017-06-17	Pick	9	0	13	2	0	36	1	0	1	0	0	0	1	0	0	0	1	0	0	1	0	1	0	0	1	0	1	1	1	1	1	1	1	1	1	1	1	1	1	1	1	1	1	1	1	1	27	7
2017-06-17	Pick	9	0	13	2	0	37	0	1	1	1	0	1	0	0	1	0	0	1	1	1	0	0	1	0	1	0	1	0	1	0	0	0	1	1	0	0	1	1	1	1	1	1	1	1	1	1	24	10
2017-06-19	Pick	9	0	13	2	0	38	1	1	0	1	0	1	0	1	1	0	0	0	1	0	0	0	1	0	1	1	1	0	0	1	0	0	0	1	1	1	1	1	1	1	1	1	1	1	1	1	25	10
2017-06-19	Pick	9	0	13	2	0	39	1	1	0	0	1	0	0	0	1	0	1	0	0	0	1	0	0	1	0	0	1	1	1	1	1	1	1	1	1	1	1	1	1	1	1	1	1	1	1	1	27	7
2017-06-20	Pick	9	0	13	2	0	40	0	1	1	0	1	0	1	0	0	1	0	0	1	0	0	0	0	1	0	1	0	1	1	1	1	0	1	1	1	1	1	1	1	1	1	1	1	1	1	1	26	8
2017-06-23	Pick	9	0	13	2	0	41	1	0	0	0	1	0	1	0	0	1	0	1	0	0	0	0	1	0	0	1	1	1	1	1	1	0	0	1	1	1	1	1	1	1	1	1	1	1	1	1	25	7
2017-06-24	Pick	9	0	13	2	0	42	0	1	1	0	0	0	1	0	0	0	1	0	1	1	0	1	0	1	0	0	0	1	1	1	1	1	1	1	1	1	1	1	1	1	1	1	1	1	1	1	27	8
2017-06-26	Pick	9	0	13	2	0	43	0	1	1	0	0	1	0	0	1	0	0	1	0	0	1	0	0	0	1	0	0	1	1	1	1	1	1	1	1	1	1	1	1	1	1	1	1	1	1	1	26	7
2017-06-26	Pick	9	0	13	2	0	44	1	1	0	1	0	0	0	1	0	0	0	1	1	0	1	0	1	0	1	1	1	1	1	1	1	1	1	1	0	1	0	1	1	1	1	1	1	1	1	1	28	10
2017-06-27	Pick	9	0	13	2	0	45	0	1	0	1	0	0	1	1	1	0	0	1	0	0	1	0	1	1	0	0	0	1	1	0	1	1	1	0	0	1	0	0	1	1	1	1	1	1	1	1	23	9
2017-06-29	Pick	9	0	13	2	0	46	1	1	1	0	1	0	0	1	0	1	0	0	0	1	0	0	1	1	1	0	1	1	0	0	1	1	0	0	1	0	1	1	1	1	1	1	1	1	1	1	25	10
2017-06-30	Pick	9	0	13	2	0	47	0	0	1	1	0	0	0	1	1	0	1	0	0	1	0	1	0	0	1	1	0	1	0	1	1	1	1	1	1	1	1	1	1	1	1	1	1	1	1	1	27	9
2017-07-03	Pick	9	0	13	2	0	48	1	0	1	0	0	0	1	1	0	0	1	0	0	1	1	0	0	1	0	0	0	1	1	1	1	1	1	1	1	1	1	1	1	1	0	0	1	0	1	1	24	8
2017-07-03	Pick	9	0	13	2	0	49	0	1	1	1	0	1	0	0	1	0	0	1	1	1	0	0	1	0	1	0	1	0	1	0	0	0	1	1	0	0	1	0	0	1	1	1	1	1	1	1	22	10
2017-07-05	Pick	9	0	13	2	0	50	1	1	0	1	0	1	0	1	1	0	0	0	1	0	0	0	1	0	1	1	1	0	0	1	0	0	0	1	1	0	1	0	0	1	1	1	1	1	1	1	22	10
2017-07-06	Pick	9	0	13	2	0	51	1	1	0	0	1	1	0	0	1	0	1	1	0	0	1	0	0	1	1	0	1	1	1	0	1	0	0	1	0	1	1	1	1	1	1	1	1	1	1	1	26	10
2017-07-06	Pick	9	0	13	2	0	52	0	1	1	0	1	1	1	0	0	1	0	0	1	1	0	0	0	1	0	1	0	1	0	1	0	0	1	1	1	0	0	1	0	0	1	0	1	1	1	0	20	10
2017-07-09	Pick	9	0	13	2	0	53	1	1	0	0	1	1	1	0	0	1	0	1	1	0	0	0	1	0	0	1	1	1	0	1	0	0	0	1	1	1	1	1	1	1	1	1	1	1	1	1	26	10
2017-07-11	Pick	9	0	13	2	0	54	0	1	1	1	0	0	1	0	0	0	1	0	1	0	0	1	0	1	1	1	0	1	1	0	0	1	0	0	1	1	0	1	1	1	1	1	1	1	1	1	24	10
2017-07-13	Pick	9	0	13	2	0	55	0	1	1	0	0	1	1	0	1	1	0	1	0	0	1	1	0	0	1	0	0	1	1	1	0	0	1	0	0	0	1	0	1	1	1	1	1	1	1	1	23	10
2017-07-13	Pick	9	0	13	2	0	56	1	1	0	1	0	0	0	1	0	0	0	1	1	0	1	0	1	0	1	1	1	1	0	0	1	1	1	1	0	1	1	1	1	0	0	0	1	1	1	1	24	10
2017-07-16	Pick	9	0	13	2	0	57	0	1	0	1	0	0	1	1	1	0	0	1	0	0	1	0	1	1	1	0	0	1	1	0	1	1	1	0	1	1	1	1	1	1	1	1	1	1	1	1	27	10
2017-07-17	Pick	9	0	13	2	0	58	1	1	1	0	1	0	0	1	0	1	0	0	0	1	0	0	1	1	1	0	1	1	0	0	1	1	0	0	1	0	1	1	1	1	1	1	1	1	1	1	25	10
2017-07-18	Pick	9	0	13	2	0	59	0	0	1	1	0	0	0	1	1	0	1	0	0	1	1	1	0	0	1	1	0	1	0	1	1	1	0	1	1	0	1	1	1	1	1	1	1	1	1	1	26	10
2017-07-20	Pick	9	0	13	2	0	60	1	0	1	0	0	0	1	1	0	0	1	0	0	1	0	0	0	1	0	0	0	1	1	1	1	1	1	1	1	1	1	1	1	1	1	1	1	1	1	1	26	7
2017-04-21	Plume	10	1	10	1	2	1	0	0	0	0	0	0	0	0	1	0	0	1	1	0	0	1	1	0	1	1	0	1	0	1	0	1	0	1	0	1	0	1	0	1	1	1	1	1	1	1	20	7
2017-04-24	Plume	10	1	10	1	2	2	0	0	1	0	1	0	1	0	1	0	1	1	1	0	1	0	0	1	1	1	1	0	1	0	1	1	1	0	1	1	1	1	1	1	1	0	1	1	0	1	26	11
2017-04-25	Plume	10	1	10	1	2	3	0	0	1	0	1	1	1	0	1	1	0	1	0	1	0	1	1	0	1	1	1	0	1	0	1	1	0	1	1	0	1	1	0	1	1	0	1	1	1	1	26	12
2017-04-27	Plume	10	1	10	1	2	4	0	1	0	1	0	0	1	0	0	1	0	1	1	0	1	0	1	0	1	0	0	1	0	1	1	1	0	1	1	1	1	1	1	1	1	1	1	1	1	1	26	9
2017-04-28	Plume	10	1	10	1	2	5	0	1	1	0	1	0	1	0	1	0	1	0	1	0	1	0	1	0	1	0	0	1	0	1	0	1	1	1	1	1	1	1	1	1	1	1	1	1	1	1	27	10
2017-05-01	Plume	10	1	10	1	2	6	0	1	0	1	0	1	0	1	0	1	1	0	1	0	1	0	1	0	1	0	0	1	1	1	1	1	1	1	1	1	1	1	1	1	1	1	1	1	1	1	29	10
2017-05-02	Plume	10	1	10	1	2	7	0	1	1	0	1	0	0	1	0	1	0	1	0	1	0	1	1	0	1	1	1	0	1	1	1	1	1	1	1	1	1	1	1	1	1	1	1	1	0	1	29	11
2017-05-04	Plume	10	1	10	1	2	8	0	1	0	1	0	1	0	1	0	1	0	0	1	1	0	1	0	1	0	1	1	1	1	1	1	1	1	1	1	1	1	1	1	1	1	1	1	1	1	1	30	10
2017-05-08	Plume	10	1	10	1	2	9	0	1	0	1	0	1	1	1	0	1	1	1	0	1	0	1	1	0	0	1	0	0	1	1	1	1	1	1	1	0	1	1	1	1	1	1	1	1	1	1	29	12
2017-05-09	Plume	10	1	10	1	2	10	0	1	1	0	1	1	0	1	1	0	1	1	0	1	1	1	1	1	0	1	0	1	1	1	1	1	1	1	1	1	1	1	1	1	1	1	1	1	1	1	33	14
2017-05-11	Plume	10	1	10	1	2	11	1	0	1	0	1	1	0	1	0	1	0	1	1	1	0	1	0	1	0	1	1	1	0	1	1	1	1	1	1	1	1	1	1	1	1	1	1	1	1	1	31	12
2017-05-12	Plume	10	1	10	1	2	12	0	1	1	1	1	1	0	1	1	0	0	1	1	0	1	0	1	0	1	0	0	1	1	1	1	1	1	0	1	1	1	1	1	1	1	1	1	1	1	1	30	12
2017-05-12	Plume	10	1	10	1	2	13	1	0	1	1	0	0	1	0	1	1	0	1	1	0	1	1	0	0	1	1	0	1	1	1	1	1	0	1	1	1	1	1	1	1	1	1	1	1	1	1	30	12
2017-05-14	Plume	10	1	10	1	2	14	1	0	1	1	0	1	1	1	1	0	1	0	1	1	1	1	1	1	1	1	0	1	0	1	1	1	1	1	1	1	1	1	1	1	1	1	1	1	1	1	34	16
2017-05-14	Plume	10	1	10	1	2	15	1	1	0	1	0	1	1	1	1	1	1	1	1	1	1	1	0	1	1	1	0	0	0	1	1	1	1	1	1	1	1	1	1	1	1	1	1	1	1	1	34	17
2017-05-17	Plume	10	1	10	1	2	16	1	1	0	1	1	1	1	0	1	1	1	1	1	1	1	1	1	1	0	0	0	1	0	1	1	1	1	1	1	1	1	1	1	1	1	1	1	1	1	1	34	16
2017-05-20	Plume	10	1	10	1	2	17	1	1	1	0	1	1	1	1	1	1	1	0	1	1	1	1	1	1	1	0	0	0	1	0	1	1	1	1	1	1	1	1	1	1	1	1	1	1	1	1	34	17
2017-05-20	Plume	10	1	10	1	2	18	1	0	1	1	1	1	1	1	1	1	1	1	1	1	1	1	1	1	1	1	0	1	1	1	1	1	1	1	1	1	1	1	1	1	1	1	1	1	1	1	38	19
2017-05-23	Plume	10	1	10	1	2	19	1	1	1	0	1	1	1	0	1	1	1	1	1	1	1	1	1	1	1	1	1	1	0	1	1	1	1	1	1	1	1	1	1	1	1	1	1	1	1	1	37	18
2017-05-26	Plume	10	1	10	1	2	20	1	1	1	0	1	1	0	1	1	1	1	1	1	0	1	1	1	1	1	1	0	0	1	1	1	1	1	1	1	1	1	1	1	1	1	1	1	1	1	1	35	17
2017-05-26	Plume	10	1	10	1	2	21	1	1	0	1	1	1	1	1	1	0	1	1	1	1	1	1	1	1	1	1	0	1	1	1	1	1	1	1	1	1	1	1	1	1	1	1	1	1	1	1	37	18
2017-05-27	Plume	10	1	10	1	2	22	1	1	1	1	1	0	1	1	1	1	1	1	1	1	1	1	1	1	1	0	0	0	1	1	1	1	1	1	1	1	1	1	1	1	1	1	1	1	1	1	36	18
2017-05-30	Plume	10	1	10	1	2	23	1	1	0	1	1	1	1	1	1	0	1	1	1	1	1	1	1	1	1	1	0	1	0	1	1	1	1	1	1	1	1	1	1	1	1	1	1	1	1	1	36	18
2017-06-01	Plume	10	1	10	1	2	24	1	1	1	0	1	1	1	1	0	1	1	1	1	1	1	1	1	1	1	1	0	1	1	1	1	1	1	1	1	1	1	1	1	1	1	1	1	1	1	0	36	18
2017-06-01	Plume	10	1	10	1	2	25	0	1	1	1	1	1	1	1	1	1	1	1	1	1	1	1	1	1	1	1	0	1	1	1	1	1	1	1	1	1	1	1	1	1	1	1	1	1	1	1	38	19
2017-06-03	Plume	10	1	10	1	2	26	1	1	1	1	1	0	1	1	1	0	1	1	1	1	1	1	1	1	1	1	0	1	1	1	1	1	1	1	1	1	1	1	1	1	1	1	1	1	1	1	37	18
2017-06-03	Plume	10	1	10	1	2	27	1	1	1	1	1	1	1	1	1	1	1	0	1	1	1	1	1	1	1	1	1	0	1	1	0	1	1	1	1	1	1	1	1	1	1	1	1	1	1	1	37	19
2017-06-06	Plume	10	1	10	1	2	28	1	1	1	1	1	1	1	1	1	1	0	1	1	1	1	1	1	1	1	1	0	1	1	1	1	1	1	1	1	1	1	1	1	1	1	1	1	1	1	1	38	19
2017-06-06	Plume	10	1	10	1	2	29	1	1	1	1	1	1	1	1	1	1	0	1	1	1	1	1	1	1	1	1	0	1	1	1	1	1	1	1	1	1	1	1	1	1	1	1	1	1	1	1	38	19
2017-06-09	Plume	10	1	10	1	2	30	0	1	1	1	1	1	1	1	1	1	1	1	1	1	1	1	1	1	1	1	0	1	1	1	1	1	1	1	1	1	1	1	1	1	1	1	1	1	1	1	38	19
2017-06-12	Plume	10	1	10	1	2	31	1	1	0	1	1	1	1	1	1	1	1	1	1	1	1	1	0	1	0	0	0	0	0	1	1	1	1	1	1	1	1	1	1	1	1	1	1	1	1	1	33	16
2017-06-13	Plume	10	1	10	1	2	32	1	1	1	1	1	1	1	1	1	1	1	1	1	1	1	1	1	1	1	1	0	1	1	1	1	1	1	1	1	1	1	1	1	1	1	1	1	1	1	1	39	20
2017-06-13	Plume	10	1	10	1	2	33	0	1	1	1	1	1	1	1	1	1	1	1	1	1	1	1	1	1	1	1	0	1	1	1	1	1	1	1	1	1	1	1	1	1	1	1	1	1	1	1	38	19
2017-06-16	Plume	10	1	10	1	2	34	1	1	1	1	1	1	1	1	1	0	1	1	1	1	1	1	1	1	1	1	1	1	1	1	1	1	1	1	1	1	1	1	1	1	1	1	1	1	1	1	39	19
2017-06-16	Plume	10	1	10	1	2	35	1	1	1	1	1	1	1	1	0	1	1	1	1	1	1	1	1	1	1	1	0	1	1	1	1	1	1	1	1	1	1	1	1	1	1	1	1	1	1	1	38	19
2017-06-17	Plume	10	1	10	1	2	36	1	1	1	1	1	1	1	0	1	1	1	1	1	1	1	1	1	1	1	1	0	1	1	1	1	1	1	1	1	1	1	1	1	1	1	1	1	1	1	1	38	19
2017-06-17	Plume	10	1	10	1	2	37	1	1	1	1	1	1	1	0	1	1	1	1	1	1	1	1	1	1	1	1	0	1	1	1	1	1	1	1	1	1	1	1	1	1	1	1	1	1	1	1	38	19
2017-06-19	Plume	10	1	10	1	2	38	1	1	1	1	1	1	1	1	1	1	1	1	1	1	1	1	1	1	1	1	0	1	1	1	1	1	1	1	1	1	1	1	1	1	1	1	1	1	1	1	39	20
2017-06-19	Plume	10	1	10	1	2	39	1	1	1	1	1	1	1	1	0	1	1	1	1	1	1	1	0	1	1	1	0	1	0	1	1	1	1	1	1	1	1	1	1	1	1	1	1	1	1	1	36	18
2017-06-20	Plume	10	1	10	1	2	40	1	1	1	1	1	1	1	1	1	1	1	1	1	1	1	1	1	1	1	1	0	0	1	1	1	1	1	1	1	1	1	1	1	1	1	1	1	1	1	1	38	20
2017-06-23	Plume	10	1	10	1	2	41	1	1	1	1	1	1	1	1	1	1	1	1	1	1	1	1	1	1	0	1	0	1	1	1	1	1	1	1	1	1	1	1	1	1	1	1	1	1	1	1	38	19
2017-06-24	Plume	10	1	10	1	2	42	1	1	1	1	1	1	1	1	1	1	1	1	1	0	1	1	1	1	1	0	1	1	1	1	1	1	1	1	1	1	1	1	1	1	1	1	1	1	1	1	38	18
2017-06-26	Plume	10	1	10	1	2	43	1	1	1	1	1	1	1	1	1	1	1	1	1	1	1	1	1	1	1	0	0	1	1	1	1	1	1	1	1	1	1	1	1	1	1	1	1	1	1	1	38	19
2017-06-26	Plume	10	1	10	1	2	44	1	1	1	1	1	1	1	1	1	1	1	1	1	1	1	1	1	1	1	1	0	1	1	1	1	1	1	1	1	1	1	1	1	1	1	1	1	1	1	1	39	20
2017-06-27	Plume	10	1	10	1	2	45	1	1	1	1	1	1	1	1	1	1	1	1	1	1	1	1	1	1	1	1	0	1	1	1	1	1	1	1	1	1	1	1	1	1	1	1	1	1	1	1	39	20
2017-06-29	Plume	10	1	10	1	2	46	1	1	1	1	1	1	0	1	1	1	1	1	1	1	1	1	1	1	1	1	0	1	1	1	1	1	1	1	1	1	1	1	1	1	1	1	1	1	1	1	38	19
2017-06-29	Plume	10	1	10	1	2	47	1	1	1	1	1	1	1	1	1	1	1	1	1	1	1	1	1	1	1	1	0	1	1	1	1	1	1	1	1	1	1	1	1	1	1	1	1	1	1	1	39	20
2017-06-30	Plume	10	1	10	1	2	48	0	1	1	1	1	1	1	1	0	1	1	1	1	1	1	1	1	1	1	1	0	1	1	1	1	1	1	1	1	1	1	1	1	1	1	1	1	1	1	1	37	18
2017-07-03	Plume	10	1	10	1	2	49	1	1	1	1	1	1	1	1	1	1	1	1	1	1	1	1	1	1	1	1	0	1	1	1	1	1	1	1	1	1	1	1	1	1	1	1	1	1	1	1	39	20
2017-07-03	Plume	10	1	10	1	2	50	0	1	1	1	1	1	1	1	1	1	1	1	1	1	1	0	1	1	1	1	0	1	1	1	1	1	1	1	1	1	1	1	1	1	1	1	1	1	1	1	37	18
2017-07-05	Plume	10	1	10	1	2	51	1	1	1	1	1	1	1	1	1	1	1	1	1	1	1	1	1	1	1	1	0	1	1	1	1	1	1	1	1	1	1	1	1	1	1	1	1	1	1	1	39	20
2017-07-06	Plume	10	1	10	1	2	52	1	1	1	1	1	1	1	1	1	1	0	1	1	1	1	1	1	1	1	1	0	1	1	1	1	1	1	1	1	1	1	1	1	1	1	1	1	1	1	1	38	19
2017-07-09	Plume	10	1	10	1	2	53	1	1	1	1	1	1	1	1	1	1	1	1	1	1	1	1	1	1	1	1	0	1	1	1	1	1	1	1	1	1	1	1	1	1	1	1	1	1	1	1	39	20
2017-07-11	Plume	10	1	10	1	2	54	1	1	1	1	1	1	1	1	0	1	1	1	1	1	1	1	1	1	1	1	0	1	1	1	1	1	1	1	1	1	1	1	1	1	1	1	1	1	1	1	38	19
2017-07-13	Plume	10	1	10	1	2	55	1	1	1	1	1	1	1	1	1	1	1	1	1	1	1	1	1	1	1	1	0	1	1	1	1	1	1	1	1	1	1	1	1	1	1	1	1	1	1	1	39	20
2017-07-13	Plume	10	1	10	1	2	56	1	1	1	1	1	1	1	1	1	1	1	1	1	1	1	1	1	1	1	1	0	1	1	1	1	1	1	1	1	1	1	1	1	1	1	1	1	1	1	1	39	20
2017-07-16	Plume	10	1	10	1	2	57	1	1	1	1	1	1	1	1	1	1	1	1	1	1	1	1	1	1	1	1	0	1	1	1	1	1	1	1	1	1	1	1	1	1	1	1	1	1	1	1	39	20
2017-07-17	Plume	10	1	10	1	2	58	1	1	1	1	1	1	1	1	1	1	1	1	1	1	1	1	1	1	1	1	0	1	1	1	1	1	1	1	1	1	1	1	1	1	1	1	1	1	1	1	39	20
2017-07-18	Plume	10	1	10	1	2	59	1	1	1	1	1	1	1	1	1	1	1	1	1	1	1	1	1	1	1	1	0	1	0	1	1	1	1	1	1	1	1	1	1	1	1	1	1	1	1	1	38	20
2017-07-20	Plume	10	1	10	1	2	60	1	1	1	1	1	1	1	1	1	1	1	1	1	1	1	1	1	1	0	1	0	1	0	1	1	1	1	1	1	1	1	1	1	1	1	1	1	1	1	1	37	19
2017-04-18	Roku	11	0	9	2	0	1	0	0	1	0	0	0	0	1	1	1	1	1	1	0	0	1	1	1	0	0	0	0	0	0	1	1	0	1	1	1	0	0	1	0	1	0	0	0	0	0	17	10
2017-04-21	Roku	11	0	9	2	0	2	1	1	0	0	0	0	1	1	0	0	1	1	1	1	1	0	0	0	1	1	0	0	1	1	0	1	1	0	1	0	0	0	1	1	0	1	0	0	0	0	19	11
2017-04-24	Roku	11	0	9	2	0	3	1	0	0	1	0	1	1	1	0	0	0	1	1	1	1	1	1	1	0	0	0	1	0	0	0	0	1	0	0	0	0	1	1	1	1	1	0	1	0	0	20	12
2017-04-25	Roku	11	0	9	2	0	4	0	0	1	1	0	1	0	0	1	0	0	1	0	1	1	1	1	1	1	0	0	0	0	0	0	1	1	0	1	1	1	0	0	1	1	1	0	1	0	0	20	11
2017-04-27	Roku	11	0	9	2	0	5	0	1	1	1	0	1	0	0	1	1	1	1	0	0	1	1	1	1	1	0	1	0	0	0	1	1	1	0	0	1	1	0	1	1	0	1	1	1	1	0	25	13
2017-04-28	Roku	11	0	9	2	0	6	1	1	0	1	1	0	0	0	1	1	1	1	0	0	1	1	1	1	1	0	0	0	1	1	1	1	0	1	0	1	1	1	1	0	1	0	0	1	1	1	26	13
2017-05-01	Roku	11	0	9	2	0	7	0	1	1	1	0	0	1	0	0	1	0	0	0	1	1	0	0	1	1	0	1	0	0	1	1	0	0	1	0	1	0	0	0	1	0	1	1	0	1	0	18	9
2017-05-02	Roku	11	0	9	2	0	8	1	1	1	1	1	0	1	1	1	1	1	1	1	1	1	1	1	1	1	0	1	0	0	1	0	0	1	1	0	0	1	1	0	0	1	1	0	1	1	1	29	18
2017-05-04	Roku	11	0	9	2	0	9	0	1	1	1	1	1	1	0	1	1	1	1	1	1	1	1	0	1	0	1	0	0	1	0	0	1	0	1	0	1	1	1	1	1	1	1	1	1	1	1	30	16
2017-05-05	Roku	11	0	9	2	0	10	1	1	0	0	0	0	1	1	1	1	1	1	0	0	0	1	1	0	1	1	1	0	1	1	1	0	1	1	1	1	0	1	1	1	0	0	1	1	0	1	26	12
2017-05-08	Roku	11	0	9	2	0	11	0	1	1	1	1	0	1	1	0	0	0	1	0	0	0	1	1	1	0	1	1	1	1	1	0	1	1	1	0	1	0	1	1	1	1	1	0	0	0	1	25	11
2017-05-09	Roku	11	0	9	2	0	12	1	1	1	1	1	0	0	1	1	1	1	1	1	0	0	1	1	0	1	1	1	0	1	0	0	0	1	1	1	1	1	1	1	0	1	1	1	1	1	1	30	15
2017-05-11	Roku	11	0	9	2	0	13	1	1	0	1	1	1	1	1	1	1	1	1	0	1	1	1	1	1	1	1	0	1	1	0	1	1	1	0	1	1	1	1	1	0	1	0	1	1	1	1	33	18
2017-05-12	Roku	11	0	9	2	0	14	1	0	0	0	1	1	1	1	1	0	1	1	1	1	1	1	1	1	1	1	0	1	0	0	0	1	0	0	0	0	0	0	1	0	1	0	0	1	0	1	22	16
2017-05-12	Roku	11	0	9	2	0	15	1	1	1	0	0	1	1	0	0	0	0	1	1	0	0	1	0	0	1	1	0	1	0	0	1	1	1	1	1	1	1	1	1	1	1	1	1	0	1	1	26	10
2017-05-14	Roku	11	0	9	2	0	16	1	1	1	1	0	1	1	1	1	0	0	1	1	1	1	1	1	1	1	1	0	0	1	0	1	1	1	0	1	0	1	1	1	1	1	1	1	1	1	1	32	17
2017-05-17	Roku	11	0	9	2	0	17	1	1	1	1	1	1	1	1	1	1	1	0	1	1	1	1	1	1	1	0	1	1	0	1	1	1	1	1	1	1	1	1	1	1	0	1	1	1	1	1	36	18
2017-05-17	Roku	11	0	9	2	0	18	0	0	1	0	0	1	1	1	1	1	1	1	1	1	1	1	1	1	1	1	1	0	1	1	1	1	1	1	1	0	1	1	1	1	1	1	1	1	1	1	34	16
2017-05-20	Roku	11	0	9	2	0	19	1	1	1	1	0	0	0	0	1	1	1	1	1	1	1	1	1	1	1	1	0	0	1	1	0	1	0	1	1	1	1	1	1	1	1	1	1	1	1	1	32	16
2017-05-23	Roku	11	0	9	2	0	20	1	1	1	1	1	1	1	1	1	1	1	1	1	1	1	1	1	1	1	1	0	0	0	1	1	1	1	1	1	1	1	0	1	1	1	1	1	1	1	1	36	20
2017-05-26	Roku	11	0	9	2	0	21	1	1	1	1	1	1	1	0	1	1	1	1	1	1	1	1	1	1	0	0	1	1	0	0	0	0	1	1	1	1	1	1	1	1	1	1	1	1	1	1	33	17
2017-05-27	Roku	11	0	9	2	0	22	1	1	1	1	1	1	1	1	1	1	1	0	1	1	1	0	0	0	1	1	0	1	1	1	1	1	1	1	1	1	1	1	1	1	1	1	1	1	1	1	35	16
2017-05-30	Roku	11	0	9	2	0	23	1	1	1	1	1	1	1	1	1	1	1	1	1	1	1	1	1	1	1	1	1	0	1	1	0	1	1	1	1	1	1	1	1	1	1	1	1	1	1	1	38	20
2017-06-01	Roku	11	0	9	2	0	24	1	1	1	1	1	0	0	1	1	1	1	1	1	1	1	1	1	1	1	1	0	0	0	1	1	1	1	1	1	1	1	1	1	1	1	1	1	1	1	1	35	18
2017-06-03	Roku	11	0	9	2	0	25	1	1	1	1	1	1	1	1	1	1	1	1	1	1	1	1	1	1	1	1	0	0	0	0	1	1	1	1	1	1	1	1	1	1	1	1	1	1	1	1	36	20
2017-06-03	Roku	11	0	9	2	0	26	1	1	1	1	1	1	1	1	1	1	1	1	1	1	0	0	0	0	0	1	0	1	1	1	1	0	1	1	1	1	1	1	1	1	1	1	1	1	1	1	33	15
2017-06-06	Roku	11	0	9	2	0	27	1	1	1	1	1	1	1	0	0	0	0	1	1	0	0	1	1	1	1	1	0	1	1	1	1	1	1	1	1	1	1	1	1	1	1	1	1	1	1	1	33	14
2017-06-06	Roku	11	0	9	2	0	28	1	1	1	1	1	1	1	1	1	1	1	1	1	1	1	0	1	1	1	1	0	0	1	1	1	1	1	1	1	1	1	1	1	1	1	1	1	1	1	1	37	19
2017-06-09	Roku	11	0	9	2	0	29	1	1	1	1	1	1	1	1	1	1	1	0	1	1	1	1	1	1	1	1	0	1	1	1	1	1	1	1	1	1	1	1	1	1	1	1	1	1	1	1	38	19
2017-06-09	Roku	11	0	9	2	0	30	0	1	1	1	1	0	1	1	0	1	1	1	1	0	1	1	1	1	1	1	0	0	1	1	0	1	1	1	1	0	1	1	1	1	1	1	1	1	1	1	32	16
2017-06-12	Roku	11	0	9	2	0	31	1	1	1	1	1	1	1	1	1	1	1	1	1	1	1	1	1	0	0	0	1	0	1	1	1	1	1	1	1	1	1	1	1	1	1	1	1	1	1	1	36	17
2017-06-13	Roku	11	0	9	2	0	32	1	1	1	1	1	1	1	1	1	1	1	1	1	1	1	1	1	1	1	1	0	1	1	1	1	1	1	0	1	0	0	1	1	1	1	1	1	1	1	1	36	20
2017-06-13	Roku	11	0	9	2	0	33	1	1	1	1	1	1	1	1	1	1	1	1	1	1	1	1	1	1	1	1	0	0	1	1	1	1	1	0	1	1	1	1	1	1	1	1	1	1	1	1	37	20
2017-06-16	Roku	11	0	9	2	0	34	1	1	1	1	1	1	1	1	1	1	1	1	0	0	0	1	1	0	1	1	0	1	1	1	1	1	1	1	1	1	1	1	1	1	1	1	1	1	1	1	35	16
2017-06-16	Roku	11	0	9	2	0	35	1	1	1	1	1	1	1	1	1	1	1	1	1	1	1	1	1	1	1	1	0	0	1	1	1	1	1	1	1	1	1	1	1	1	1	1	1	1	1	1	38	20
2017-06-17	Roku	11	0	9	2	0	36	1	1	1	1	0	1	1	1	1	1	1	1	1	1	1	1	1	1	1	0	1	1	1	1	1	1	1	1	1	1	1	1	1	1	1	1	1	1	1	1	38	18
2017-06-17	Roku	11	0	9	2	0	37	1	1	1	1	1	1	1	1	1	1	1	1	1	1	1	1	1	1	1	1	0	1	1	1	1	1	1	1	1	1	1	1	1	1	1	1	1	1	1	1	39	20
2017-06-19	Roku	11	0	9	2	0	38	1	1	1	1	1	1	1	1	1	1	1	1	1	1	1	1	1	1	1	1	0	0	1	1	1	1	1	1	1	1	1	1	1	1	1	1	1	1	1	1	38	20
2017-06-19	Roku	11	0	9	2	0	39	1	1	1	1	1	1	1	1	1	1	1	0	0	1	1	1	1	1	0	0	1	1	1	1	1	1	1	1	1	1	1	1	1	1	1	1	1	1	1	1	36	16
2017-06-20	Roku	11	0	9	2	0	40	1	1	1	1	1	1	1	1	1	1	1	1	0	1	1	1	0	0	1	0	0	0	1	1	1	1	1	1	1	1	1	1	1	1	1	1	1	1	1	1	34	16
2017-06-23	Roku	11	0	9	2	0	41	1	1	1	1	1	1	1	1	1	1	1	1	1	1	1	1	1	1	0	0	1	1	1	1	1	1	1	1	0	1	1	1	1	1	1	1	1	1	1	1	37	18
2017-06-24	Roku	11	0	9	2	0	42	1	1	1	1	1	1	1	1	1	1	1	1	1	0	0	0	1	1	0	1	1	1	1	1	1	1	1	1	1	1	1	1	1	1	1	1	1	1	1	1	36	16
2017-06-26	Roku	11	0	9	2	0	43	1	1	1	1	1	1	1	1	1	1	1	1	1	1	1	1	1	1	1	1	0	0	1	1	1	1	1	1	1	1	1	1	1	1	1	1	1	1	1	1	38	20
2017-06-26	Roku	11	0	9	2	0	44	1	1	1	1	1	1	1	1	1	1	1	1	1	1	1	1	1	1	1	1	0	1	1	1	1	1	1	1	1	1	1	1	1	1	1	1	1	1	1	1	39	20
2017-06-27	Roku	11	0	9	2	0	45	1	1	1	1	1	1	1	0	1	1	1	1	1	1	1	1	1	1	1	1	0	1	1	1	1	1	1	1	1	1	1	1	1	1	1	1	1	1	1	1	38	19
2017-06-29	Roku	11	0	9	2	0	46	1	1	1	1	1	1	1	1	1	1	1	1	1	1	1	1	1	1	1	1	0	1	1	1	1	1	1	1	1	1	1	1	1	1	1	1	1	1	1	1	39	20
2017-06-30	Roku	11	0	9	2	0	47	1	1	1	1	1	1	1	1	1	1	1	0	0	0	0	1	0	1	0	1	1	1	1	1	1	1	1	1	0	1	1	1	1	1	1	1	1	1	1	1	33	14
2017-07-03	Roku	11	0	9	2	0	48	1	1	1	1	1	1	1	1	0	1	0	0	1	0	1	0	0	0	1	1	0	0	0	1	1	1	1	1	1	1	1	1	1	1	1	1	1	1	1	1	30	13
2017-07-03	Roku	11	0	9	2	0	49	1	1	1	1	1	1	1	1	1	1	1	1	1	1	1	1	1	1	1	1	0	1	1	1	1	1	1	1	0	1	1	1	1	1	1	1	1	1	1	1	38	20
2017-07-05	Roku	11	0	9	2	0	50	1	1	1	1	1	1	1	1	1	1	1	1	1	1	1	0	0	0	0	1	0	1	1	0	0	1	1	1	1	1	1	1	1	1	1	1	1	1	1	1	33	16
2017-07-06	Roku	11	0	9	2	0	51	1	1	1	1	1	1	1	1	1	1	1	1	1	1	1	1	1	1	1	1	0	1	1	1	1	1	1	1	1	1	1	1	1	1	1	1	1	1	1	1	39	20
2017-07-06	Roku	11	0	9	2	0	52	0	1	1	1	1	1	1	1	1	1	1	0	0	1	0	1	1	1	1	1	0	0	0	0	0	1	0	1	0	1	1	1	1	1	1	1	1	1	1	1	29	16
2017-07-09	Roku	11	0	9	2	0	53	1	1	1	1	1	1	1	1	1	1	1	1	1	1	1	1	1	1	1	1	0	1	1	1	1	1	1	1	1	1	1	1	1	1	1	1	1	1	1	1	39	20
2017-07-11	Roku	11	0	9	2	0	54	1	1	1	1	1	1	1	1	1	1	1	1	0	0	1	1	0	0	0	1	1	1	0	1	1	1	1	1	1	1	1	1	1	1	1	1	1	1	1	1	34	15
2017-07-13	Roku	11	0	9	2	0	55	1	1	1	1	1	1	1	1	1	1	1	1	1	1	1	1	1	1	1	1	0	1	1	1	1	1	1	1	1	1	1	1	1	1	1	1	1	1	1	1	39	20
2017-07-13	Roku	11	0	9	2	0	56	1	1	1	1	1	1	1	1	1	1	1	1	1	1	1	1	0	1	1	1	0	1	1	1	0	1	1	1	1	1	1	1	1	1	1	1	1	1	1	1	37	19
2017-07-16	Roku	11	0	9	2	0	57	1	1	1	1	1	1	1	1	1	1	1	1	1	1	1	1	1	1	1	1	0	1	1	1	1	1	1	1	1	1	1	1	1	1	1	1	1	1	1	1	39	20
2017-07-17	Roku	11	0	9	2	0	58	1	1	1	1	1	1	1	1	1	1	1	1	1	1	1	1	1	1	1	1	0	1	1	1	1	1	1	1	1	1	1	1	1	1	1	1	1	1	1	1	39	20
2017-07-18	Roku	11	0	9	2	0	59	1	1	1	1	1	1	1	1	1	1	1	1	1	1	1	1	1	1	1	1	0	1	1	1	1	1	1	1	1	1	1	1	1	1	1	1	1	1	1	1	39	20
2017-07-20	Roku	11	0	9	2	0	60	1	1	1	1	1	1	1	1	1	1	1	1	1	1	1	1	0	0	1	0	1	1	1	1	1	1	1	1	1	1	1	1	1	1	1	1	1	1	1	1	37	17
2017-04-21	Willy	12	1	10	2	0	1	1	0	0	1	0	1	1	1	1	0	1	1	1	1	0	1	1	0	0	0	1	0	0	0	0	1	1	0	0	0	0	0	0	1	0	0	0	0	1	0	17	12
2017-04-24	Willy	12	1	10	2	0	2	1	0	0	0	1	0	0	0	1	0	1	1	1	1	1	1	1	1	1	1	0	0	1	1	0	1	0	1	0	0	0	1	0	1	0	0	0	0	1	0	20	13
2017-04-25	Willy	12	1	10	2	0	3	1	1	0	0	1	1	0	0	1	1	1	1	0	0	1	0	1	1	1	1	0	1	1	0	1	0	0	0	1	1	0	0	1	0	0	0	0	0	1	0	20	13
2017-04-27	Willy	12	1	10	2	0	4	1	1	1	0	1	1	1	0	1	1	0	1	1	1	1	1	1	1	1	1	0	0	0	0	0	0	0	1	1	0	1	0	0	0	1	1	1	1	1	1	26	17
2017-04-28	Willy	12	1	10	2	0	5	1	1	0	1	1	1	1	0	1	1	1	1	1	1	0	1	1	1	1	1	0	1	0	1	0	0	1	1	0	0	1	1	1	0	0	0	1	0	1	1	27	17
2017-05-01	Willy	12	1	10	2	0	6	0	1	1	1	0	0	1	1	0	1	1	1	1	1	1	1	1	1	1	1	0	0	1	0	0	0	0	0	1	1	0	0	0	1	1	1	0	0	1	0	23	16
2017-05-02	Willy	12	1	10	2	0	7	0	1	1	0	1	1	1	0	1	1	1	1	1	0	1	1	1	0	1	0	0	0	1	1	0	0	1	0	0	0	1	0	1	0	0	1	0	1	1	1	23	14
2017-05-04	Willy	12	1	10	2	0	8	1	1	0	0	1	0	1	1	0	0	1	1	1	0	1	0	1	1	1	1	0	1	0	0	1	1	1	1	0	1	0	1	1	0	1	1	1	1	1	1	27	13
2017-05-05	Willy	12	1	10	2	0	9	1	1	1	0	0	0	1	1	0	0	1	1	1	1	1	1	1	1	1	1	0	1	0	1	1	1	1	0	1	1	1	1	1	1	1	1	1	1	1	1	32	15
2017-05-08	Willy	12	1	10	2	0	10	1	1	1	0	1	0	1	1	1	1	1	1	1	1	1	1	1	1	1	1	0	0	0	0	1	1	1	1	1	1	1	1	1	1	1	1	1	1	1	1	34	18
2017-05-09	Willy	12	1	10	2	0	11	1	1	1	0	0	1	1	1	1	1	1	1	1	1	1	0	1	1	1	1	0	1	1	1	1	1	1	1	1	1	1	1	1	1	0	1	1	1	1	1	35	17
2017-05-11	Willy	12	1	10	2	0	12	1	1	1	0	1	1	1	1	1	1	1	1	1	1	1	0	0	1	1	1	0	0	0	0	0	1	0	1	1	0	1	1	1	1	1	1	1	1	0	0	28	17
2017-05-12	Willy	12	1	10	2	0	13	1	0	1	1	1	1	1	0	1	1	1	1	1	1	1	1	1	1	0	0	1	0	1	1	1	0	1	1	0	1	1	1	1	1	1	1	1	1	1	1	33	16
2017-05-14	Willy	12	1	10	2	0	14	1	1	0	0	0	1	1	1	1	1	1	1	1	1	1	1	1	1	1	1	0	0	0	0	1	1	1	1	1	1	1	1	1	1	1	1	1	1	1	1	33	17
2017-05-17	Willy	12	1	10	2	0	15	1	1	0	1	1	1	1	1	1	1	1	1	1	1	1	1	1	1	1	1	0	0	1	0	1	1	1	1	1	1	1	1	1	1	1	1	1	1	1	1	36	19
2017-05-17	Willy	12	1	10	2	0	16	1	1	1	1	1	1	1	1	1	1	1	1	1	0	0	0	1	1	1	1	0	0	0	0	1	1	1	1	1	1	1	1	1	1	1	1	1	1	1	1	33	17
2017-05-20	Willy	12	1	10	2	0	17	1	1	1	1	1	1	1	0	1	1	1	1	1	1	1	1	1	1	1	1	0	1	0	1	1	1	1	1	0	1	1	1	1	1	1	1	1	1	1	1	36	19
2017-05-23	Willy	12	1	10	2	0	18	1	1	1	1	0	1	1	1	1	0	1	1	1	1	1	1	1	1	1	1	0	0	1	1	1	1	1	1	1	1	1	1	1	1	1	1	1	1	1	1	36	18
2017-05-26	Willy	12	1	10	2	0	19	1	1	1	1	1	1	1	1	1	1	1	1	1	0	0	1	1	0	1	1	0	1	1	1	1	1	1	1	1	1	1	1	1	1	1	1	1	1	1	1	36	17
2017-05-26	Willy	12	1	10	2	0	20	1	1	1	1	1	1	1	1	1	1	1	1	1	1	1	1	1	1	1	1	0	1	1	0	1	1	1	1	1	1	1	1	1	1	1	1	1	1	1	1	38	20
2017-05-27	Willy	12	1	10	2	0	21	1	1	1	1	1	1	1	1	1	0	1	1	1	1	1	1	1	1	1	1	0	0	1	1	1	1	1	1	1	1	1	1	1	1	1	1	1	1	1	1	37	19
2017-05-30	Willy	12	1	10	2	0	22	1	1	1	1	1	1	1	1	1	1	1	1	1	1	1	1	1	1	1	1	0	0	0	1	1	1	1	1	1	1	1	1	1	1	1	1	1	1	1	1	37	20
2017-06-01	Willy	12	1	10	2	0	23	1	1	1	1	0	1	1	1	1	1	1	1	1	1	1	1	1	1	1	1	0	1	1	1	1	1	1	1	1	1	1	1	1	1	1	1	1	1	1	1	38	19
2017-06-03	Willy	12	1	10	2	0	24	1	1	1	1	1	1	1	1	1	1	1	1	1	1	1	1	1	1	1	1	0	1	1	1	1	1	1	1	1	1	1	1	1	1	1	1	1	1	1	1	39	20
2017-06-03	Willy	12	1	10	2	0	25	0	1	1	1	1	1	1	1	1	1	1	1	1	1	1	1	1	1	1	1	0	0	1	1	1	1	1	1	1	1	1	1	1	1	1	1	1	1	1	1	37	19
2017-06-06	Willy	12	1	10	2	0	26	1	1	1	1	1	1	1	1	1	1	1	1	1	1	1	1	1	1	1	1	0	1	1	0	0	1	1	1	1	1	1	1	1	1	1	1	1	1	1	1	37	20
2017-06-06	Willy	12	1	10	2	0	27	1	1	1	1	1	1	1	1	1	1	1	0	0	1	1	1	0	1	1	1	0	1	1	0	1	1	1	1	1	1	1	1	1	1	1	1	1	1	1	1	35	17
2017-06-09	Willy	12	1	10	2	0	28	1	1	1	1	1	1	1	1	1	1	1	0	1	1	0	0	1	1	1	1	0	0	1	0	1	1	1	1	1	1	1	1	1	1	1	1	1	1	1	1	34	17
2017-06-12	Willy	12	1	10	2	0	29	1	1	1	1	1	1	1	1	1	1	0	1	1	1	1	1	1	1	1	1	0	1	0	1	1	1	1	1	1	1	1	1	1	1	1	1	1	1	1	1	37	19
2017-06-13	Willy	12	1	10	2	0	30	1	1	1	1	1	1	0	0	1	1	1	1	1	1	1	1	0	0	0	1	0	1	1	0	1	1	1	1	1	1	1	1	1	1	1	1	1	1	1	1	33	15
2017-06-13	Willy	12	1	10	2	0	31	1	1	1	1	1	1	1	1	1	1	1	1	1	1	1	1	1	1	1	1	0	0	1	1	1	1	1	1	1	1	1	1	1	1	1	0	0	1	1	1	36	20
2017-06-16	Willy	12	1	10	2	0	32	1	1	1	1	1	1	1	1	1	1	1	1	1	1	1	1	1	1	1	1	0	1	0	1	1	1	1	0	1	1	1	1	1	1	1	1	1	1	1	1	37	20
2017-06-16	Willy	12	1	10	2	0	33	1	1	1	1	1	1	1	1	1	0	1	1	1	1	1	0	1	1	1	1	0	1	1	1	1	1	1	1	1	1	1	1	1	1	1	1	1	1	1	1	37	18
2017-06-17	Willy	12	1	10	2	0	34	1	1	1	1	1	1	1	1	1	1	1	1	1	1	1	1	1	1	1	1	0	1	1	1	1	1	1	1	1	1	1	1	1	1	1	1	1	1	1	1	39	20
2017-06-17	Willy	12	1	10	2	0	35	1	1	1	1	1	1	1	1	1	1	1	1	1	1	1	1	0	0	1	1	0	1	1	1	1	1	1	1	1	1	1	1	1	1	1	1	1	1	1	1	37	18
2017-06-19	Willy	12	1	10	2	0	36	1	1	1	1	1	1	1	1	1	1	1	1	1	1	1	1	1	1	1	1	0	1	1	1	1	1	1	1	1	1	1	1	1	1	1	1	1	1	1	1	39	20
2017-06-19	Willy	12	1	10	2	0	37	1	1	1	1	1	1	1	1	1	1	1	1	1	1	1	1	1	1	1	1	1	1	1	1	1	1	0	1	1	1	1	1	1	1	1	1	1	1	1	1	39	20
2017-06-20	Willy	12	1	10	2	0	38	1	1	1	1	1	1	0	1	1	0	1	1	1	1	1	1	1	1	1	1	0	1	1	1	1	1	1	1	1	1	1	1	1	1	1	1	1	1	1	1	37	18
2017-06-20	Willy	12	1	10	2	0	39	1	1	1	1	1	1	1	1	1	1	1	1	1	1	1	1	1	1	1	1	0	1	1	1	1	1	1	1	0	1	1	1	1	1	1	1	1	1	1	1	38	20
2017-06-23	Willy	12	1	10	2	0	40	1	1	1	1	1	1	1	1	1	1	1	1	1	1	0	1	1	1	1	1	0	1	1	1	1	1	1	1	1	1	1	1	1	1	1	1	1	1	1	1	38	19
2017-06-24	Willy	12	1	10	2	0	41	1	1	1	1	1	1	1	1	1	1	1	1	1	1	1	1	1	1	1	0	0	1	0	1	1	1	1	1	1	1	1	1	1	1	1	1	1	1	1	1	37	19
2017-06-24	Willy	12	1	10	2	0	42	1	1	1	1	1	1	1	1	1	1	1	1	1	1	0	1	0	1	1	1	0	0	1	1	1	1	1	1	1	1	1	1	1	1	1	1	1	1	1	1	36	18
2017-06-26	Willy	12	1	10	2	0	43	1	1	1	1	1	1	1	1	1	1	1	1	1	1	1	1	1	1	1	1	0	1	1	1	1	1	1	1	1	1	1	1	1	1	1	1	1	1	1	1	39	20
2017-06-26	Willy	12	1	10	2	0	44	1	1	1	1	1	1	1	1	1	1	1	1	1	1	1	1	1	1	1	1	0	1	0	1	1	1	1	1	1	1	1	1	1	1	1	1	1	1	1	1	38	20
2017-06-27	Willy	12	1	10	2	0	45	1	1	1	1	1	1	1	1	1	1	1	1	1	1	1	1	1	1	1	1	0	1	1	1	1	1	1	1	1	1	1	1	1	1	1	1	1	1	1	1	39	20
2017-06-29	Willy	12	1	10	2	0	46	1	1	1	1	1	1	1	1	1	1	1	1	1	1	1	1	1	1	1	1	0	1	1	1	1	1	1	1	1	1	1	1	1	1	1	1	1	1	1	1	39	20
2017-06-29	Willy	12	1	10	2	0	47	1	1	1	1	1	1	1	1	1	1	1	1	1	1	1	1	1	0	1	1	0	1	1	1	1	1	1	1	1	1	1	1	1	1	1	1	1	1	1	1	38	19
2017-06-30	Willy	12	1	10	2	0	48	1	1	1	1	1	1	1	1	1	1	1	1	1	1	1	1	1	1	1	1	0	0	1	1	1	1	1	1	1	1	1	1	1	1	1	1	1	1	1	1	38	20
2017-07-03	Willy	12	1	10	2	0	49	1	1	1	1	1	1	1	1	1	1	1	1	1	1	1	1	1	1	1	1	0	0	1	1	1	1	1	1	1	1	1	1	1	1	1	1	1	1	1	1	38	20
2017-07-05	Willy	12	1	10	2	0	50	1	1	1	1	1	1	1	1	1	1	1	1	1	1	1	1	1	1	1	1	0	0	1	1	1	1	1	1	1	1	1	1	1	1	1	1	1	1	1	1	38	20
2017-07-06	Willy	12	1	10	2	0	51	1	1	1	1	1	1	1	1	1	1	1	1	1	1	1	0	0	1	1	1	0	1	1	0	1	1	1	1	1	1	1	1	1	1	1	1	1	1	1	1	36	18
2017-07-06	Willy	12	1	10	2	0	52	0	1	1	0	1	1	1	1	1	1	1	1	1	1	1	1	1	1	1	1	0	1	1	1	1	1	1	1	1	1	1	1	1	1	1	1	1	1	1	1	37	18
2017-07-09	Willy	12	1	10	2	0	53	1	1	1	1	1	1	1	1	0	0	1	1	1	1	1	1	1	1	1	1	0	1	1	1	1	1	1	1	1	1	1	1	1	1	1	1	1	1	1	1	37	18
2017-07-11	Willy	12	1	10	2	0	54	1	1	1	1	1	1	1	1	1	1	1	1	1	1	1	1	1	1	1	1	0	1	1	1	1	1	1	1	1	1	1	1	1	1	1	1	1	1	1	1	39	20
2017-07-13	Willy	12	1	10	2	0	55	1	1	1	1	1	1	1	1	1	1	1	1	1	1	1	1	1	1	1	1	0	1	1	1	1	1	1	1	1	1	1	1	1	1	1	1	1	1	1	1	39	20
2017-07-13	Willy	12	1	10	2	0	56	1	1	1	1	1	1	0	1	1	1	1	1	1	1	1	1	1	1	1	1	0	1	1	1	1	1	1	1	1	1	0	1	1	1	1	1	1	1	1	1	37	19
2017-07-16	Willy	12	1	10	2	0	57	1	1	1	1	1	1	1	1	1	1	1	1	1	1	1	1	1	1	1	1	0	1	1	1	1	1	1	1	1	1	0	1	1	1	1	1	1	1	1	1	38	20
2017-07-17	Willy	12	1	10	2	0	58	1	1	1	1	1	1	1	1	1	1	1	1	1	1	1	1	1	1	1	1	0	1	0	1	1	1	1	1	1	1	1	1	1	1	1	1	1	1	1	1	38	20
2017-07-18	Willy	12	1	10	2	0	59	1	1	1	1	1	1	1	1	1	1	1	1	1	1	1	1	1	1	1	1	0	0	1	1	1	1	1	1	1	1	1	1	1	1	1	1	1	1	1	1	38	20
2017-07-20	Willy	12	1	10	2	0	60	1	1	1	1	1	1	1	1	1	1	1	1	1	1	1	1	1	1	1	1	1	1	1	1	1	1	1	1	1	1	1	1	1	1	1	1	1	1	1	1	40	20
[truncated: 178 more columns]

## Sheet: shifted
Date	Bird	Bird_n	session	session_n	type	group	group_ex	T1	T2	T3	T4	T5	T6	T7	T8	T9	T10	T11	T12	T13	T14	T15	T16	T17	T18	T19	T20	T21	T22	T23	T24	T25	T26	T27	T28	T29	T30	T31	T32	T33	T34	T35	T36	T37	T38	T39	T40	C_Session	C_part1
2017-07-23	Anu	1	1B	1	2	1	1	1	1	1	1	1	1	1	1	1	1	0	1	1	1	1	1	1	1	1	1	0	1	1	1	1	1	1	1	1	1	1	1	1	1	1	1	1	1	1	1	38	10
2017-07-23	Anu	1	2A	2	1	1	1	1	0	1	0	0	1	1	1	1	0	1	1	1	1	0	1	1	1	1	1	0	1	1	1	0	1	1	1	1	1	1	1	1	1	1	1	1	1	1	1	33	15
2017-07-26	Anu	1	3C	3	3	1	1	1	1	1	1	1	1	1	1	1	1	1	1	1	1	1	1	0	1	1	1	1	1	1	1	1	1	1	1	1	1	0	1	1	1	1	1	1	1	1	1	38	29
2017-07-27	Anu	1	4A	4	1	1	1	1	1	1	1	1	1	1	1	1	0	1	0	1	1	1	1	1	1	1	1	0	1	1	1	1	1	1	1	1	1	1	1	1	1	1	1	1	1	1	1	37	18
2017-07-27	Anu	1	5B	5	2	1	1	1	1	1	1	1	1	1	1	1	1	0	0	1	1	1	1	1	1	1	1	1	1	1	1	1	1	1	1	1	1	1	1	1	1	1	1	1	1	1	1	38	10
2017-07-28	Anu	1	6A	6	1	1	1	1	1	1	1	1	1	1	1	1	1	1	0	1	1	1	1	1	1	1	0	0	1	1	1	1	1	1	1	1	1	1	1	1	1	1	1	1	1	1	1	37	18
2017-07-28	Anu	1	7C	7	3	1	1	0	1	1	1	1	1	1	1	1	1	1	1	1	1	1	1	1	0	0	0	1	0	1	1	1	1	1	1	1	1	0	1	1	1	1	1	1	1	1	1	34	25
2017-07-29	Anu	1	8A	8	1	1	1	1	1	1	1	1	1	1	1	1	1	1	1	1	1	1	0	1	1	1	1	0	1	1	1	0	1	1	1	1	1	1	1	1	1	1	1	1	1	1	1	37	19
2017-07-23	Coco	2	1B	1	2	2	2	1	1	1	1	1	1	1	1	0	0	0	1	0	1	0	0	1	1	1	1	1	1	1	1	1	1	1	1	1	1	1	1	1	1	1	1	1	1	1	1	34	8
2017-07-23	Coco	2	2A	2	1	2	2	1	1	1	1	1	1	0	0	1	0	0	1	1	1	0	0	0	0	1	1	0	1	0	1	1	1	1	1	1	1	1	1	1	1	1	1	1	1	1	1	30	12
2017-07-25	Coco	2	3C	3	3	2	2	1	1	1	1	1	1	1	1	1	1	1	0	1	0	0	0	0	1	1	0	0	1	1	0	0	1	0	1	0	0	0	1	1	1	1	1	1	1	0	0	25	18
2017-07-26	Coco	2	4A	4	1	2	2	1	1	1	1	1	1	1	1	1	1	0	1	1	1	1	1	1	1	1	1	0	1	0	1	1	1	1	1	1	1	1	1	1	1	1	1	1	1	1	1	37	19
2017-07-26	Coco	2	5B	5	2	2	2	1	1	1	1	1	1	1	1	1	1	0	1	0	0	1	0	0	1	0	0	1	1	1	1	1	1	1	1	1	1	1	1	1	1	1	1	1	1	1	1	33	10
2017-07-28	Coco	2	6A	6	1	2	2	1	1	1	1	1	1	1	1	1	1	0	0	0	1	1	1	1	1	1	1	0	1	1	0	1	1	1	1	1	1	1	1	1	1	1	1	1	1	1	1	35	17
2017-07-28	Coco	2	7C	7	3	2	2	1	1	1	1	1	1	0	1	0	1	0	1	1	1	0	1	1	1	1	1	1	1	1	1	1	1	1	1	1	1	1	0	0	0	1	0	1	1	1	1	32	26
2017-07-29	Coco	2	8A	8	1	2	2	1	1	1	1	1	1	1	1	1	0	1	1	1	1	1	1	1	1	1	1	0	0	0	1	0	0	0	1	0	0	1	1	1	1	1	1	1	1	1	1	31	19
2017-07-23	Frowin	3	1C	1	3	1	1	1	1	1	1	1	1	1	1	1	1	1	1	0	1	1	1	1	1	1	1	1	1	1	1	1	1	1	1	1	1	0	1	1	1	1	1	1	1	1	1	38	29
2017-07-23	Frowin	3	2A	2	1	1	1	1	1	1	1	1	1	1	1	1	1	1	1	1	1	1	1	1	1	1	1	0	1	1	1	1	1	1	1	1	1	1	1	1	1	1	1	1	1	1	1	39	20
2017-07-25	Frowin	3	3B	3	2	1	1	1	1	1	1	1	1	1	1	1	1	0	1	1	1	1	1	1	1	1	1	1	1	1	1	1	1	1	1	1	1	1	1	1	1	1	1	1	1	1	1	39	10
2017-07-26	Frowin	3	4A	4	1	1	1	1	1	1	1	1	1	1	1	1	1	1	1	1	1	1	1	1	1	1	1	0	1	1	1	1	1	1	1	1	1	1	1	1	1	1	1	1	1	1	1	39	20
2017-07-26	Frowin	3	5C	5	3	1	1	0	1	1	1	1	1	1	1	1	1	1	1	1	1	1	1	1	1	1	1	1	1	1	1	1	1	1	1	1	1	0	1	1	1	1	1	1	1	1	1	38	29
2017-07-28	Frowin	3	6A	6	1	1	1	1	1	1	1	1	1	1	1	1	1	1	1	1	1	1	1	1	1	1	1	0	1	1	1	1	1	1	1	1	1	1	1	1	1	1	1	1	1	1	1	39	20
2017-07-28	Frowin	3	7B	7	2	1	1	0	1	1	1	1	1	1	1	1	1	0	1	1	1	1	1	1	1	1	1	1	1	1	1	1	1	1	1	1	1	1	1	1	1	1	1	1	1	1	1	38	9
2017-07-29	Frowin	3	8A	8	1	1	1	1	1	1	1	1	1	1	1	1	1	1	1	1	1	1	1	1	1	1	1	0	1	0	1	1	1	1	1	1	1	1	1	1	1	1	1	1	1	1	1	38	20
2017-07-23	John	4	1B	1	2	2	2	0	1	1	1	1	1	1	1	1	1	0	1	0	1	1	1	1	1	1	1	1	1	1	1	1	1	1	1	1	1	1	1	1	1	1	1	1	1	1	1	37	9
2017-07-23	John	4	2A	2	1	2	2	1	1	1	1	1	1	1	1	1	1	1	1	1	1	1	1	1	1	1	1	0	0	1	1	1	1	1	1	1	1	1	1	1	1	1	1	1	1	1	1	38	20
2017-07-25	John	4	3C	3	3	2	2	1	1	1	1	1	1	1	1	1	1	1	1	1	1	1	1	1	1	0	0	0	1	0	0	0	0	0	1	1	0	0	1	1	1	1	1	1	1	1	1	30	21
2017-07-26	John	4	4A	4	1	2	2	1	1	1	1	1	1	1	1	1	1	1	1	1	1	1	1	1	1	1	1	0	0	0	1	1	1	1	1	1	1	1	1	1	1	1	1	1	1	1	1	37	20
2017-07-26	John	4	5B	5	2	2	2	1	1	1	1	1	1	1	1	1	1	0	1	0	1	0	0	1	1	1	1	1	1	1	1	1	1	1	1	1	1	1	1	1	1	1	1	1	1	1	1	36	10
2017-07-28	John	4	6A	6	1	2	2	1	1	1	1	1	1	1	1	1	1	1	1	1	1	1	1	1	1	1	1	0	1	1	1	1	1	1	0	1	1	1	1	1	1	1	1	1	1	1	1	38	20
2017-07-28	John	4	7C	7	3	2	2	1	1	1	1	1	1	1	1	1	1	1	1	1	1	1	1	1	1	1	1	1	1	1	1	1	0	0	0	0	0	0	1	1	1	1	1	1	1	1	1	34	25
2017-07-29	John	4	8A	8	1	2	2	1	1	1	1	1	1	1	1	1	1	1	0	1	1	1	1	1	1	1	1	0	1	1	1	1	1	1	0	1	1	1	1	1	1	1	1	1	1	1	1	37	19
2017-07-23	Lilly	5	1C	1	3	1	1	1	1	1	1	1	1	1	1	1	1	1	1	1	1	1	1	1	1	1	1	1	1	1	1	1	1	1	1	1	1	0	0	1	1	1	1	1	1	1	1	38	30
2017-07-23	Lilly	5	2A	2	1	1	1	1	1	1	1	1	1	1	1	1	1	1	1	1	0	0	0	1	1	1	1	0	1	0	1	1	1	1	1	1	1	1	0	1	1	1	1	1	1	1	1	34	17
2017-07-25	Lilly	5	3B	3	2	1	1	1	1	1	1	1	1	1	1	1	1	0	1	1	1	1	1	1	1	1	1	1	1	1	1	1	1	1	1	1	1	1	1	1	1	1	1	1	1	1	1	39	10
2017-07-26	Lilly	5	4A	4	1	1	1	1	1	1	1	1	1	1	1	1	1	1	1	1	1	1	1	1	1	1	1	0	0	1	1	1	1	1	1	1	1	1	1	1	1	1	1	1	1	1	1	38	20
2017-07-26	Lilly	5	5C	5	3	1	1	1	1	1	1	1	1	1	1	1	1	1	1	1	1	1	1	1	1	1	1	1	1	1	1	1	1	1	0	1	1	1	0	1	1	1	1	1	1	1	1	38	29
2017-07-28	Lilly	5	6A	6	1	1	1	1	1	1	1	1	1	1	1	1	1	1	1	1	1	1	1	1	1	1	1	0	0	1	1	1	1	1	1	1	1	1	1	1	1	1	1	1	1	1	1	38	20
2017-07-28	Lilly	5	7B	7	2	1	1	1	1	1	1	1	1	1	1	1	1	0	1	1	1	1	1	1	1	1	1	1	1	1	1	1	1	1	1	1	1	1	1	1	1	1	1	1	1	1	1	39	10
2017-07-29	Lilly	5	8A	8	1	1	1	1	1	1	1	1	1	1	1	1	1	1	1	1	1	1	1	1	1	1	1	0	1	1	1	1	1	1	1	1	1	1	1	1	1	1	1	1	1	1	1	39	20
2017-07-23	Mali	6	1B	1	2	1	1	0	0	0	1	1	1	1	1	1	1	0	1	1	1	1	1	1	1	1	1	1	1	1	1	1	1	1	1	1	1	1	1	1	1	1	1	1	1	1	1	36	7
2017-07-23	Mali	6	2A	2	1	1	1	1	1	1	1	1	1	1	1	1	1	1	1	1	1	1	1	1	1	1	1	0	1	1	1	1	1	1	1	1	1	1	1	1	1	1	1	1	1	1	1	39	20
2017-07-25	Mali	6	3C	3	3	1	1	1	1	1	1	1	1	1	1	1	1	0	1	1	1	1	1	1	1	1	1	1	1	1	1	1	1	1	1	1	1	0	0	1	1	1	1	1	1	1	1	37	29
2017-07-26	Mali	6	4A	4	1	1	1	1	1	1	1	1	1	1	1	1	1	1	1	1	1	1	1	1	1	1	1	0	1	1	1	1	1	1	1	1	1	1	1	1	1	1	1	1	1	1	1	39	20
2017-07-26	Mali	6	5B	5	2	1	1	1	1	1	1	1	1	1	1	1	1	0	1	0	1	1	1	1	1	1	1	1	1	1	1	1	1	1	1	1	1	1	1	1	1	1	1	1	1	1	1	38	10
2017-07-28	Mali	6	6A	6	1	1	1	1	1	1	1	1	1	1	1	1	1	1	1	1	1	1	1	1	1	1	1	0	1	1	1	1	1	1	1	1	1	1	1	1	1	1	1	1	1	1	1	39	20
2017-07-28	Mali	6	7C	7	3	1	1	1	1	1	1	1	1	1	1	1	1	1	1	1	1	1	1	1	1	1	1	1	1	0	0	1	1	1	1	1	1	0	0	1	1	1	1	1	1	1	1	36	28
2017-07-29	Mali	6	8A	8	1	1	1	1	1	1	1	1	1	1	1	1	1	1	0	1	1	1	1	1	1	1	1	0	1	1	1	1	1	1	1	1	1	1	1	1	1	1	1	1	1	1	1	38	19
2017-07-23	Papu	7	1B	1	2	2	3	0	1	1	1	0	1	0	0	1	0	0	1	1	1	0	1	1	1	1	1	1	1	1	1	1	1	1	1	1	1	1	1	1	1	1	1	1	1	1	1	33	5
2017-07-23	Papu	7	2A	2	1	2	3	0	1	1	0	0	1	0	0	1	0	0	1	0	0	1	0	0	0	1	0	0	1	1	1	1	0	1	1	1	1	1	1	1	1	1	1	1	1	1	1	25	7
2017-07-25	Papu	7	3C	3	3	2	3	0	1	1	0	1	1	0	0	0	1	0	0	1	1	0	0	0	1	0	1	0	1	0	1	0	0	1	0	1	0	0	1	1	1	1	0	1	1	1	1	21	13
2017-07-26	Papu	7	4A	4	1	2	3	1	1	0	0	1	1	1	0	0	1	0	1	0	0	0	0	1	0	0	1	1	1	1	1	1	1	1	1	1	1	1	1	1	1	1	1	1	1	1	1	29	9
2017-07-26	Papu	7	5B	5	2	2	3	1	1	0	0	1	1	0	0	1	0	1	1	0	0	1	1	1	1	1	1	1	1	1	1	1	1	1	1	1	1	0	0	0	1	1	1	1	1	1	1	30	5
2017-07-28	Papu	7	6A	6	1	2	3	0	0	1	1	0	0	0	1	1	0	1	0	0	1	0	1	0	0	1	1	0	1	0	1	1	1	1	1	1	1	1	1	1	1	1	1	1	1	1	1	27	9
2017-07-28	Papu	7	7C	7	3	2	3	1	1	1	0	1	0	0	1	0	1	0	0	0	1	0	0	1	0	1	0	1	0	0	0	1	0	0	0	1	0	1	1	1	1	1	0	1	1	1	1	21	12
2017-07-29	Papu	7	8A	8	1	2	3	1	1	0	1	0	1	0	1	1	0	0	0	1	0	0	0	1	0	1	1	1	0	0	1	0	0	0	1	1	1	1	0	1	1	1	1	1	1	1	1	24	10
2017-07-23	Paul	8	1B	1	2	1	1	1	1	1	1	1	1	1	1	1	1	0	1	1	1	1	1	1	1	1	1	1	1	1	1	1	1	1	1	1	1	1	1	1	1	1	1	1	1	1	1	39	10
2017-07-23	Paul	8	2A	2	1	1	1	1	1	1	1	1	1	1	1	1	1	1	1	1	1	1	1	1	1	1	1	0	1	1	1	1	1	1	1	1	1	1	1	1	1	1	1	1	1	1	1	39	20
2017-07-25	Paul	8	3C	3	3	1	1	1	1	1	1	1	1	1	1	1	1	1	1	1	1	1	1	1	1	1	1	1	1	1	1	1	1	1	1	1	1	0	1	1	1	1	1	1	1	1	1	39	30
2017-07-26	Paul	8	4A	4	1	1	1	1	1	1	1	1	1	1	1	1	1	1	1	1	1	1	1	1	1	1	1	0	1	1	1	1	1	1	1	1	1	1	1	1	1	1	1	1	1	1	1	39	20
2017-07-26	Paul	8	5B	5	2	1	1	1	1	1	1	1	1	1	1	1	1	0	0	1	1	1	1	1	1	1	1	1	1	1	1	1	1	1	1	1	1	1	1	1	1	1	1	1	1	1	1	38	10
2017-07-28	Paul	8	6A	6	1	1	1	1	1	1	1	1	1	1	1	1	1	1	1	1	1	1	1	1	1	1	1	0	1	1	1	1	1	1	1	1	1	1	1	1	1	1	1	1	1	1	1	39	20
2017-07-28	Paul	8	7C	7	3	1	1	1	1	1	1	1	1	1	1	1	1	1	1	1	1	1	1	1	1	1	1	1	1	1	1	1	1	1	1	1	1	0	1	1	1	1	1	1	1	1	1	39	30
2017-07-29	Paul	8	8A	8	1	1	1	1	1	1	1	1	1	1	1	1	1	1	1	1	1	1	1	1	1	1	1	1	1	1	1	1	1	1	1	1	1	1	1	1	1	1	1	1	1	1	1	40	20
2017-07-23	Pick	9	1C	1	3	2	3	0	1	1	0	1	1	1	0	0	1	0	0	1	1	0	0	0	1	0	1	0	1	0	1	0	0	1	1	1	0	0	1	0	1	1	0	1	1	1	1	22	15
2017-07-23	Pick	9	2A	2	1	2	3	0	1	1	0	0	1	1	0	1	1	0	1	0	0	1	1	0	0	1	0	0	1	1	1	0	1	1	1	1	1	1	1	1	1	1	1	1	1	1	1	28	10
2017-07-25	Pick	9	3B	3	2	2	3	0	1	1	1	0	1	0	0	1	0	0	1	1	1	0	1	1	1	1	1	1	1	1	1	1	1	1	1	1	1	1	1	1	1	1	1	1	1	1	1	33	5
2017-07-26	Pick	9	4A	4	1	2	3	1	1	0	0	1	1	1	0	0	1	0	1	1	0	0	0	1	0	0	1	1	1	1	1	1	1	1	1	1	1	1	1	1	1	1	1	1	1	1	1	30	10
2017-07-26	Pick	9	5C	5	3	2	3	1	1	0	0	0	0	0	1	0	1	0	0	0	1	0	0	1	1	0	0	1	0	0	0	1	1	0	0	1	0	1	1	0	0	1	0	0	1	1	1	17	11
2017-07-28	Pick	9	6A	6	1	2	3	0	0	1	1	0	0	0	1	1	0	1	0	0	1	1	1	0	0	1	1	1	1	0	1	1	1	1	1	1	1	1	1	1	1	1	1	1	1	1	1	29	10
2017-07-28	Pick	9	7B	7	2	2	3	1	1	0	0	1	1	0	0	1	0	1	1	0	0	1	1	1	1	1	1	1	1	1	1	1	1	1	1	1	1	1	1	1	1	1	1	1	1	1	1	33	5
2017-07-29	Pick	9	8A	8	1	2	3	1	1	0	1	0	1	0	1	1	0	0	0	1	0	0	0	1	0	1	1	1	0	1	1	1	1	1	1	1	1	1	1	1	1	1	1	1	1	1	1	29	10
2017-07-23	Plume	10	1C	1	3	1	1	1	1	1	1	1	1	1	1	1	1	1	1	1	1	1	1	1	1	1	1	1	1	1	1	1	1	1	1	0	0	0	0	1	1	1	1	1	1	1	1	36	28
2017-07-23	Plume	10	2A	2	1	1	1	1	1	1	1	1	1	1	1	1	1	1	1	1	1	1	1	1	1	1	1	1	1	1	1	1	1	1	1	1	1	1	1	1	1	1	1	1	1	1	1	40	20
2017-07-25	Plume	10	3B	3	2	1	1	1	1	1	1	1	1	1	1	1	1	0	1	1	1	1	1	1	1	1	1	1	1	1	1	1	1	1	1	1	1	1	1	1	1	1	1	1	1	1	0	38	10
2017-07-26	Plume	10	4A	4	1	1	1	1	1	1	1	1	1	1	1	1	1	1	1	1	1	1	1	1	1	1	1	0	1	0	1	1	1	1	1	1	1	1	1	1	1	1	1	1	1	1	1	38	20
2017-07-26	Plume	10	5C	5	3	1	1	1	1	1	1	1	1	1	1	1	1	1	1	1	1	1	1	1	1	1	1	1	1	1	1	1	1	1	1	1	1	0	1	1	1	1	1	1	1	1	1	39	30
2017-07-28	Plume	10	6A	6	1	1	1	1	1	1	1	1	1	1	1	1	1	1	1	1	1	1	1	1	1	1	1	0	1	1	1	1	1	1	1	1	1	1	1	1	1	1	1	1	1	1	1	39	20
2017-07-28	Plume	10	7B	7	2	1	1	1	1	1	1	1	1	1	1	1	1	0	0	1	1	1	1	1	1	1	1	1	1	1	1	1	1	1	1	1	1	1	1	1	1	1	1	1	1	1	1	38	10
2017-07-29	Plume	10	8A	8	1	1	1	1	1	1	1	1	1	1	1	1	1	1	1	1	1	1	1	1	1	1	1	0	1	1	1	1	1	1	1	1	1	1	1	1	1	1	1	1	1	1	1	39	20
2017-07-23	Roku	11	1C	1	3	2	2	1	1	1	1	1	1	1	1	1	1	1	1	1	1	1	1	1	1	1	1	1	1	1	0	0	1	1	0	1	0	1	1	1	1	1	1	1	1	1	1	36	26
2017-07-23	Roku	11	2A	2	1	2	2	1	1	1	1	1	1	1	1	1	1	1	1	1	1	1	1	1	1	1	1	0	1	1	1	1	1	1	1	0	1	1	1	1	1	1	1	1	1	1	1	38	20
2017-07-25	Roku	11	3B	3	2	2	2	1	1	1	1	1	1	1	1	1	1	0	0	1	0	1	0	1	1	1	1	1	1	1	1	1	1	1	1	1	1	1	1	1	1	1	1	1	1	1	1	36	10
2017-07-26	Roku	11	4A	4	1	2	2	1	1	1	1	1	1	1	1	1	1	1	1	1	1	1	1	1	1	1	1	0	1	1	1	1	1	1	1	1	1	1	1	1	1	1	1	1	1	1	1	39	20
2017-07-26	Roku	11	5C	5	3	2	2	1	1	1	1	1	1	1	1	1	1	1	1	1	1	1	1	1	1	1	1	1	1	1	1	1	1	1	1	1	1	0	1	1	1	1	1	1	1	1	1	39	30
2017-07-28	Roku	11	6A	6	1	2	2	1	1	1	1	1	1	1	1	1	1	1	1	1	1	1	1	1	1	1	1	0	1	1	1	1	1	1	1	1	1	1	1	1	1	0	1	1	1	1	1	38	20
2017-07-28	Roku	11	7B	7	2	2	2	1	1	1	1	1	1	1	1	1	1	0	1	1	1	1	0	1	1	1	1	1	1	1	1	1	1	1	1	1	1	1	1	1	1	1	1	1	1	1	1	38	10
2017-07-29	Roku	11	8A	8	1	2	2	1	1	1	1	1	1	1	1	1	1	1	1	1	1	1	1	1	1	1	1	0	1	1	1	1	1	1	1	1	1	1	1	1	1	1	1	1	1	1	1	39	20
2017-07-23	Willy	12	1C	1	3	2	2	1	1	1	1	1	1	1	1	1	1	1	1	1	1	0	0	0	1	0	1	0	1	0	1	0	1	1	1	1	1	0	1	1	1	1	1	1	1	1	1	32	23
2017-07-23	Willy	12	2A	2	1	2	2	0	1	1	1	1	1	1	1	1	1	1	1	1	1	1	1	1	1	1	1	0	1	1	1	1	1	1	1	1	0	1	1	1	1	1	1	1	1	1	1	37	19
2017-07-25	Willy	12	3B	3	2	2	2	1	1	1	1	1	1	1	1	1	1	0	1	1	1	1	1	1	1	1	1	1	1	1	1	1	1	1	1	1	1	1	1	1	1	1	1	1	1	1	1	39	10
2017-07-26	Willy	12	4A	4	1	2	2	1	1	1	1	1	1	1	1	1	1	1	1	1	1	1	1	1	1	1	1	0	1	1	1	1	1	1	1	1	1	1	1	1	0	1	1	1	1	1	1	38	20
2017-07-26	Willy	12	5C	5	3	2	2	1	1	1	1	1	1	1	1	1	1	1	1	1	1	1	0	1	1	1	1	1	1	1	1	1	1	1	1	0	0	1	1	1	1	1	1	1	1	1	1	37	27
2017-07-28	Willy	12	6A	6	1	2	2	1	1	1	1	1	1	1	1	1	1	1	1	1	1	1	1	1	1	1	1	0	1	1	1	1	1	1	1	1	1	1	1	1	1	1	1	1	1	1	1	39	20
2017-07-28	Willy	12	7B	7	2	2	2	1	1	1	1	1	1	1	1	1	1	0	1	1	1	1	1	1	1	1	1	1	1	1	1	1	1	1	1	1	1	1	1	1	1	1	1	1	1	1	1	39	10
2017-07-29	Willy	12	8A	8	1	2	2	1	1	1	1	1	1	0	1	1	1	0	1	1	0	1	1	1	0	1	1	0	0	1	1	1	1	1	1	1	1	1	1	1	1	1	1	1	1	1	1	34	16
[truncated: 143 more columns]

## Sheet: Variable explanation
MSR-task			shifted-task
Date	Date of testing		Date	Date of testing
Bird_name	Name of bird tested		Bird	Name of bird tested
Bird_number	Number of bird tested		Bird_n	Number of bird tested
Sex	0 male 1 female		session	Number of session and type of session in test per bird
Age	Bird's age when tested		session_n	Number of session in test per bird
Group	1 visuospatial 2 visual		type	A middle reversal (T21), B early reversal (T11), C late reversal (T31)
Side_S1plus	1 left 2 right		group	1 visuospatial 2 visual
Session	Number of session in test per bird		group_ex	1 visuospatial, 2 visual excluding Pick and Papu, 3 Pick and Papu
C_T1	Correct response trial 1; 1 correct response, 0 incorrect		T1	Correct response trial 1; 1 correct response, 0 incorrect
C_T2	Correct response trial 2		T2	Correct response trial 2
C_T3	Correct response trial 3		T3	Correct response trial 3
C_T4	Correct response trial 4		T4	Correct response trial 4
C_T5	Correct response trial 5		T5	Correct response trial 5
C_T6	Correct response trial 6		T6	Correct response trial 6
C_T7	Correct response trial 7		T7	Correct response trial 7
C_T8	Correct response trial 8		T8	Correct response trial 8
C_T9	Correct response trial 9		T9	Correct response trial 9
C_T10	Correct response trial 10		T10	Correct response trial 10
C_T11	Correct response trial 11		T11	Correct response trial 11
C_T12	Correct response trial 12		T12	Correct response trial 12
C_T13	Correct response trial 13		T13	Correct response trial 13
C_T14	Correct response trial 14		T14	Correct response trial 14
C_T15	Correct response trial 15		T15	Correct response trial 15
C_T16	Correct response trial 16		T16	Correct response trial 16
C_T17	Correct response trial 17		T17	Correct response trial 17
C_T18	Correct response trial 18		T18	Correct response trial 18
C_T19	Correct response trial 19		T19	Correct response trial 19
C_T20	Correct response trial 20		T20	Correct response trial 20
C_T21	Correct response trial 21		T21	Correct response trial 21
C_T22	Correct response trial 22		T22	Correct response trial 22
C_T23	Correct response trial 23		T23	Correct response trial 23
C_T24	Correct response trial 24		T24	Correct response trial 24
C_T25	Correct response trial 25		T25	Correct response trial 25
C_T26	Correct response trial 26		T26	Correct response trial 26
C_T27	Correct response trial 27		T27	Correct response trial 27
C_T28	Correct response trial 28		T28	Correct response trial 28
C_T29	Correct response trial 29		T29	Correct response trial 29
C_T30	Correct response trial 30		T30	Correct response trial 30
C_T31	Correct response trial 31		T31	Correct response trial 31
C_T32	Correct response trial 32		T32	Correct response trial 32
C_T33	Correct response trial 33		T33	Correct response trial 33
C_T34	Correct response trial 34		T34	Correct response trial 34
C_T35	Correct response trial 35		T35	Correct response trial 35
C_T36	Correct response trial 36		T36	Correct response trial 36
C_T37	Correct response trial 37		T37	Correct response trial 37
C_T38	Correct response trial 38		T38	Correct response trial 38
C_T39	Correct response trial 39		T39	Correct response trial 39
C_T40	Correct response trial 40		T40	Correct response trial 40
C_Session	sum correct per session		C_Session	sum correct per session
C_T1toT20	sum correct 1st half		C_part1	sum correct 1st part
C_T21toT40	sum correct 2nd half		C_part2	sum correct 2nd part
p_C_total	percentage correct		p_C_total	percentage correct
p_C_T1toT20	percentage correct 1st half		p_C_part1	percentage correct 1st part
p_C_T21toT40	percentage correct 2nd half		p_C_part2	percentage correct 2nd part
Sum_AE_T16_T20	sum anticipatory errors		R_T1	Side of chosen stimulus in that trial; 0 left 1 right
Sum_PE_T21_T25	sum perseverative errors		R_T2	Side of chosen stimulus in that trial; 0 left 1 right
p_C_T21	percentage correct trial after reversal		R_T3	Side of chosen stimulus in that trial; 0 left 1 right
R_T1	Side of chosen stimulus in that trial; 0 left 1 right		R_T4	Side of chosen stimulus in that trial; 0 left 1 right
R_T2	Side of chosen stimulus in that trial; 0 left 1 right		R_T5	Side of chosen stimulus in that trial; 0 left 1 right
R_T3	Side of chosen stimulus in that trial; 0 left 1 right		R_T6	Side of chosen stimulus in that trial; 0 left 1 right
R_T4	Side of chosen stimulus in that trial; 0 left 1 right		R_T7	Side of chosen stimulus in that trial; 0 left 1 right
R_T5	Side of chosen stimulus in that trial; 0 left 1 right		R_T8	Side of chosen stimulus in that trial; 0 left 1 right
R_T6	Side of chosen stimulus in that trial; 0 left 1 right		R_T9	Side of chosen stimulus in that trial; 0 left 1 right
R_T7	Side of chosen stimulus in that trial; 0 left 1 right		R_T10	Side of chosen stimulus in that trial; 0 left 1 right
R_T8	Side of chosen stimulus in that trial; 0 left 1 right		R_T11	Side of chosen stimulus in that trial; 0 left 1 right
R_T9	Side of chosen stimulus in that trial; 0 left 1 right		R_T12	Side of chosen stimulus in that trial; 0 left 1 right
R_T10	Side of chosen stimulus in that trial; 0 left 1 right		R_T13	Side of chosen stimulus in that trial; 0 left 1 right
R_T11	Side of chosen stimulus in that trial; 0 left 1 right		R_T14	Side of chosen stimulus in that trial; 0 left 1 right
R_T12	Side of chosen stimulus in that trial; 0 left 1 right		R_T15	Side of chosen stimulus in that trial; 0 left 1 right
R_T13	Side of chosen stimulus in that trial; 0 left 1 right		R_T16	Side of chosen stimulus in that trial; 0 left 1 right
R_T14	Side of chosen stimulus in that trial; 0 left 1 right		R_T17	Side of chosen stimulus in that trial; 0 left 1 right
R_T15	Side of chosen stimulus in that trial; 0 left 1 right		R_T18	Side of chosen stimulus in that trial; 0 left 1 right
R_T16	Side of chosen stimulus in that trial; 0 left 1 right		R_T19	Side of chosen stimulus in that trial; 0 left 1 right
R_T17	Side of chosen stimulus in that trial; 0 left 1 right		R_T20	Side of chosen stimulus in that trial; 0 left 1 right
R_T18	Side of chosen stimulus in that trial; 0 left 1 right		R_T21	Side of chosen stimulus in that trial; 0 left 1 right
R_T19	Side of chosen stimulus in that trial; 0 left 1 right		R_T22	Side of chosen stimulus in that trial; 0 left 1 right
R_T20	Side of chosen stimulus in that trial; 0 left 1 right		R_T23	Side of chosen stimulus in that trial; 0 left 1 right
R_T21	Side of chosen stimulus in that trial; 0 left 1 right		R_T24	Side of chosen stimulus in that trial; 0 left 1 right
R_T22	Side of chosen stimulus in that trial; 0 left 1 right		R_T25	Side of chosen stimulus in that trial; 0 left 1 right
R_T23	Side of chosen stimulus in that trial; 0 left 1 right		R_T26	Side of chosen stimulus in that trial; 0 left 1 right
R_T24	Side of chosen stimulus in that trial; 0 left 1 right		R_T27	Side of chosen stimulus in that trial; 0 left 1 right
R_T25	Side of chosen stimulus in that trial; 0 left 1 right		R_T28	Side of chosen stimulus in that trial; 0 left 1 right
R_T26	Side of chosen stimulus in that trial; 0 left 1 right		R_T29	Side of chosen stimulus in that trial; 0 left 1 right
R_T27	Side of chosen stimulus in that trial; 0 left 1 right		R_T30	Side of chosen stimulus in that trial; 0 left 1 right
R_T28	Side of chosen stimulus in that trial; 0 left 1 right		R_T31	Side of chosen stimulus in that trial; 0 left 1 right
R_T29	Side of chosen stimulus in that trial; 0 left 1 right		R_T32	Side of chosen stimulus in that trial; 0 left 1 right
R_T30	Side of chosen stimulus in that trial; 0 left 1 right		R_T33	Side of chosen stimulus in that trial; 0 left 1 right
R_T31	Side of chosen stimulus in that trial; 0 left 1 right		R_T34	Side of chosen stimulus in that trial; 0 left 1 right
R_T32	Side of chosen stimulus in that trial; 0 left 1 right		R_T35	Side of chosen stimulus in that trial; 0 left 1 right
R_T33	Side of chosen stimulus in that trial; 0 left 1 right		R_T36	Side of chosen stimulus in that trial; 0 left 1 right
R_T34	Side of chosen stimulus in that trial; 0 left 1 right		R_T37	Side of chosen stimulus in that trial; 0 left 1 right
R_T35	Side of chosen stimulus in that trial; 0 left 1 right		R_T38	Side of chosen stimulus in that trial; 0 left 1 right
R_T36	Side of chosen stimulus in that trial; 0 left 1 right		R_T39	Side of chosen stimulus in that trial; 0 left 1 right
R_T37	Side of chosen stimulus in that trial; 0 left 1 right		R_T40	Side of chosen stimulus in that trial; 0 left 1 right
R_T38	Side of chosen stimulus in that trial; 0 left 1 right		R_Session	sum of right side choices per session
R_T39	Side of chosen stimulus in that trial; 0 left 1 right		R_part1	sum of right side choices part1
R_T40	Side of chosen stimulus in that trial; 0 left 1 right		R_part2	sum of right side choices part2
R_Session	sum of right side choices per session		Elapsed_Time	Time needed for one session
R_T1toT20	sum of right side choices 1st half		Time (start) file	time of day when session started
R_T21toT40	sum of right side choices 2nd half		Time (end) file	time of day when session ended
Elapsed_Time	Time needed for one session		Time (start) T1	time of day when trial 1 started
Time_start_session	time of day when session started		Time (end) Tprerev	time of day when trial before reversal ended; T10 for early, T20 for middle,T30 for late
Time_end_session	time of day when session ended		Time (start) Trev	time of day when reversal trial started; T11 for early, T21 for middle,T31 for late
Time_start_T1	time of day when trial 1 started		Time (end) T40	time of day when trial 40 ended
Time_end_T20	time of day when trial 20 ended		Dur T1-40 (s)	duration trial 1 to trial 40 in seconds
Time_start_T21	time of day when trial 21 started		Dur T1-40 (m)	duration trial 1 to trial 40 in minutes
Time_end_T40	time of day when trial 40 ended		Dur T1-prerev (s)	duration trial 1 to trial before reversal in seconds
Dur_T1_T40_s	duration trial 1 to trial 40 in seconds		Dur T1-prerev (m)	duration trial 1 to trial before reversal in minutes
Dur_T1_T40_m	duration trial 1 to trial 40 in minutes		Dur Trev-40 (s)	duration reversal trial to trial 40 in seconds
Dur_T1_T20_s	duration trial 1 to trial 20 in seconds		Dur Trev-40 (m)	duration reversal trial to trial 40 in minutes
Dur_T1_T20_m	duration trial 1 to trial 20 in minutes		Lat T1	Latency trial 1; presentation of stimulus to touch of stimulus
Dur_T21_T40_s	duration trial 21 to trial 40 in seconds		Lat T2	Latency trial 2; presentation of stimulus to touch of stimulus
Dur_T21_T40_m	duration trial 21 to trial 40 in minutes		Lat T3	Latency trial 3; presentation of stimulus to touch of stimulus
Lat_T1	Latency trial 1; presentation of stimulus to touch of stimulus		Lat T4	Latency trial 4; presentation of stimulus to touch of stimulus
Lat_T2	Latency trial 2; presentation of stimulus to touch of stimulus		Lat T5	Latency trial 5; presentation of stimulus to touch of stimulus
Lat_T3	Latency trial 3; presentation of stimulus to touch of stimulus		Lat T6	Latency trial 6; presentation of stimulus to touch of stimulus
Lat_T4	Latency trial 4; presentation of stimulus to touch of stimulus		Lat T7	Latency trial 7; presentation of stimulus to touch of stimulus
Lat_T5	Latency trial 5; presentation of stimulus to touch of stimulus		Lat T8	Latency trial 8; presentation of stimulus to touch of stimulus
Lat_T6	Latency trial 6; presentation of stimulus to touch of stimulus		Lat T9	Latency trial 9; presentation of stimulus to touch of stimulus
Lat_T7	Latency trial 7; presentation of stimulus to touch of stimulus		Lat T10	Latency trial 10; presentation of stimulus to touch of stimulus
Lat_T8	Latency trial 8; presentation of stimulus to touch of stimulus		Lat T11	Latency trial 11; presentation of stimulus to touch of stimulus
Lat_T9	Latency trial 9; presentation of stimulus to touch of stimulus		Lat T12	Latency trial 12; presentation of stimulus to touch of stimulus
Lat_T10	Latency trial 10; presentation of stimulus to touch of stimulus		Lat T13	Latency trial 13; presentation of stimulus to touch of stimulus
Lat_T11	Latency trial 11; presentation of stimulus to touch of stimulus		Lat T14	Latency trial 14; presentation of stimulus to touch of stimulus
Lat_T12	Latency trial 12; presentation of stimulus to touch of stimulus		Lat T15	Latency trial 15; presentation of stimulus to touch of stimulus
Lat_T13	Latency trial 13; presentation of stimulus to touch of stimulus		Lat T16	Latency trial 16; presentation of stimulus to touch of stimulus
Lat_T14	Latency trial 14; presentation of stimulus to touch of stimulus		Lat T17	Latency trial 17; presentation of stimulus to touch of stimulus
Lat_T15	Latency trial 15; presentation of stimulus to touch of stimulus		Lat T18	Latency trial 18; presentation of stimulus to touch of stimulus
Lat_T16	Latency trial 16; presentation of stimulus to touch of stimulus		Lat T19	Latency trial 19; presentation of stimulus to touch of stimulus
Lat_T17	Latency trial 17; presentation of stimulus to touch of stimulus		Lat T20	Latency trial 20; presentation of stimulus to touch of stimulus
Lat_T18	Latency trial 18; presentation of stimulus to touch of stimulus		Lat T21	Latency trial 21; presentation of stimulus to touch of stimulus
Lat_T19	Latency trial 19; presentation of stimulus to touch of stimulus		Lat T22	Latency trial 22; presentation of stimulus to touch of stimulus
Lat_T20	Latency trial 20; presentation of stimulus to touch of stimulus		Lat T23	Latency trial 23; presentation of stimulus to touch of stimulus
Lat_T21	Latency trial 21; presentation of stimulus to touch of stimulus		Lat T24	Latency trial 24; presentation of stimulus to touch of stimulus
Lat_T22	Latency trial 22; presentation of stimulus to touch of stimulus		Lat T25	Latency trial 25; presentation of stimulus to touch of stimulus
Lat_T23	Latency trial 23; presentation of stimulus to touch of stimulus		Lat T26	Latency trial 26; presentation of stimulus to touch of stimulus
Lat_T24	Latency trial 24; presentation of stimulus to touch of stimulus		Lat T27	Latency trial 27; presentation of stimulus to touch of stimulus
Lat_T25	Latency trial 25; presentation of stimulus to touch of stimulus		Lat T28	Latency trial 28; presentation of stimulus to touch of stimulus
Lat_T26	Latency trial 26; presentation of stimulus to touch of stimulus		Lat T29	Latency trial 29; presentation of stimulus to touch of stimulus
Lat_T27	Latency trial 27; presentation of stimulus to touch of stimulus		Lat T30	Latency trial 30; presentation of stimulus to touch of stimulus
Lat_T28	Latency trial 28; presentation of stimulus to touch of stimulus		Lat T31	Latency trial 31; presentation of stimulus to touch of stimulus
Lat_T29	Latency trial 29; presentation of stimulus to touch of stimulus		Lat T32	Latency trial 32; presentation of stimulus to touch of stimulus
Lat_T30	Latency trial 30; presentation of stimulus to touch of stimulus		Lat T33	Latency trial 33; presentation of stimulus to touch of stimulus
Lat_T31	Latency trial 31; presentation of stimulus to touch of stimulus		Lat T34	Latency trial 34; presentation of stimulus to touch of stimulus
Lat_T32	Latency trial 32; presentation of stimulus to touch of stimulus		Lat T35	Latency trial 35; presentation of stimulus to touch of stimulus
Lat_T33	Latency trial 33; presentation of stimulus to touch of stimulus		Lat T36	Latency trial 36; presentation of stimulus to touch of stimulus
Lat_T34	Latency trial 34; presentation of stimulus to touch of stimulus		Lat T37	Latency trial 37; presentation of stimulus to touch of stimulus
Lat_T35	Latency trial 35; presentation of stimulus to touch of stimulus		Lat T38	Latency trial 38; presentation of stimulus to touch of stimulus
Lat_T36	Latency trial 36; presentation of stimulus to touch of stimulus		Lat T39	Latency trial 39; presentation of stimulus to touch of stimulus
Lat_T37	Latency trial 37; presentation of stimulus to touch of stimulus		Lat T40	Latency trial 40; presentation of stimulus to touch of stimulus
Lat_T38	Latency trial 38; presentation of stimulus to touch of stimulus		S1_S2_sw_total	number of switches between first and second stimulus; whole session
Lat_T39	Latency trial 39; presentation of stimulus to touch of stimulus		S1_S2_sw_part1	number of switches between first and second stimulus; first part
Lat_T40	Latency trial 40; presentation of stimulus to touch of stimulus		S1_S2_sw_part2	number of switches between first and second stimulus; second part
S1_S2_sw_total	number of switches between first and second stimulus; whole session		pS1_T1	S+1 choice in %; trial 1
S1_S2_sw_T1_T20	number of switches between first and second stimulus; first half		pS1_T2	S+1 choice in %; trial 2
S1_S2_sw_T21_T40	number of switches between first and second stimulus; second half		pS1_T3	S+1 choice in %; trial 3
St_Mean_total	Mean Cohen's Kappa stability scores for whole session		pS1_T4	S+1 choice in %; trial 4
St_Mean_T1toT20	Mean Cohen's Kappa stability scores for the first half		pS1_T5	S+1 choice in %; trial 5
St_Mean_T21toT40	Mean Cohen's Kappa stability scores for the second half		pS1_T6	S+1 choice in %; trial 6
St_Mean_10ap_rev_T16toT25	Mean Cohen's Kappa stability scores for the 10 trials around reversal		pS1_T7	S+1 choice in %; trial 7
St_Mean_T11toT20	Mean Cohen's Kappa stability scores for trials 11 to 20		pS1_T8	S+1 choice in %; trial 8
St_Mean_T21toT30	Mean Cohen's Kappa stability scores for trials 21 to 30		pS1_T9	S+1 choice in %; trial 9
St_Mean_T16toT20	Mean Cohen's Kappa stability scores for trials 16 to 20		pS1_T10	S+1 choice in %; trial 10
St_Mean_T21toT25	Mean Cohen's Kappa stability scores for trials 21 to 25		pS1_T11	S+1 choice in %; trial 11
pS1_T1	S+1 choice in %, trial 1		pS1_T12	S+1 choice in %; trial 12
pS1_T2	S+1 choice in %, trial 2		pS1_T13	S+1 choice in %; trial 13
pS1_T3	S+1 choice in %, trial 3		pS1_T14	S+1 choice in %; trial 14
pS1_T4	S+1 choice in %, trial 4		pS1_T15	S+1 choice in %; trial 15
pS1_T5	S+1 choice in %, trial 5		pS1_T16	S+1 choice in %; trial 16
pS1_T6	S+1 choice in %, trial 6		pS1_T17	S+1 choice in %; trial 17
pS1_T7	S+1 choice in %, trial 7		pS1_T18	S+1 choice in %; trial 18
pS1_T8	S+1 choice in %, trial 8		pS1_T19	S+1 choice in %; trial 19
pS1_T9	S+1 choice in %, trial 9		pS1_T20	S+1 choice in %; trial 20
pS1_T10	S+1 choice in %, trial 10		pS1_T21	S+1 choice in %; trial 21
pS1_T11	S+1 choice in %, trial 11		pS1_T22	S+1 choice in %; trial 22
pS1_T12	S+1 choice in %, trial 12		pS1_T23	S+1 choice in %; trial 23
pS1_T13	S+1 choice in %, trial 13		pS1_T24	S+1 choice in %; trial 24
pS1_T14	S+1 choice in %, trial 14		pS1_T25	S+1 choice in %; trial 25
pS1_T15	S+1 choice in %, trial 15		pS1_T26	S+1 choice in %; trial 26
pS1_T16	S+1 choice in %, trial 16		pS1_T27	S+1 choice in %; trial 27
pS1_T17	S+1 choice in %, trial 17		pS1_T28	S+1 choice in %; trial 28
pS1_T18	S+1 choice in %, trial 18		pS1_T29	S+1 choice in %; trial 29
pS1_T19	S+1 choice in %, trial 19		pS1_T30	S+1 choice in %; trial 30
pS1_T20	S+1 choice in %, trial 20		pS1_T31	S+1 choice in %; trial 31
pS1_T21	S+1 choice in %, trial 21		pS1_T32	S+1 choice in %; trial 32
pS1_T22	S+1 choice in %, trial 22		pS1_T33	S+1 choice in %; trial 33
pS1_T23	S+1 choice in %, trial 23		pS1_T34	S+1 choice in %; trial 34
pS1_T24	S+1 choice in %, trial 24		pS1_T35	S+1 choice in %; trial 35
pS1_T25	S+1 choice in %, trial 25		pS1_T36	S+1 choice in %; trial 36
pS1_T26	S+1 choice in %, trial 26		pS1_T37	S+1 choice in %; trial 37
pS1_T27	S+1 choice in %, trial 27		pS1_T38	S+1 choice in %; trial 38
pS1_T28	S+1 choice in %, trial 28		pS1_T39	S+1 choice in %; trial 39
pS1_T29	S+1 choice in %, trial 29		pS1_T40	S+1 choice in %; trial 40
pS1_T30	S+1 choice in %, trial 30
pS1_T31	S+1 choice in %, trial 31
pS1_T32	S+1 choice in %, trial 32
pS1_T33	S+1 choice in %, trial 33
pS1_T34	S+1 choice in %, trial 34
pS1_T35	S+1 choice in %, trial 35
pS1_T36	S+1 choice in %, trial 36
pS1_T37	S+1 choice in %, trial 37
pS1_T38	S+1 choice in %, trial 38
pS1_T39	S+1 choice in %, trial 39
pS1_T40	S+1 choice in %, trial 40
S1ch_T1toT5	S+1 choice in blocks of 5 trials
S1ch_T6toT10	S+1 choice in blocks of 5 trials
S1ch_T11toT15	S+1 choice in blocks of 5 trials
S1ch_T16toT20	S+1 choice in blocks of 5 trials
S1ch_T21toT25	S+1 choice in blocks of 5 trials
S1ch_T26toT30	S+1 choice in blocks of 5 trials
S1ch_T31toT35	S+1 choice in blocks of 5 trials
S1ch_T36toT40	S+1 choice in blocks of 5 trials
pS1ch_T1toT5	percentage of S+1 choice in blocks of 5 trials
pS1ch_T6toT10	percentage of S+1 choice in blocks of 5 trials
pS1ch_T11toT15	percentage of S+1 choice in blocks of 5 trials
pS1ch_T16toT20	percentage of S+1 choice in blocks of 5 trials
pS1ch_T21toT25	percentage of S+1 choice in blocks of 5 trials
pS1ch_T26toT30	percentage of S+1 choice in blocks of 5 trials
pS1ch_T31toT35	percentage of S+1 choice in blocks of 5 trials
pS1ch_T36toT40	percentage of S+1 choice in blocks of 5 trials
pC_T1toT5	percentage correct in blocks of 5
pC_T6toT10	percentage correct in blocks of 6
pCT11toT15	percentage correct in blocks of 7
pC_T16toT20	percentage correct in blocks of 8
pC_T21toT25	percentage correct in blocks of 9
pC_T26toT30	percentage correct in blocks of 10
pC_T31toT35	percentage correct in blocks of 11
pC_T35toT40	percentage correct in blocks of 12

## Sheet: Author information
Titel	Kea (Nestor notabilis) show flexibility and individuality in within-session reversal learning tasks
Journal	Animal Cognition
Author names	Monika Laschober (1), Roger Mundry (1, 2), Ludwig Huber (1), Raoul Schwing (1)
Affiliation	(1) Comparative Cognition, Messerli Research Institute, University of Veterinary Medicine Vienna, Medical University of Vienna, University of Vienna, Vienna, Austria
	(2) Platform Bioinformatics and Biostatistics, University of Veterinary Medicine Vienna, Vienna, Austria
Corresponding author	Monika Laschober
email	monika.laschober@gmx.at
This is the full data set including sides and latencies, the adapted data set for the models, which can be used with the R-code provided can be found in the Zip-folder SI_2, file "test_data.txt"
